# Supplementary material for: Increased presence of nuclear DNAJA3 and upregulation of cytosolic STAT1 and of nucleic acid sensors trigger innate immunity in the ClpP-null mouse
Source: Neurogenetics. Author manuscript; Available in PMC 2021 Oct 1. (PMC8426249; doi:10.1007/s10048-021-00657-2)
Supplement: Table S1 [file NIHMS1739202-supplement-Table_S1.xls]

## Sheet: Process
#term ID	term description	observed gene count	background gene count	strength	false discovery rate	matching proteins in your network (IDs)	matching proteins in your network (labels)
GO:0032543	mitochondrial translation	35	110	1.35	8.92e-30	9606.ENSP00000081029,9606.ENSP00000177742,9606.ENSP00000245539,9606.ENSP00000253099,9606.ENSP00000254630,9606.ENSP00000254928,9606.ENSP00000258105,9606.ENSP00000258383,9606.ENSP00000258455,9606.ENSP00000259873,9606.ENSP00000263629,9606.ENSP00000272418,9606.ENSP00000279242,9606.ENSP00000301457,9606.ENSP00000301585,9606.ENSP00000306548,9606.ENSP00000313877,9606.ENSP00000315397,9606.ENSP00000318158,…	MRPS35,MRPS34,MRPS7,MRPL4,PTCD3,ERAL1,MRPL53,MRPL44,MRPS9,MRPS18B,MTIF2,MRPS5,MRPL49,NDUFA7,ICT1,MRPL13,TSFM,MRPS31,MRPS24,MRPS23,MRPL12,MRPL43,AURKAIP1,MRPL37,MRPL21,DARS2,DAP3,MRPL50,MRPS26,RPL23L,MRPS22,MRPS14,MRPS27,MRPL22,OXA1L
GO:0140053	mitochondrial gene expression	37	137	1.28	9.33e-30	9606.ENSP00000081029,9606.ENSP00000177742,9606.ENSP00000245539,9606.ENSP00000253099,9606.ENSP00000254630,9606.ENSP00000254928,9606.ENSP00000258105,9606.ENSP00000258383,9606.ENSP00000258455,9606.ENSP00000259873,9606.ENSP00000263629,9606.ENSP00000272418,9606.ENSP00000279242,9606.ENSP00000301457,9606.ENSP00000301585,9606.ENSP00000302801,9606.ENSP00000306548,9606.ENSP00000313877,9606.ENSP00000315397,…	MRPS35,MRPS34,MRPS7,MRPL4,PTCD3,ERAL1,MRPL53,MRPL44,MRPS9,MRPS18B,MTIF2,MRPS5,MRPL49,NDUFA7,ICT1,TRMT61B,MRPL13,TSFM,MRPS31,MRPS24,MRPS23,MRPL12,MRPL43,AURKAIP1,MRPL37,MRPL21,DARS2,DAP3,MRPL50,FASTKD5,MRPS26,RPL23L,MRPS22,MRPS14,MRPS27,MRPL22,OXA1L
GO:0070125	mitochondrial translational elongation	32	89	1.4	7.53e-29	9606.ENSP00000081029,9606.ENSP00000177742,9606.ENSP00000245539,9606.ENSP00000253099,9606.ENSP00000254630,9606.ENSP00000254928,9606.ENSP00000258105,9606.ENSP00000258383,9606.ENSP00000258455,9606.ENSP00000259873,9606.ENSP00000272418,9606.ENSP00000279242,9606.ENSP00000301585,9606.ENSP00000306548,9606.ENSP00000313877,9606.ENSP00000315397,9606.ENSP00000318158,9606.ENSP00000320184,9606.ENSP00000333837,…	MRPS35,MRPS34,MRPS7,MRPL4,PTCD3,ERAL1,MRPL53,MRPL44,MRPS9,MRPS18B,MRPS5,MRPL49,ICT1,MRPL13,TSFM,MRPS31,MRPS24,MRPS23,MRPL12,MRPL43,AURKAIP1,MRPL37,MRPL21,DAP3,MRPL50,MRPS26,RPL23L,MRPS22,MRPS14,MRPS27,MRPL22,OXA1L
GO:0043933	protein-containing complex subunit organization	96	1770	0.58	5.65e-28	9606.ENSP00000016171,9606.ENSP00000081029,9606.ENSP00000169551,9606.ENSP00000177742,9606.ENSP00000216024,9606.ENSP00000233627,9606.ENSP00000245539,9606.ENSP00000245816,9606.ENSP00000252102,9606.ENSP00000253099,9606.ENSP00000253237,9606.ENSP00000254630,9606.ENSP00000254928,9606.ENSP00000255390,9606.ENSP00000258105,9606.ENSP00000258383,9606.ENSP00000258455,9606.ENSP00000259873,9606.ENSP00000260361,…	COX15,MRPS35,TIMM21,MRPS34,DMC1,NDUFS7,MRPS7,CLPP,NDUFA2,MRPL4,GRWD1,PTCD3,ERAL1,SCO1,MRPL53,MRPL44,MRPS9,MRPS18B,NDUFAF1,SMARCB1,BIRC3,MTIF2,NDUFS3,CUL3,EIF4H,NDUFA9,NDUFB10,ECSIT,MRPS5,NDUFS6,MRPL49,NDUFAF2,RPS23,NDUFS4,CRK,NDUFA7,ICT1,TRMT61B,LETM1,MRPL13,PRKACA,RAB1B,ACAD9,MRPS31,NDUFS8,GLS,MRPS24,PKM,MRPS23,NDUFV1,NDUFAF3,NDUFV2,NDUFA12,SHMT2,MRPL12,HSP90AA1,MRPL43,AURKAIP1,NDUFV3,STOML2,MRP…
GO:0070126	mitochondrial translational termination	31	91	1.38	1.67e-27	9606.ENSP00000081029,9606.ENSP00000177742,9606.ENSP00000245539,9606.ENSP00000253099,9606.ENSP00000254630,9606.ENSP00000254928,9606.ENSP00000258105,9606.ENSP00000258383,9606.ENSP00000258455,9606.ENSP00000259873,9606.ENSP00000272418,9606.ENSP00000279242,9606.ENSP00000301585,9606.ENSP00000306548,9606.ENSP00000315397,9606.ENSP00000318158,9606.ENSP00000320184,9606.ENSP00000333837,9606.ENSP00000339844,…	MRPS35,MRPS34,MRPS7,MRPL4,PTCD3,ERAL1,MRPL53,MRPL44,MRPS9,MRPS18B,MRPS5,MRPL49,ICT1,MRPL13,MRPS31,MRPS24,MRPS23,MRPL12,MRPL43,AURKAIP1,MRPL37,MRPL21,DAP3,MRPL50,MRPS26,RPL23L,MRPS22,MRPS14,MRPS27,MRPL22,OXA1L
GO:0043624	cellular protein complex disassembly	32	131	1.23	8.16e-25	9606.ENSP00000081029,9606.ENSP00000177742,9606.ENSP00000245539,9606.ENSP00000253099,9606.ENSP00000254630,9606.ENSP00000254928,9606.ENSP00000258105,9606.ENSP00000258383,9606.ENSP00000258455,9606.ENSP00000259873,9606.ENSP00000272418,9606.ENSP00000279242,9606.ENSP00000301585,9606.ENSP00000306548,9606.ENSP00000315397,9606.ENSP00000318158,9606.ENSP00000320184,9606.ENSP00000333837,9606.ENSP00000339844,…	MRPS35,MRPS34,MRPS7,MRPL4,PTCD3,ERAL1,MRPL53,MRPL44,MRPS9,MRPS18B,MRPS5,MRPL49,ICT1,MRPL13,MRPS31,MRPS24,MRPS23,MRPL12,MRPL43,AURKAIP1,MRPL37,MRPL21,DAP3,MRPL50,MRPS26,RPL23L,MRPS22,MRPS14,MRPS27,MRPL22,HSPA8,OXA1L
GO:0007005	mitochondrion organization	48	424	0.9	9.19e-25	9606.ENSP00000169551,9606.ENSP00000233627,9606.ENSP00000249269,9606.ENSP00000252102,9606.ENSP00000255390,9606.ENSP00000260361,9606.ENSP00000262375,9606.ENSP00000263774,9606.ENSP00000264954,9606.ENSP00000266087,9606.ENSP00000266544,9606.ENSP00000268668,9606.ENSP00000269143,9606.ENSP00000270517,9606.ENSP00000270538,9606.ENSP00000274137,9606.ENSP00000290299,9606.ENSP00000296597,9606.ENSP00000296684,…	TIMM21,NDUFS7,PMPCB,NDUFA2,SCO1,NDUFAF1,DNAJA3,NDUFS3,GRPEL1,FBXO7,NDUFA9,NDUFB10,AFG3L2,ECSIT,TIMM44,NDUFS6,ATP5O,NDUFAF2,NDUFS4,NDUFA7,ATP5H,LETM1,ACAD9,PAM16,NDUFS8,NDUFV1,NDUFAF3,NDUFV2,NDUFA12,HSP90AA1,NDUFV3,STOML2,COA3,NDUFS2,NDUFAF4,HSPA1A,SLC25A6,HSPD1,IMMT,NDUFS1,NDUFA5,NDUFA6,SSBP1,AMBRA1,PHB2,POLDIP2,PHB,OXA1L
GO:0071840	cellular component organization or biogenesis	162	5342	0.33	5.12e-24	9606.ENSP00000016171,9606.ENSP00000081029,9606.ENSP00000169551,9606.ENSP00000177742,9606.ENSP00000216024,9606.ENSP00000216267,9606.ENSP00000217133,9606.ENSP00000221418,9606.ENSP00000233627,9606.ENSP00000235310,9606.ENSP00000244050,9606.ENSP00000245539,9606.ENSP00000245816,9606.ENSP00000249269,9606.ENSP00000252102,9606.ENSP00000253099,9606.ENSP00000253237,9606.ENSP00000254630,9606.ENSP00000254928,…	COX15,MRPS35,TIMM21,MRPS34,DMC1,BRD1,TUBB1,ECH1,NDUFS7,MAD2L2,SNAI1,MRPS7,CLPP,PMPCB,NDUFA2,MRPL4,GRWD1,PTCD3,ERAL1,SCO1,KRAS,VHL,LAMTOR5,MRPL53,TMEM231,MRPL44,MRPS9,MRPS18B,NDUFAF1,DNAJA3,SMARCB1,BIRC3,MTIF2,NDUFS3,CUL3,MECOM,GRPEL1,EIF4H,FBXO7,NDUFA9,NDUFB10,AFG3L2,ECSIT,TIMM44,PRDM16,MRPS5,NDUFS6,RASA1,EGFR,MRPL49,ATP5O,HDAC11,SHROOM3,NDUFAF2,RPS23,NDUFS4,HSPA9,CHMP4C,CRK,TUBA1A,NDUFA7,ICT1,AT…
GO:0006412	translation	44	362	0.93	9.92e-24	9606.ENSP00000081029,9606.ENSP00000177742,9606.ENSP00000245539,9606.ENSP00000253099,9606.ENSP00000254630,9606.ENSP00000254928,9606.ENSP00000258105,9606.ENSP00000258383,9606.ENSP00000258455,9606.ENSP00000259873,9606.ENSP00000263629,9606.ENSP00000265753,9606.ENSP00000272418,9606.ENSP00000275493,9606.ENSP00000279242,9606.ENSP00000296674,9606.ENSP00000301457,9606.ENSP00000301585,9606.ENSP00000306548,…	MRPS35,MRPS34,MRPS7,MRPL4,PTCD3,ERAL1,MRPL53,MRPL44,MRPS9,MRPS18B,MTIF2,EIF4H,MRPS5,EGFR,MRPL49,RPS23,NDUFA7,ICT1,MRPL13,TSFM,MRPS31,MRPS24,MRPS23,MRPL12,MRPL43,AURKAIP1,MRPL37,MRPL21,DARS2,IARS2,DAP3,MRPL50,MRPS26,RPL23L,RPS18,MRPS22,MRPS14,MRPS27,MRPL22,RPS25,VARS2,RPS28,SARS2,OXA1L
GO:0044237	cellular metabolic process	213	8797	0.23	9.92e-24	9606.ENSP00000016171,9606.ENSP00000081029,9606.ENSP00000177742,9606.ENSP00000216024,9606.ENSP00000216267,9606.ENSP00000216797,9606.ENSP00000219548,9606.ENSP00000221418,9606.ENSP00000229307,9606.ENSP00000233627,9606.ENSP00000235310,9606.ENSP00000244769,9606.ENSP00000245539,9606.ENSP00000245816,9606.ENSP00000249269,9606.ENSP00000250457,9606.ENSP00000252102,9606.ENSP00000253099,9606.ENSP00000253237,…	COX15,MRPS35,MRPS34,DMC1,BRD1,NFKBIA,STUB1,ECH1,NANOG,NDUFS7,MAD2L2,ATXN1,MRPS7,CLPP,PMPCB,EGLN3,NDUFA2,MRPL4,GRWD1,PTCD3,GRSF1,ERAL1,CHRM3,SCO1,KRAS,VHL,MRPL53,MRPL44,COX5B,MRPS9,MRPS18B,POU5F1,NDUFAF1,LRPPRC,MIB1,USP14,MAPK6,DNAJA3,SMARCB1,PLEKHA4,BIRC3,MTIF2,NDUFS3,CUL3,SLC30A9,MECOM,CAD,FOSL2,SDHA,EIF4H,FBXO7,NDUFA9,NDUFB10,AFG3L2,PRDM16,ACP1,MRPS5,NDUFS6,RASA1,EGFR,MRPL49,PPP4C,PTPRR,PPARG,C…
GO:0016043	cellular component organization	158	5163	0.33	1.33e-23	9606.ENSP00000016171,9606.ENSP00000081029,9606.ENSP00000169551,9606.ENSP00000177742,9606.ENSP00000216024,9606.ENSP00000216267,9606.ENSP00000217133,9606.ENSP00000221418,9606.ENSP00000233627,9606.ENSP00000235310,9606.ENSP00000244050,9606.ENSP00000245539,9606.ENSP00000245816,9606.ENSP00000249269,9606.ENSP00000252102,9606.ENSP00000253099,9606.ENSP00000253237,9606.ENSP00000254630,9606.ENSP00000254928,…	COX15,MRPS35,TIMM21,MRPS34,DMC1,BRD1,TUBB1,ECH1,NDUFS7,MAD2L2,SNAI1,MRPS7,CLPP,PMPCB,NDUFA2,MRPL4,GRWD1,PTCD3,ERAL1,SCO1,KRAS,VHL,LAMTOR5,MRPL53,TMEM231,MRPL44,MRPS9,MRPS18B,NDUFAF1,DNAJA3,SMARCB1,BIRC3,MTIF2,NDUFS3,CUL3,MECOM,GRPEL1,EIF4H,FBXO7,NDUFA9,NDUFB10,AFG3L2,ECSIT,TIMM44,PRDM16,MRPS5,NDUFS6,RASA1,EGFR,MRPL49,ATP5O,HDAC11,SHROOM3,NDUFAF2,RPS23,NDUFS4,HSPA9,CHMP4C,CRK,TUBA1A,NDUFA7,ICT1,AT…
GO:0032981	mitochondrial respiratory chain complex I assembly	25	65	1.43	2.54e-23	9606.ENSP00000169551,9606.ENSP00000233627,9606.ENSP00000252102,9606.ENSP00000260361,9606.ENSP00000263774,9606.ENSP00000266544,9606.ENSP00000268668,9606.ENSP00000270517,9606.ENSP00000274137,9606.ENSP00000296597,9606.ENSP00000296684,9606.ENSP00000301457,9606.ENSP00000312618,9606.ENSP00000315774,9606.ENSP00000322450,9606.ENSP00000323076,9606.ENSP00000327268,9606.ENSP00000330737,9606.ENSP00000346196,…	TIMM21,NDUFS7,NDUFA2,NDUFAF1,NDUFS3,NDUFA9,NDUFB10,ECSIT,NDUFS6,NDUFAF2,NDUFS4,NDUFA7,ACAD9,NDUFS8,NDUFV1,NDUFAF3,NDUFV2,NDUFA12,NDUFV3,NDUFS2,NDUFAF4,NDUFS1,NDUFA5,NDUFA6,OXA1L
GO:0006119	oxidative phosphorylation	28	100	1.29	3.52e-23	9606.ENSP00000016171,9606.ENSP00000233627,9606.ENSP00000249269,9606.ENSP00000252102,9606.ENSP00000258424,9606.ENSP00000260361,9606.ENSP00000263774,9606.ENSP00000264932,9606.ENSP00000266544,9606.ENSP00000268668,9606.ENSP00000274137,9606.ENSP00000290299,9606.ENSP00000296684,9606.ENSP00000301457,9606.ENSP00000301587,9606.ENSP00000315774,9606.ENSP00000317780,9606.ENSP00000322450,9606.ENSP00000327268,…	COX15,NDUFS7,PMPCB,NDUFA2,COX5B,NDUFAF1,NDUFS3,SDHA,NDUFA9,NDUFB10,NDUFS6,ATP5O,NDUFS4,NDUFA7,ATP5H,NDUFS8,COX5A,NDUFV1,NDUFV2,NDUFA12,NDUFV3,STOML2,NDUFS2,UQCRQ,NDUFS1,NDUFA5,NDUFA6,COX4I1
GO:0032984	protein-containing complex disassembly	36	220	1.06	3.54e-23	9606.ENSP00000081029,9606.ENSP00000177742,9606.ENSP00000245539,9606.ENSP00000253099,9606.ENSP00000253237,9606.ENSP00000254630,9606.ENSP00000254928,9606.ENSP00000258105,9606.ENSP00000258383,9606.ENSP00000258455,9606.ENSP00000259873,9606.ENSP00000263121,9606.ENSP00000263629,9606.ENSP00000272418,9606.ENSP00000279242,9606.ENSP00000301585,9606.ENSP00000306548,9606.ENSP00000315397,9606.ENSP00000318158,…	MRPS35,MRPS34,MRPS7,MRPL4,GRWD1,PTCD3,ERAL1,MRPL53,MRPL44,MRPS9,MRPS18B,SMARCB1,MTIF2,MRPS5,MRPL49,ICT1,MRPL13,MRPS31,MRPS24,MRPS23,MRPL12,MRPL43,AURKAIP1,MRPL37,MRPL21,DAP3,MRPL50,MRPS26,RPL23L,MRPS22,MRPS14,MRPS27,MRPL22,HSPA8,MYC,OXA1L
GO:1901564	organonitrogen compound metabolic process	159	5281	0.32	3.54e-23	9606.ENSP00000016171,9606.ENSP00000081029,9606.ENSP00000177742,9606.ENSP00000216267,9606.ENSP00000216797,9606.ENSP00000219548,9606.ENSP00000233627,9606.ENSP00000245539,9606.ENSP00000245816,9606.ENSP00000249269,9606.ENSP00000250457,9606.ENSP00000252102,9606.ENSP00000253099,9606.ENSP00000254630,9606.ENSP00000254928,9606.ENSP00000255380,9606.ENSP00000256078,9606.ENSP00000256474,9606.ENSP00000258105,…	COX15,MRPS35,MRPS34,BRD1,NFKBIA,STUB1,NDUFS7,MRPS7,CLPP,PMPCB,EGLN3,NDUFA2,MRPL4,PTCD3,ERAL1,CHRM3,KRAS,VHL,MRPL53,MRPL44,COX5B,MRPS9,MRPS18B,NDUFAF1,MIB1,USP14,MAPK6,BIRC3,MTIF2,NDUFS3,CUL3,MECOM,CAD,SDHA,EIF4H,FBXO7,NDUFA9,NDUFB10,AFG3L2,PRDM16,ACP1,MRPS5,NDUFS6,RASA1,EGFR,MRPL49,PPP4C,PTPRR,PPARG,ATP5O,HDAC11,RPS23,NDUFS4,CHMP4C,CLPX,NDUFA7,ICT1,ATP5H,PCSK9,MRPL13,PRKACA,RAB1B,ACOT1,PPM1E,TSFM…
GO:0022904	respiratory electron transport chain	27	96	1.29	1.93e-22	9606.ENSP00000016171,9606.ENSP00000233627,9606.ENSP00000249269,9606.ENSP00000252102,9606.ENSP00000258424,9606.ENSP00000260361,9606.ENSP00000263774,9606.ENSP00000264932,9606.ENSP00000266544,9606.ENSP00000268668,9606.ENSP00000274137,9606.ENSP00000296597,9606.ENSP00000296684,9606.ENSP00000301457,9606.ENSP00000315774,9606.ENSP00000317780,9606.ENSP00000322450,9606.ENSP00000327268,9606.ENSP00000330737,…	COX15,NDUFS7,PMPCB,NDUFA2,COX5B,NDUFAF1,NDUFS3,SDHA,NDUFA9,NDUFB10,NDUFS6,NDUFAF2,NDUFS4,NDUFA7,NDUFS8,COX5A,NDUFV1,NDUFV2,NDUFA12,NDUFV3,NDUFS2,SDHB,UQCRQ,NDUFS1,NDUFA5,NDUFA6,COX4I1
GO:0033108	mitochondrial respiratory chain complex assembly	27	98	1.29	2.92e-22	9606.ENSP00000169551,9606.ENSP00000233627,9606.ENSP00000252102,9606.ENSP00000255390,9606.ENSP00000260361,9606.ENSP00000263774,9606.ENSP00000266544,9606.ENSP00000268668,9606.ENSP00000270517,9606.ENSP00000274137,9606.ENSP00000296597,9606.ENSP00000296684,9606.ENSP00000301457,9606.ENSP00000312618,9606.ENSP00000315774,9606.ENSP00000322450,9606.ENSP00000323076,9606.ENSP00000327268,9606.ENSP00000330737,…	TIMM21,NDUFS7,NDUFA2,SCO1,NDUFAF1,NDUFS3,NDUFA9,NDUFB10,ECSIT,NDUFS6,NDUFAF2,NDUFS4,NDUFA7,ACAD9,NDUFS8,NDUFV1,NDUFAF3,NDUFV2,NDUFA12,NDUFV3,COA3,NDUFS2,NDUFAF4,NDUFS1,NDUFA5,NDUFA6,OXA1L
GO:0042775	mitochondrial ATP synthesis coupled electron transport	25	78	1.35	6.68e-22	9606.ENSP00000016171,9606.ENSP00000233627,9606.ENSP00000249269,9606.ENSP00000252102,9606.ENSP00000258424,9606.ENSP00000260361,9606.ENSP00000263774,9606.ENSP00000264932,9606.ENSP00000266544,9606.ENSP00000268668,9606.ENSP00000274137,9606.ENSP00000296684,9606.ENSP00000301457,9606.ENSP00000315774,9606.ENSP00000317780,9606.ENSP00000322450,9606.ENSP00000327268,9606.ENSP00000330737,9606.ENSP00000346196,…	COX15,NDUFS7,PMPCB,NDUFA2,COX5B,NDUFAF1,NDUFS3,SDHA,NDUFA9,NDUFB10,NDUFS6,NDUFS4,NDUFA7,NDUFS8,COX5A,NDUFV1,NDUFV2,NDUFA12,NDUFV3,NDUFS2,UQCRQ,NDUFS1,NDUFA5,NDUFA6,COX4I1
GO:0045333	cellular respiration	30	153	1.14	3.31e-21	9606.ENSP00000016171,9606.ENSP00000233627,9606.ENSP00000249269,9606.ENSP00000252102,9606.ENSP00000258424,9606.ENSP00000260361,9606.ENSP00000263774,9606.ENSP00000264932,9606.ENSP00000266544,9606.ENSP00000268668,9606.ENSP00000274137,9606.ENSP00000296597,9606.ENSP00000296684,9606.ENSP00000301457,9606.ENSP00000315774,9606.ENSP00000317780,9606.ENSP00000322450,9606.ENSP00000327268,9606.ENSP00000330737,…	COX15,NDUFS7,PMPCB,NDUFA2,COX5B,NDUFAF1,NDUFS3,SDHA,NDUFA9,NDUFB10,NDUFS6,NDUFAF2,NDUFS4,NDUFA7,NDUFS8,COX5A,NDUFV1,NDUFV2,NDUFA12,DLST,NDUFV3,NDUFS2,SDHB,UQCRQ,FASTKD5,NDUFS1,NDUFA5,NDUFA6,COX4I1,OXA1L
GO:0008152	metabolic process	218	9569	0.2	3.39e-21	9606.ENSP00000016171,9606.ENSP00000081029,9606.ENSP00000177742,9606.ENSP00000216024,9606.ENSP00000216267,9606.ENSP00000216797,9606.ENSP00000219548,9606.ENSP00000221418,9606.ENSP00000229307,9606.ENSP00000233627,9606.ENSP00000235310,9606.ENSP00000244769,9606.ENSP00000245539,9606.ENSP00000245816,9606.ENSP00000249269,9606.ENSP00000250457,9606.ENSP00000252102,9606.ENSP00000253099,9606.ENSP00000253237,…	COX15,MRPS35,MRPS34,DMC1,BRD1,NFKBIA,STUB1,ECH1,NANOG,NDUFS7,MAD2L2,ATXN1,MRPS7,CLPP,PMPCB,EGLN3,NDUFA2,MRPL4,GRWD1,PTCD3,GRSF1,ERAL1,CHRM3,SCO1,KRAS,VHL,MRPL53,MRPL44,COX5B,MRPS9,MRPS18B,POU5F1,NDUFAF1,LRPPRC,MIB1,USP14,MAPK6,DNAJA3,SMARCB1,PLEKHA4,BIRC3,MTIF2,NDUFS3,CUL3,SLC30A9,MECOM,CAD,FOSL2,SDHA,EIF4H,FBXO7,NDUFA9,NDUFB10,AFG3L2,ECSIT,PRDM16,ACP1,MRPS5,NDUFS6,RASA1,EGFR,MRPL49,PPP4C,PTPRR,P…
GO:0044238	primary metabolic process	208	8808	0.22	3.67e-21	9606.ENSP00000016171,9606.ENSP00000081029,9606.ENSP00000177742,9606.ENSP00000216024,9606.ENSP00000216267,9606.ENSP00000216797,9606.ENSP00000219548,9606.ENSP00000221418,9606.ENSP00000229307,9606.ENSP00000233627,9606.ENSP00000235310,9606.ENSP00000244769,9606.ENSP00000245539,9606.ENSP00000245816,9606.ENSP00000249269,9606.ENSP00000250457,9606.ENSP00000252102,9606.ENSP00000253099,9606.ENSP00000253237,…	COX15,MRPS35,MRPS34,DMC1,BRD1,NFKBIA,STUB1,ECH1,NANOG,NDUFS7,MAD2L2,ATXN1,MRPS7,CLPP,PMPCB,EGLN3,NDUFA2,MRPL4,GRWD1,PTCD3,GRSF1,ERAL1,CHRM3,KRAS,VHL,MRPL53,MRPL44,COX5B,MRPS9,MRPS18B,POU5F1,NDUFAF1,LRPPRC,MIB1,USP14,MAPK6,DNAJA3,SMARCB1,PLEKHA4,BIRC3,MTIF2,NDUFS3,CUL3,SLC30A9,MECOM,CAD,FOSL2,SDHA,EIF4H,FBXO7,NDUFA9,NDUFB10,AFG3L2,PRDM16,ACP1,MRPS5,NDUFS6,RASA1,EGFR,MRPL49,PPP4C,PTPRR,PPARG,ATP5O,…
GO:0071704	organic substance metabolic process	212	9135	0.21	5.32e-21	9606.ENSP00000016171,9606.ENSP00000081029,9606.ENSP00000177742,9606.ENSP00000216024,9606.ENSP00000216267,9606.ENSP00000216797,9606.ENSP00000219548,9606.ENSP00000221418,9606.ENSP00000229307,9606.ENSP00000233627,9606.ENSP00000235310,9606.ENSP00000244769,9606.ENSP00000245539,9606.ENSP00000245816,9606.ENSP00000249269,9606.ENSP00000250457,9606.ENSP00000252102,9606.ENSP00000253099,9606.ENSP00000253237,…	COX15,MRPS35,MRPS34,DMC1,BRD1,NFKBIA,STUB1,ECH1,NANOG,NDUFS7,MAD2L2,ATXN1,MRPS7,CLPP,PMPCB,EGLN3,NDUFA2,MRPL4,GRWD1,PTCD3,GRSF1,ERAL1,CHRM3,KRAS,VHL,MRPL53,MRPL44,COX5B,MRPS9,MRPS18B,POU5F1,NDUFAF1,LRPPRC,MIB1,USP14,MAPK6,DNAJA3,SMARCB1,PLEKHA4,BIRC3,MTIF2,NDUFS3,CUL3,SLC30A9,MECOM,CAD,FOSL2,SDHA,EIF4H,FBXO7,NDUFA9,NDUFB10,AFG3L2,PRDM16,ACP1,MRPS5,NDUFS6,RASA1,EGFR,MRPL49,PPP4C,PTPRR,PPARG,COQ5,A…
GO:0046034	ATP metabolic process	32	190	1.07	5.54e-21	9606.ENSP00000016171,9606.ENSP00000233627,9606.ENSP00000249269,9606.ENSP00000252102,9606.ENSP00000258424,9606.ENSP00000260361,9606.ENSP00000263774,9606.ENSP00000264932,9606.ENSP00000266544,9606.ENSP00000268668,9606.ENSP00000274137,9606.ENSP00000290299,9606.ENSP00000296684,9606.ENSP00000300107,9606.ENSP00000301457,9606.ENSP00000301587,9606.ENSP00000315774,9606.ENSP00000317780,9606.ENSP00000320171,…	COX15,NDUFS7,PMPCB,NDUFA2,COX5B,NDUFAF1,NDUFS3,SDHA,NDUFA9,NDUFB10,NDUFS6,ATP5O,NDUFS4,CLPX,NDUFA7,ATP5H,NDUFS8,COX5A,PKM,NDUFV1,NDUFV2,NDUFA12,NDUFV3,STOML2,NDUFS2,HSPA1A,UQCRQ,NDUFS1,NDUFA5,NDUFA6,HSPA8,COX4I1
GO:0043604	amide biosynthetic process	46	495	0.81	7.68e-21	9606.ENSP00000081029,9606.ENSP00000177742,9606.ENSP00000245539,9606.ENSP00000253099,9606.ENSP00000254630,9606.ENSP00000254928,9606.ENSP00000258105,9606.ENSP00000258383,9606.ENSP00000258455,9606.ENSP00000259873,9606.ENSP00000263629,9606.ENSP00000264705,9606.ENSP00000265753,9606.ENSP00000272418,9606.ENSP00000275493,9606.ENSP00000279242,9606.ENSP00000296674,9606.ENSP00000301457,9606.ENSP00000301585,…	MRPS35,MRPS34,MRPS7,MRPL4,PTCD3,ERAL1,MRPL53,MRPL44,MRPS9,MRPS18B,MTIF2,CAD,EIF4H,MRPS5,EGFR,MRPL49,RPS23,NDUFA7,ICT1,MRPL13,TSFM,MRPS31,MRPS24,MRPS23,MRPL12,MRPL43,SLC25A15,AURKAIP1,MRPL37,MRPL21,DARS2,IARS2,DAP3,MRPL50,MRPS26,RPL23L,RPS18,MRPS22,MRPS14,MRPS27,MRPL22,RPS25,VARS2,RPS28,SARS2,OXA1L
GO:0006518	peptide metabolic process	46	497	0.81	8.65e-21	9606.ENSP00000081029,9606.ENSP00000177742,9606.ENSP00000245539,9606.ENSP00000253099,9606.ENSP00000254630,9606.ENSP00000254928,9606.ENSP00000258105,9606.ENSP00000258383,9606.ENSP00000258455,9606.ENSP00000259873,9606.ENSP00000263629,9606.ENSP00000265753,9606.ENSP00000272418,9606.ENSP00000275493,9606.ENSP00000279242,9606.ENSP00000296674,9606.ENSP00000301457,9606.ENSP00000301585,9606.ENSP00000306548,…	MRPS35,MRPS34,MRPS7,MRPL4,PTCD3,ERAL1,MRPL53,MRPL44,MRPS9,MRPS18B,MTIF2,EIF4H,MRPS5,EGFR,MRPL49,RPS23,NDUFA7,ICT1,MRPL13,TSFM,MRPS31,MRPS24,MRPS23,MRPL12,HSP90AA1,MRPL43,AURKAIP1,MRPL37,MRPL21,DARS2,IARS2,DAP3,MRPL50,MRPS26,RPL23L,RPS18,MRPS22,MRPS14,MRPS27,MRPL22,HSPA8,RPS25,VARS2,RPS28,SARS2,OXA1L
GO:0034641	cellular nitrogen compound metabolic process	150	5126	0.31	4.58e-20	9606.ENSP00000016171,9606.ENSP00000081029,9606.ENSP00000177742,9606.ENSP00000216024,9606.ENSP00000219548,9606.ENSP00000229307,9606.ENSP00000233627,9606.ENSP00000235310,9606.ENSP00000244769,9606.ENSP00000245539,9606.ENSP00000249269,9606.ENSP00000252102,9606.ENSP00000253099,9606.ENSP00000253237,9606.ENSP00000254630,9606.ENSP00000254799,9606.ENSP00000254928,9606.ENSP00000258105,9606.ENSP00000258383,…	COX15,MRPS35,MRPS34,DMC1,STUB1,NANOG,NDUFS7,MAD2L2,ATXN1,MRPS7,PMPCB,NDUFA2,MRPL4,GRWD1,PTCD3,GRSF1,ERAL1,MRPL53,MRPL44,COX5B,MRPS9,MRPS18B,POU5F1,NDUFAF1,LRPPRC,USP14,DNAJA3,SMARCB1,MTIF2,NDUFS3,SLC30A9,MECOM,CAD,FOSL2,SDHA,EIF4H,NDUFA9,NDUFB10,PRDM16,MRPS5,NDUFS6,EGFR,MRPL49,PPARG,ATP5O,HDAC11,RPS23,NDUFS4,KIAA1429,RPUSD4,CLPX,RUNX1,NDUFA7,ICT1,ATP5H,TRMT61B,MRPL13,PRKACA,ACOT1,NFKBIB,TSFM,MRPS…
GO:0009199	ribonucleoside triphosphate metabolic process	33	227	1.01	6.01e-20	9606.ENSP00000016171,9606.ENSP00000233627,9606.ENSP00000249269,9606.ENSP00000252102,9606.ENSP00000258424,9606.ENSP00000260361,9606.ENSP00000263774,9606.ENSP00000264705,9606.ENSP00000264932,9606.ENSP00000266544,9606.ENSP00000268668,9606.ENSP00000274137,9606.ENSP00000290299,9606.ENSP00000296684,9606.ENSP00000300107,9606.ENSP00000301457,9606.ENSP00000301587,9606.ENSP00000315774,9606.ENSP00000317780,…	COX15,NDUFS7,PMPCB,NDUFA2,COX5B,NDUFAF1,NDUFS3,CAD,SDHA,NDUFA9,NDUFB10,NDUFS6,ATP5O,NDUFS4,CLPX,NDUFA7,ATP5H,NDUFS8,COX5A,PKM,NDUFV1,NDUFV2,NDUFA12,NDUFV3,STOML2,NDUFS2,HSPA1A,UQCRQ,NDUFS1,NDUFA5,NDUFA6,HSPA8,COX4I1
GO:0044267	cellular protein metabolic process	122	3603	0.38	6.23e-20	9606.ENSP00000081029,9606.ENSP00000177742,9606.ENSP00000216267,9606.ENSP00000216797,9606.ENSP00000219548,9606.ENSP00000245539,9606.ENSP00000245816,9606.ENSP00000249269,9606.ENSP00000250457,9606.ENSP00000253099,9606.ENSP00000254630,9606.ENSP00000254928,9606.ENSP00000255380,9606.ENSP00000256078,9606.ENSP00000256474,9606.ENSP00000258105,9606.ENSP00000258383,9606.ENSP00000258455,9606.ENSP00000259873,…	MRPS35,MRPS34,BRD1,NFKBIA,STUB1,MRPS7,CLPP,PMPCB,EGLN3,MRPL4,PTCD3,ERAL1,CHRM3,KRAS,VHL,MRPL53,MRPL44,MRPS9,MRPS18B,MIB1,USP14,MAPK6,BIRC3,MTIF2,CUL3,MECOM,CAD,EIF4H,FBXO7,AFG3L2,PRDM16,ACP1,MRPS5,RASA1,EGFR,MRPL49,PPP4C,PTPRR,HDAC11,RPS23,CHMP4C,CLPX,NDUFA7,ICT1,PCSK9,MRPL13,PRKACA,RAB1B,PPM1E,TSFM,MRPS31,MRPS24,MRPS23,AATK,CARM1,PTPMT1,NOS2,RIPK4,SHMT2,MRPL12,HSP90AA1,DLST,MRPL43,HUWE1,AURKAIP1…
GO:0006807	nitrogen compound metabolic process	199	8349	0.22	8.23e-20	9606.ENSP00000016171,9606.ENSP00000081029,9606.ENSP00000177742,9606.ENSP00000216024,9606.ENSP00000216267,9606.ENSP00000216797,9606.ENSP00000219548,9606.ENSP00000229307,9606.ENSP00000233627,9606.ENSP00000235310,9606.ENSP00000244769,9606.ENSP00000245539,9606.ENSP00000245816,9606.ENSP00000249269,9606.ENSP00000250457,9606.ENSP00000252102,9606.ENSP00000253099,9606.ENSP00000253237,9606.ENSP00000254630,…	COX15,MRPS35,MRPS34,DMC1,BRD1,NFKBIA,STUB1,NANOG,NDUFS7,MAD2L2,ATXN1,MRPS7,CLPP,PMPCB,EGLN3,NDUFA2,MRPL4,GRWD1,PTCD3,GRSF1,ERAL1,CHRM3,KRAS,VHL,MRPL53,MRPL44,COX5B,MRPS9,MRPS18B,POU5F1,NDUFAF1,LRPPRC,MIB1,USP14,MAPK6,DNAJA3,SMARCB1,BIRC3,MTIF2,NDUFS3,CUL3,SLC30A9,MECOM,CAD,FOSL2,SDHA,EIF4H,FBXO7,NDUFA9,NDUFB10,AFG3L2,PRDM16,ACP1,MRPS5,NDUFS6,RASA1,EGFR,MRPL49,PPP4C,PTPRR,PPARG,ATP5O,HDAC11,RPS23,…
GO:0015980	energy derivation by oxidation of organic compounds	32	217	1.01	1.64e-19	9606.ENSP00000016171,9606.ENSP00000233627,9606.ENSP00000249269,9606.ENSP00000252102,9606.ENSP00000258424,9606.ENSP00000260361,9606.ENSP00000263774,9606.ENSP00000264932,9606.ENSP00000266544,9606.ENSP00000268668,9606.ENSP00000274137,9606.ENSP00000296597,9606.ENSP00000296684,9606.ENSP00000301457,9606.ENSP00000315774,9606.ENSP00000317780,9606.ENSP00000322450,9606.ENSP00000327268,9606.ENSP00000330737,…	COX15,NDUFS7,PMPCB,NDUFA2,COX5B,NDUFAF1,NDUFS3,SDHA,NDUFA9,NDUFB10,NDUFS6,NDUFAF2,NDUFS4,NDUFA7,NDUFS8,COX5A,NDUFV1,NDUFV2,NDUFA12,DLST,NDUFV3,NDUFS2,SDHB,UQCRQ,FASTKD5,NDUFS1,NDUFA5,NDUFA6,ACADVL,COX4I1,MYC,OXA1L
GO:0009205	purine ribonucleoside triphosphate metabolic process	32	221	1.01	2.61e-19	9606.ENSP00000016171,9606.ENSP00000233627,9606.ENSP00000249269,9606.ENSP00000252102,9606.ENSP00000258424,9606.ENSP00000260361,9606.ENSP00000263774,9606.ENSP00000264932,9606.ENSP00000266544,9606.ENSP00000268668,9606.ENSP00000274137,9606.ENSP00000290299,9606.ENSP00000296684,9606.ENSP00000300107,9606.ENSP00000301457,9606.ENSP00000301587,9606.ENSP00000315774,9606.ENSP00000317780,9606.ENSP00000320171,…	COX15,NDUFS7,PMPCB,NDUFA2,COX5B,NDUFAF1,NDUFS3,SDHA,NDUFA9,NDUFB10,NDUFS6,ATP5O,NDUFS4,CLPX,NDUFA7,ATP5H,NDUFS8,COX5A,PKM,NDUFV1,NDUFV2,NDUFA12,NDUFV3,STOML2,NDUFS2,HSPA1A,UQCRQ,NDUFS1,NDUFA5,NDUFA6,HSPA8,COX4I1
GO:0009161	ribonucleoside monophosphate metabolic process	33	242	0.98	3.11e-19	9606.ENSP00000016171,9606.ENSP00000233627,9606.ENSP00000249269,9606.ENSP00000252102,9606.ENSP00000258424,9606.ENSP00000260361,9606.ENSP00000263774,9606.ENSP00000264705,9606.ENSP00000264932,9606.ENSP00000266544,9606.ENSP00000268668,9606.ENSP00000274137,9606.ENSP00000290299,9606.ENSP00000296684,9606.ENSP00000300107,9606.ENSP00000301457,9606.ENSP00000301587,9606.ENSP00000315774,9606.ENSP00000317780,…	COX15,NDUFS7,PMPCB,NDUFA2,COX5B,NDUFAF1,NDUFS3,CAD,SDHA,NDUFA9,NDUFB10,NDUFS6,ATP5O,NDUFS4,CLPX,NDUFA7,ATP5H,NDUFS8,COX5A,PKM,NDUFV1,NDUFV2,NDUFA12,NDUFV3,STOML2,NDUFS2,HSPA1A,UQCRQ,NDUFS1,NDUFA5,NDUFA6,HSPA8,COX4I1
GO:0022900	electron transport chain	29	169	1.08	3.12e-19	9606.ENSP00000016171,9606.ENSP00000233627,9606.ENSP00000249269,9606.ENSP00000252102,9606.ENSP00000258424,9606.ENSP00000260361,9606.ENSP00000263774,9606.ENSP00000264932,9606.ENSP00000266544,9606.ENSP00000268668,9606.ENSP00000274137,9606.ENSP00000296597,9606.ENSP00000296684,9606.ENSP00000301457,9606.ENSP00000315774,9606.ENSP00000317780,9606.ENSP00000322450,9606.ENSP00000327268,9606.ENSP00000330737,…	COX15,NDUFS7,PMPCB,NDUFA2,COX5B,NDUFAF1,NDUFS3,SDHA,NDUFA9,NDUFB10,NDUFS6,NDUFAF2,NDUFS4,NDUFA7,NDUFS8,COX5A,NDUFV1,NDUFV2,NDUFA12,ETFB,NDUFV3,NDUFS2,SDHB,UQCRQ,NDUFS1,NDUFA5,NDUFA6,ETFA,COX4I1
GO:0009167	purine ribonucleoside monophosphate metabolic process	32	230	0.99	6.76e-19	9606.ENSP00000016171,9606.ENSP00000233627,9606.ENSP00000249269,9606.ENSP00000252102,9606.ENSP00000258424,9606.ENSP00000260361,9606.ENSP00000263774,9606.ENSP00000264932,9606.ENSP00000266544,9606.ENSP00000268668,9606.ENSP00000274137,9606.ENSP00000290299,9606.ENSP00000296684,9606.ENSP00000300107,9606.ENSP00000301457,9606.ENSP00000301587,9606.ENSP00000315774,9606.ENSP00000317780,9606.ENSP00000320171,…	COX15,NDUFS7,PMPCB,NDUFA2,COX5B,NDUFAF1,NDUFS3,SDHA,NDUFA9,NDUFB10,NDUFS6,ATP5O,NDUFS4,CLPX,NDUFA7,ATP5H,NDUFS8,COX5A,PKM,NDUFV1,NDUFV2,NDUFA12,NDUFV3,STOML2,NDUFS2,HSPA1A,UQCRQ,NDUFS1,NDUFA5,NDUFA6,HSPA8,COX4I1
GO:0022411	cellular component disassembly	38	364	0.86	1.07e-18	9606.ENSP00000081029,9606.ENSP00000177742,9606.ENSP00000245539,9606.ENSP00000253099,9606.ENSP00000253237,9606.ENSP00000254630,9606.ENSP00000254928,9606.ENSP00000258105,9606.ENSP00000258383,9606.ENSP00000258455,9606.ENSP00000259873,9606.ENSP00000263121,9606.ENSP00000263629,9606.ENSP00000266087,9606.ENSP00000272418,9606.ENSP00000279242,9606.ENSP00000301585,9606.ENSP00000306548,9606.ENSP00000315397,…	MRPS35,MRPS34,MRPS7,MRPL4,GRWD1,PTCD3,ERAL1,MRPL53,MRPL44,MRPS9,MRPS18B,SMARCB1,MTIF2,FBXO7,MRPS5,MRPL49,ICT1,MRPL13,MRPS31,MRPS24,MRPS23,MRPL12,MRPL43,AURKAIP1,MRPL37,MRPL21,DAP3,MRPL50,MRPS26,RPL23L,MRPS22,MRPS14,MRPS27,MRPL22,AMBRA1,HSPA8,MYC,OXA1L
GO:0043603	cellular amide metabolic process	51	732	0.69	2.58e-18	9606.ENSP00000081029,9606.ENSP00000177742,9606.ENSP00000245539,9606.ENSP00000253099,9606.ENSP00000254630,9606.ENSP00000254928,9606.ENSP00000258105,9606.ENSP00000258383,9606.ENSP00000258455,9606.ENSP00000259873,9606.ENSP00000263629,9606.ENSP00000264705,9606.ENSP00000265753,9606.ENSP00000272418,9606.ENSP00000275493,9606.ENSP00000279242,9606.ENSP00000296674,9606.ENSP00000301457,9606.ENSP00000301585,…	MRPS35,MRPS34,MRPS7,MRPL4,PTCD3,ERAL1,MRPL53,MRPL44,MRPS9,MRPS18B,MTIF2,CAD,EIF4H,MRPS5,EGFR,MRPL49,RPS23,NDUFA7,ICT1,MRPL13,ACOT1,TSFM,MRPS31,MRPS24,MRPS23,SHMT2,MRPL12,HSP90AA1,DLST,MRPL43,SLC25A15,AURKAIP1,MRPL37,MRPL21,DARS2,IARS2,DAP3,MRPL50,MRPS26,RPL23L,RPS18,MRPS22,MRPS14,MRPS27,MRPL22,HSPA8,RPS25,VARS2,RPS28,SARS2,OXA1L
GO:0006091	generation of precursor metabolites and energy	39	400	0.83	2.72e-18	9606.ENSP00000016171,9606.ENSP00000233627,9606.ENSP00000249269,9606.ENSP00000252102,9606.ENSP00000255390,9606.ENSP00000258424,9606.ENSP00000260361,9606.ENSP00000263774,9606.ENSP00000264932,9606.ENSP00000266544,9606.ENSP00000268668,9606.ENSP00000274137,9606.ENSP00000290299,9606.ENSP00000296597,9606.ENSP00000296684,9606.ENSP00000301457,9606.ENSP00000301587,9606.ENSP00000315774,9606.ENSP00000317780,…	COX15,NDUFS7,PMPCB,NDUFA2,SCO1,COX5B,NDUFAF1,NDUFS3,SDHA,NDUFA9,NDUFB10,NDUFS6,ATP5O,NDUFAF2,NDUFS4,NDUFA7,ATP5H,NDUFS8,COX5A,PKM,NDUFV1,NDUFV2,NDUFA12,DLST,ETFB,NDUFV3,STOML2,NDUFS2,SDHB,UQCRQ,FASTKD5,NDUFS1,NDUFA5,NDUFA6,ACADVL,ETFA,COX4I1,MYC,OXA1L
GO:0019538	protein metabolic process	127	4194	0.33	5.19e-17	9606.ENSP00000081029,9606.ENSP00000177742,9606.ENSP00000216267,9606.ENSP00000216797,9606.ENSP00000219548,9606.ENSP00000245539,9606.ENSP00000245816,9606.ENSP00000249269,9606.ENSP00000250457,9606.ENSP00000253099,9606.ENSP00000254630,9606.ENSP00000254928,9606.ENSP00000255380,9606.ENSP00000256078,9606.ENSP00000256474,9606.ENSP00000258105,9606.ENSP00000258383,9606.ENSP00000258455,9606.ENSP00000259873,…	MRPS35,MRPS34,BRD1,NFKBIA,STUB1,MRPS7,CLPP,PMPCB,EGLN3,MRPL4,PTCD3,ERAL1,CHRM3,KRAS,VHL,MRPL53,MRPL44,MRPS9,MRPS18B,MIB1,USP14,MAPK6,BIRC3,MTIF2,CUL3,MECOM,CAD,EIF4H,FBXO7,AFG3L2,PRDM16,ACP1,MRPS5,RASA1,EGFR,MRPL49,PPP4C,PTPRR,PPARG,HDAC11,RPS23,CHMP4C,CLPX,NDUFA7,ICT1,PCSK9,MRPL13,PRKACA,RAB1B,PPM1E,TSFM,MRPS31,MRPS24,MRPS23,AATK,CARM1,PTPMT1,NOS2,RIPK4,SHMT2,MRPL12,HSP90AA1,DLST,CIDEB,MRPL43,HU…
GO:0006996	organelle organization	105	3131	0.37	3.90e-16	9606.ENSP00000169551,9606.ENSP00000216024,9606.ENSP00000216267,9606.ENSP00000217133,9606.ENSP00000221418,9606.ENSP00000233627,9606.ENSP00000235310,9606.ENSP00000244050,9606.ENSP00000245539,9606.ENSP00000249269,9606.ENSP00000252102,9606.ENSP00000253237,9606.ENSP00000254928,9606.ENSP00000255390,9606.ENSP00000256078,9606.ENSP00000258173,9606.ENSP00000260361,9606.ENSP00000262375,9606.ENSP00000263121,…	TIMM21,DMC1,BRD1,TUBB1,ECH1,NDUFS7,MAD2L2,SNAI1,MRPS7,PMPCB,NDUFA2,GRWD1,ERAL1,SCO1,KRAS,TMEM231,NDUFAF1,DNAJA3,SMARCB1,MTIF2,NDUFS3,CUL3,MECOM,GRPEL1,FBXO7,NDUFA9,NDUFB10,AFG3L2,ECSIT,TIMM44,PRDM16,NDUFS6,ATP5O,HDAC11,NDUFAF2,RPS23,NDUFS4,CHMP4C,TUBA1A,NDUFA7,ATP5H,LETM1,PRKACA,RAB1B,ACAD9,PAM16,NDUFS8,TUBB6,NDUFV1,NDUFAF3,CARM1,NOS2,NDUFV2,NDUFA12,HSP90AA1,TUBB,SSX2IP,HUWE1,MCPH1,SP100,USP7,FRM…
GO:0006120	mitochondrial electron transport, NADH to ubiquinone	17	44	1.43	5.18e-16	9606.ENSP00000233627,9606.ENSP00000252102,9606.ENSP00000260361,9606.ENSP00000263774,9606.ENSP00000266544,9606.ENSP00000268668,9606.ENSP00000274137,9606.ENSP00000296684,9606.ENSP00000301457,9606.ENSP00000315774,9606.ENSP00000322450,9606.ENSP00000327268,9606.ENSP00000346196,9606.ENSP00000356972,9606.ENSP00000392709,9606.ENSP00000417142,9606.ENSP00000418842	NDUFS7,NDUFA2,NDUFAF1,NDUFS3,NDUFA9,NDUFB10,NDUFS6,NDUFS4,NDUFA7,NDUFS8,NDUFV1,NDUFV2,NDUFV3,NDUFS2,NDUFS1,NDUFA5,NDUFA6
GO:0044260	cellular macromolecule metabolic process	158	6413	0.24	3.36e-14	9606.ENSP00000081029,9606.ENSP00000177742,9606.ENSP00000216024,9606.ENSP00000216267,9606.ENSP00000216797,9606.ENSP00000219548,9606.ENSP00000229307,9606.ENSP00000235310,9606.ENSP00000244769,9606.ENSP00000245539,9606.ENSP00000245816,9606.ENSP00000249269,9606.ENSP00000250457,9606.ENSP00000253099,9606.ENSP00000253237,9606.ENSP00000254630,9606.ENSP00000254928,9606.ENSP00000255380,9606.ENSP00000256078,…	MRPS35,MRPS34,DMC1,BRD1,NFKBIA,STUB1,NANOG,MAD2L2,ATXN1,MRPS7,CLPP,PMPCB,EGLN3,MRPL4,GRWD1,PTCD3,ERAL1,CHRM3,KRAS,VHL,MRPL53,MRPL44,MRPS9,MRPS18B,POU5F1,LRPPRC,MIB1,USP14,MAPK6,DNAJA3,SMARCB1,BIRC3,MTIF2,CUL3,SLC30A9,MECOM,CAD,FOSL2,EIF4H,FBXO7,AFG3L2,PRDM16,ACP1,MRPS5,RASA1,EGFR,MRPL49,PPP4C,PTPRR,PPARG,HDAC11,RPS23,CHMP4C,KIAA1429,CLPX,RUNX1,NDUFA7,ICT1,TRMT61B,PCSK9,MRPL13,PRKACA,RAB1B,PPM1E,N…
GO:0065003	protein-containing complex assembly	66	1514	0.49	3.83e-14	9606.ENSP00000016171,9606.ENSP00000169551,9606.ENSP00000216024,9606.ENSP00000233627,9606.ENSP00000245539,9606.ENSP00000245816,9606.ENSP00000252102,9606.ENSP00000253237,9606.ENSP00000254928,9606.ENSP00000255390,9606.ENSP00000260361,9606.ENSP00000263121,9606.ENSP00000263464,9606.ENSP00000263774,9606.ENSP00000264414,9606.ENSP00000265753,9606.ENSP00000266544,9606.ENSP00000268668,9606.ENSP00000270517,…	COX15,TIMM21,DMC1,NDUFS7,MRPS7,CLPP,NDUFA2,GRWD1,ERAL1,SCO1,NDUFAF1,SMARCB1,BIRC3,NDUFS3,CUL3,EIF4H,NDUFA9,NDUFB10,ECSIT,NDUFS6,NDUFAF2,RPS23,NDUFS4,CRK,NDUFA7,TRMT61B,LETM1,PRKACA,RAB1B,ACAD9,NDUFS8,GLS,PKM,NDUFV1,NDUFAF3,NDUFV2,NDUFA12,SHMT2,HSP90AA1,NDUFV3,STOML2,COA3,RC3H1,NDUFS2,NDUFAF4,IRAK1,HSPA1A,JAK2,NIN,RAD51,HSPD1,ATG16L1,GRB2,ILK,RAB1A,SCFD1,NDUFS1,NDUFA5,NDUFA6,UBC,PRPF8,RPS28,HIST1H…
GO:0034622	cellular protein-containing complex assembly	48	832	0.61	3.98e-14	9606.ENSP00000016171,9606.ENSP00000169551,9606.ENSP00000216024,9606.ENSP00000233627,9606.ENSP00000245539,9606.ENSP00000252102,9606.ENSP00000253237,9606.ENSP00000254928,9606.ENSP00000255390,9606.ENSP00000260361,9606.ENSP00000263121,9606.ENSP00000263774,9606.ENSP00000265753,9606.ENSP00000266544,9606.ENSP00000268668,9606.ENSP00000270517,9606.ENSP00000274137,9606.ENSP00000296597,9606.ENSP00000296674,…	COX15,TIMM21,DMC1,NDUFS7,MRPS7,NDUFA2,GRWD1,ERAL1,SCO1,NDUFAF1,SMARCB1,NDUFS3,EIF4H,NDUFA9,NDUFB10,ECSIT,NDUFS6,NDUFAF2,RPS23,NDUFS4,NDUFA7,ACAD9,NDUFS8,NDUFV1,NDUFAF3,NDUFV2,NDUFA12,HSP90AA1,NDUFV3,COA3,RC3H1,NDUFS2,NDUFAF4,HSPA1A,JAK2,NIN,RAD51,HSPD1,RAB1A,NDUFS1,NDUFA5,NDUFA6,UBC,PRPF8,RPS28,HIST1H4A,CLTC,OXA1L
GO:0009259	ribonucleotide metabolic process	35	440	0.75	8.00e-14	9606.ENSP00000016171,9606.ENSP00000233627,9606.ENSP00000249269,9606.ENSP00000252102,9606.ENSP00000258424,9606.ENSP00000260361,9606.ENSP00000263774,9606.ENSP00000264705,9606.ENSP00000264932,9606.ENSP00000266544,9606.ENSP00000268668,9606.ENSP00000274137,9606.ENSP00000290299,9606.ENSP00000296684,9606.ENSP00000300107,9606.ENSP00000301457,9606.ENSP00000301587,9606.ENSP00000311224,9606.ENSP00000315774,…	COX15,NDUFS7,PMPCB,NDUFA2,COX5B,NDUFAF1,NDUFS3,CAD,SDHA,NDUFA9,NDUFB10,NDUFS6,ATP5O,NDUFS4,CLPX,NDUFA7,ATP5H,ACOT1,NDUFS8,COX5A,PKM,NDUFV1,NDUFV2,NDUFA12,DLST,NDUFV3,STOML2,NDUFS2,HSPA1A,UQCRQ,NDUFS1,NDUFA5,NDUFA6,HSPA8,COX4I1
GO:0009150	purine ribonucleotide metabolic process	34	425	0.75	1.78e-13	9606.ENSP00000016171,9606.ENSP00000233627,9606.ENSP00000249269,9606.ENSP00000252102,9606.ENSP00000258424,9606.ENSP00000260361,9606.ENSP00000263774,9606.ENSP00000264932,9606.ENSP00000266544,9606.ENSP00000268668,9606.ENSP00000274137,9606.ENSP00000290299,9606.ENSP00000296684,9606.ENSP00000300107,9606.ENSP00000301457,9606.ENSP00000301587,9606.ENSP00000311224,9606.ENSP00000315774,9606.ENSP00000317780,…	COX15,NDUFS7,PMPCB,NDUFA2,COX5B,NDUFAF1,NDUFS3,SDHA,NDUFA9,NDUFB10,NDUFS6,ATP5O,NDUFS4,CLPX,NDUFA7,ATP5H,ACOT1,NDUFS8,COX5A,PKM,NDUFV1,NDUFV2,NDUFA12,DLST,NDUFV3,STOML2,NDUFS2,HSPA1A,UQCRQ,NDUFS1,NDUFA5,NDUFA6,HSPA8,COX4I1
GO:0072521	purine-containing compound metabolic process	35	478	0.71	7.60e-13	9606.ENSP00000016171,9606.ENSP00000233627,9606.ENSP00000249269,9606.ENSP00000252102,9606.ENSP00000258424,9606.ENSP00000260361,9606.ENSP00000263774,9606.ENSP00000264932,9606.ENSP00000266544,9606.ENSP00000268668,9606.ENSP00000274137,9606.ENSP00000290299,9606.ENSP00000296684,9606.ENSP00000300107,9606.ENSP00000301457,9606.ENSP00000301587,9606.ENSP00000311224,9606.ENSP00000315774,9606.ENSP00000317780,…	COX15,NDUFS7,PMPCB,NDUFA2,COX5B,NDUFAF1,NDUFS3,SDHA,NDUFA9,NDUFB10,NDUFS6,ATP5O,NDUFS4,CLPX,NDUFA7,ATP5H,ACOT1,NDUFS8,COX5A,PKM,NDUFV1,NDUFV2,NDUFA12,DLST,NDUFV3,STOML2,NDUFS2,HSPA1A,UQCRQ,KDM1A,NDUFS1,NDUFA5,NDUFA6,HSPA8,COX4I1
GO:0017144	drug metabolic process	39	622	0.64	2.26e-12	9606.ENSP00000016171,9606.ENSP00000233627,9606.ENSP00000249269,9606.ENSP00000252102,9606.ENSP00000258424,9606.ENSP00000260361,9606.ENSP00000263774,9606.ENSP00000264705,9606.ENSP00000264932,9606.ENSP00000266544,9606.ENSP00000268668,9606.ENSP00000274137,9606.ENSP00000275493,9606.ENSP00000290299,9606.ENSP00000296684,9606.ENSP00000300107,9606.ENSP00000301457,9606.ENSP00000301587,9606.ENSP00000315774,…	COX15,NDUFS7,PMPCB,NDUFA2,COX5B,NDUFAF1,NDUFS3,CAD,SDHA,NDUFA9,NDUFB10,NDUFS6,EGFR,ATP5O,NDUFS4,CLPX,NDUFA7,ATP5H,NDUFS8,COX5A,PKM,NDUFV1,NOS2,NDUFV2,NDUFA12,SHMT2,DLST,PYCR2,NDUFV3,STOML2,NDUFS2,SDHB,HSPA1A,UQCRQ,NDUFS1,NDUFA5,NDUFA6,HSPA8,COX4I1
GO:0009987	cellular process	258	14652	0.09	2.56e-12	9606.ENSP00000016171,9606.ENSP00000081029,9606.ENSP00000169551,9606.ENSP00000177742,9606.ENSP00000216024,9606.ENSP00000216267,9606.ENSP00000216797,9606.ENSP00000217133,9606.ENSP00000219548,9606.ENSP00000221418,9606.ENSP00000229307,9606.ENSP00000233627,9606.ENSP00000235310,9606.ENSP00000244050,9606.ENSP00000244769,9606.ENSP00000245539,9606.ENSP00000245816,9606.ENSP00000249269,9606.ENSP00000250457,…	COX15,MRPS35,TIMM21,MRPS34,DMC1,BRD1,NFKBIA,TUBB1,STUB1,ECH1,NANOG,NDUFS7,MAD2L2,SNAI1,ATXN1,MRPS7,CLPP,PMPCB,EGLN3,NDUFA2,MRPL4,GRWD1,ABCB7,PTCD3,GRSF1,ERAL1,CHRM3,SCO1,KRAS,VHL,LAMTOR5,MRPL53,TMEM231,MRPL44,COX5B,MRPS9,MRPS18B,POU5F1,NDUFAF1,LRPPRC,MIB1,USP14,MAPK6,DNAJA3,LGALS3BP,SMARCB1,PLEKHA4,BIRC3,MTIF2,NDUFS3,CUL3,SLC30A9,MECOM,CAD,FOSL2,SDHA,GRPEL1,EIF4H,FBXO7,NDUFA9,NDUFB10,AFG3L2,ECSIT…
GO:0043170	macromolecule metabolic process	168	7453	0.2	6.74e-12	9606.ENSP00000081029,9606.ENSP00000177742,9606.ENSP00000216024,9606.ENSP00000216267,9606.ENSP00000216797,9606.ENSP00000219548,9606.ENSP00000229307,9606.ENSP00000235310,9606.ENSP00000244769,9606.ENSP00000245539,9606.ENSP00000245816,9606.ENSP00000249269,9606.ENSP00000250457,9606.ENSP00000253099,9606.ENSP00000253237,9606.ENSP00000254630,9606.ENSP00000254799,9606.ENSP00000254928,9606.ENSP00000255380,…	MRPS35,MRPS34,DMC1,BRD1,NFKBIA,STUB1,NANOG,MAD2L2,ATXN1,MRPS7,CLPP,PMPCB,EGLN3,MRPL4,GRWD1,PTCD3,GRSF1,ERAL1,CHRM3,KRAS,VHL,MRPL53,MRPL44,MRPS9,MRPS18B,POU5F1,LRPPRC,MIB1,USP14,MAPK6,DNAJA3,SMARCB1,BIRC3,MTIF2,CUL3,SLC30A9,MECOM,CAD,FOSL2,EIF4H,FBXO7,AFG3L2,PRDM16,ACP1,MRPS5,RASA1,EGFR,MRPL49,PPP4C,PTPRR,PPARG,HDAC11,RPS23,CHMP4C,KIAA1429,RPUSD4,CLPX,RUNX1,NDUFA7,ICT1,TRMT61B,PCSK9,MRPL13,PRKACA,…
GO:0055114	oxidation-reduction process	47	932	0.55	8.27e-12	9606.ENSP00000016171,9606.ENSP00000221418,9606.ENSP00000233627,9606.ENSP00000249269,9606.ENSP00000250457,9606.ENSP00000252102,9606.ENSP00000258424,9606.ENSP00000260361,9606.ENSP00000263774,9606.ENSP00000264932,9606.ENSP00000266544,9606.ENSP00000268668,9606.ENSP00000270517,9606.ENSP00000274137,9606.ENSP00000287820,9606.ENSP00000296597,9606.ENSP00000296684,9606.ENSP00000301457,9606.ENSP00000312618,…	COX15,ECH1,NDUFS7,PMPCB,EGLN3,NDUFA2,COX5B,NDUFAF1,NDUFS3,SDHA,NDUFA9,NDUFB10,ECSIT,NDUFS6,PPARG,NDUFAF2,NDUFS4,NDUFA7,ACAD9,NDUFS8,COX5A,PKM,NDUFV1,NOS2,NDUFV2,NDUFA12,DLST,PYCR2,ETFB,NDUFV3,NDUFS2,ECHS1,RTN4IP1,TXN,SDHB,UQCRQ,FASTKD5,KDM1A,NDUFS1,NDUFA5,NDUFA6,ACADVL,ETFA,WWOX,COX4I1,MYC,OXA1L
GO:1901566	organonitrogen compound biosynthetic process	58	1370	0.47	9.46e-12	9606.ENSP00000016171,9606.ENSP00000081029,9606.ENSP00000177742,9606.ENSP00000245539,9606.ENSP00000253099,9606.ENSP00000254630,9606.ENSP00000254928,9606.ENSP00000258105,9606.ENSP00000258383,9606.ENSP00000258424,9606.ENSP00000258455,9606.ENSP00000259873,9606.ENSP00000263629,9606.ENSP00000264705,9606.ENSP00000265753,9606.ENSP00000272418,9606.ENSP00000275493,9606.ENSP00000279242,9606.ENSP00000287820,…	COX15,MRPS35,MRPS34,MRPS7,MRPL4,PTCD3,ERAL1,MRPL53,MRPL44,COX5B,MRPS9,MRPS18B,MTIF2,CAD,EIF4H,MRPS5,EGFR,MRPL49,PPARG,ATP5O,RPS23,NDUFA7,ICT1,ATP5H,MRPL13,TSFM,MRPS31,GLS,MRPS24,PKM,MRPS23,SHMT2,MRPL12,MRPL43,SLC25A15,PYCR2,AURKAIP1,STOML2,MRPL37,MRPL21,DARS2,IARS2,DAP3,MRPL50,MRPS26,ATG16L1,RPL23L,RPS18,MRPS22,MRPS14,MRPS27,MRPL22,RPS25,HIF1A,VARS2,RPS28,SARS2,OXA1L
GO:0010467	gene expression	106	3733	0.3	1.60e-11	9606.ENSP00000081029,9606.ENSP00000177742,9606.ENSP00000219548,9606.ENSP00000229307,9606.ENSP00000235310,9606.ENSP00000244769,9606.ENSP00000245539,9606.ENSP00000249269,9606.ENSP00000253099,9606.ENSP00000254630,9606.ENSP00000254799,9606.ENSP00000254928,9606.ENSP00000258105,9606.ENSP00000258383,9606.ENSP00000258455,9606.ENSP00000259873,9606.ENSP00000259915,9606.ENSP00000260665,9606.ENSP00000261601,…	MRPS35,MRPS34,STUB1,NANOG,MAD2L2,ATXN1,MRPS7,PMPCB,MRPL4,PTCD3,GRSF1,ERAL1,MRPL53,MRPL44,MRPS9,MRPS18B,POU5F1,LRPPRC,USP14,SMARCB1,MTIF2,SLC30A9,MECOM,FOSL2,EIF4H,AFG3L2,PRDM16,MRPS5,EGFR,MRPL49,PPARG,HDAC11,RPS23,KIAA1429,RPUSD4,RUNX1,NDUFA7,ICT1,TRMT61B,PCSK9,MRPL13,PRKACA,NFKBIB,TSFM,MRPS31,MRPS24,MRPS23,CARM1,NOC4L,PHF12,MRPL12,CIDEB,MRPL43,HNRNPA1,AURKAIP1,SP100,GFI1B,STOML2,MRPL37,MRPL21,DA…
GO:0016310	phosphorylation	54	1236	0.49	2.30e-11	9606.ENSP00000016171,9606.ENSP00000233627,9606.ENSP00000249269,9606.ENSP00000252102,9606.ENSP00000256078,9606.ENSP00000258424,9606.ENSP00000260361,9606.ENSP00000261845,9606.ENSP00000263774,9606.ENSP00000264414,9606.ENSP00000264705,9606.ENSP00000264932,9606.ENSP00000266544,9606.ENSP00000268668,9606.ENSP00000274137,9606.ENSP00000274376,9606.ENSP00000275493,9606.ENSP00000290299,9606.ENSP00000296684,…	COX15,NDUFS7,PMPCB,NDUFA2,KRAS,COX5B,NDUFAF1,MAPK6,NDUFS3,CUL3,CAD,SDHA,NDUFA9,NDUFB10,NDUFS6,RASA1,EGFR,ATP5O,NDUFS4,NDUFA7,ATP5H,PRKACA,NDUFS8,COX5A,PKM,NDUFV1,AATK,NDUFV2,NDUFA12,RIPK4,HSP90AA1,NDUFV3,STOML2,NDUFS2,IRAK1,UQCRQ,SMAD9,FASTKD5,JAK2,LATS2,CIT,GRB2,LGALS9,ILK,KSR1,STK16,NDUFS1,ESR1,NDUFA5,NDUFA6,UBC,COX4I1,MYC,MAP3K14
GO:0044085	cellular component biogenesis	82	2556	0.35	6.82e-11	9606.ENSP00000016171,9606.ENSP00000169551,9606.ENSP00000216024,9606.ENSP00000217133,9606.ENSP00000233627,9606.ENSP00000245539,9606.ENSP00000245816,9606.ENSP00000252102,9606.ENSP00000253237,9606.ENSP00000254928,9606.ENSP00000255390,9606.ENSP00000258173,9606.ENSP00000258455,9606.ENSP00000260361,9606.ENSP00000263121,9606.ENSP00000263464,9606.ENSP00000263774,9606.ENSP00000264414,9606.ENSP00000265753,…	COX15,TIMM21,DMC1,TUBB1,NDUFS7,MRPS7,CLPP,NDUFA2,GRWD1,ERAL1,SCO1,TMEM231,MRPS9,NDUFAF1,SMARCB1,BIRC3,NDUFS3,CUL3,EIF4H,NDUFA9,NDUFB10,ECSIT,NDUFS6,NDUFAF2,RPS23,NDUFS4,HSPA9,CHMP4C,CRK,TUBA1A,NDUFA7,TRMT61B,LETM1,PRKACA,RAB1B,ACAD9,NDUFS8,GLS,PKM,NDUFV1,NDUFAF3,NDUFV2,NOC4L,NDUFA12,SHMT2,HSP90AA1,TUBB,SSX2IP,NDUFV3,STOML2,COA3,RC3H1,NDUFS2,NDUFAF4,IRAK1,MTG2,PTEN,HSPA1A,JAK2,NIN,RAD51,HSPD1,ATG1…
GO:0022607	cellular component assembly	77	2343	0.36	1.33e-10	9606.ENSP00000016171,9606.ENSP00000169551,9606.ENSP00000216024,9606.ENSP00000217133,9606.ENSP00000233627,9606.ENSP00000245539,9606.ENSP00000245816,9606.ENSP00000252102,9606.ENSP00000253237,9606.ENSP00000254928,9606.ENSP00000255390,9606.ENSP00000258173,9606.ENSP00000260361,9606.ENSP00000263121,9606.ENSP00000263464,9606.ENSP00000263774,9606.ENSP00000264414,9606.ENSP00000265753,9606.ENSP00000266544,…	COX15,TIMM21,DMC1,TUBB1,NDUFS7,MRPS7,CLPP,NDUFA2,GRWD1,ERAL1,SCO1,TMEM231,NDUFAF1,SMARCB1,BIRC3,NDUFS3,CUL3,EIF4H,NDUFA9,NDUFB10,ECSIT,NDUFS6,NDUFAF2,RPS23,NDUFS4,HSPA9,CHMP4C,CRK,TUBA1A,NDUFA7,TRMT61B,LETM1,PRKACA,RAB1B,ACAD9,NDUFS8,GLS,PKM,NDUFV1,NDUFAF3,NDUFV2,NDUFA12,SHMT2,HSP90AA1,TUBB,SSX2IP,NDUFV3,STOML2,COA3,RC3H1,NDUFS2,NDUFAF4,IRAK1,PTEN,HSPA1A,JAK2,NIN,RAD51,HSPD1,ATG16L1,GRB2,ILK,CEP1…
GO:0006796	phosphate-containing compound metabolic process	71	2065	0.38	1.63e-10	9606.ENSP00000016171,9606.ENSP00000233627,9606.ENSP00000249269,9606.ENSP00000252102,9606.ENSP00000256078,9606.ENSP00000258424,9606.ENSP00000260361,9606.ENSP00000261845,9606.ENSP00000263265,9606.ENSP00000263774,9606.ENSP00000264414,9606.ENSP00000264705,9606.ENSP00000264932,9606.ENSP00000266544,9606.ENSP00000268668,9606.ENSP00000272067,9606.ENSP00000274137,9606.ENSP00000274376,9606.ENSP00000275493,…	COX15,NDUFS7,PMPCB,NDUFA2,KRAS,COX5B,NDUFAF1,MAPK6,PLEKHA4,NDUFS3,CUL3,CAD,SDHA,NDUFA9,NDUFB10,ACP1,NDUFS6,RASA1,EGFR,PPP4C,PTPRR,ATP5O,NDUFS4,CLPX,NDUFA7,ATP5H,PCSK9,PRKACA,ACOT1,PPM1E,NDUFS8,COX5A,PKM,NDUFV1,AATK,PTPMT1,NDUFV2,NDUFA12,RIPK4,INPP5J,HSP90AA1,DLST,NDUFV3,STOML2,PPEF1,NDUFS2,IRAK1,PTEN,HSPA1A,UQCRQ,SMAD9,FASTKD5,JAK2,LATS2,CIT,GRB2,LGALS9,ILK,CTDSP2,KSR1,STK16,NDUFS1,ESR1,NDUFA5,ND…
GO:0006139	nucleobase-containing compound metabolic process	116	4551	0.25	7.77e-10	9606.ENSP00000016171,9606.ENSP00000216024,9606.ENSP00000219548,9606.ENSP00000229307,9606.ENSP00000233627,9606.ENSP00000235310,9606.ENSP00000244769,9606.ENSP00000249269,9606.ENSP00000252102,9606.ENSP00000253237,9606.ENSP00000254799,9606.ENSP00000258383,9606.ENSP00000258424,9606.ENSP00000258455,9606.ENSP00000259915,9606.ENSP00000260361,9606.ENSP00000260665,9606.ENSP00000261601,9606.ENSP00000262375,…	COX15,DMC1,STUB1,NANOG,NDUFS7,MAD2L2,ATXN1,PMPCB,NDUFA2,GRWD1,GRSF1,MRPL44,COX5B,MRPS9,POU5F1,NDUFAF1,LRPPRC,USP14,DNAJA3,SMARCB1,NDUFS3,SLC30A9,MECOM,CAD,FOSL2,SDHA,NDUFA9,NDUFB10,PRDM16,NDUFS6,PPARG,ATP5O,HDAC11,RPS23,NDUFS4,KIAA1429,RPUSD4,CLPX,RUNX1,NDUFA7,ATP5H,TRMT61B,PRKACA,ACOT1,NFKBIB,NDUFS8,COX5A,PKM,NDUFV1,CARM1,NDUFV2,NOC4L,PHF12,NDUFA12,MRPL12,HSP90AA1,DLST,HUWE1,HNRNPA1,AURKAIP1,SP1…
GO:0055086	nucleobase-containing small molecule metabolic process	36	662	0.58	9.60e-10	9606.ENSP00000016171,9606.ENSP00000233627,9606.ENSP00000249269,9606.ENSP00000252102,9606.ENSP00000258424,9606.ENSP00000260361,9606.ENSP00000263774,9606.ENSP00000264705,9606.ENSP00000264932,9606.ENSP00000266544,9606.ENSP00000268668,9606.ENSP00000274137,9606.ENSP00000290299,9606.ENSP00000296684,9606.ENSP00000300107,9606.ENSP00000301457,9606.ENSP00000301587,9606.ENSP00000311224,9606.ENSP00000315774,…	COX15,NDUFS7,PMPCB,NDUFA2,COX5B,NDUFAF1,NDUFS3,CAD,SDHA,NDUFA9,NDUFB10,NDUFS6,ATP5O,NDUFS4,CLPX,NDUFA7,ATP5H,ACOT1,NDUFS8,COX5A,PKM,NDUFV1,NDUFV2,NDUFA12,DLST,NDUFV3,STOML2,NDUFS2,HSPA1A,UQCRQ,KDM1A,NDUFS1,NDUFA5,NDUFA6,HSPA8,COX4I1
GO:0046483	heterocycle metabolic process	118	4716	0.24	1.50e-09	9606.ENSP00000016171,9606.ENSP00000216024,9606.ENSP00000219548,9606.ENSP00000229307,9606.ENSP00000233627,9606.ENSP00000235310,9606.ENSP00000244769,9606.ENSP00000249269,9606.ENSP00000252102,9606.ENSP00000253237,9606.ENSP00000254799,9606.ENSP00000258383,9606.ENSP00000258424,9606.ENSP00000258455,9606.ENSP00000259915,9606.ENSP00000260361,9606.ENSP00000260665,9606.ENSP00000261601,9606.ENSP00000262375,…	COX15,DMC1,STUB1,NANOG,NDUFS7,MAD2L2,ATXN1,PMPCB,NDUFA2,GRWD1,GRSF1,MRPL44,COX5B,MRPS9,POU5F1,NDUFAF1,LRPPRC,USP14,DNAJA3,SMARCB1,NDUFS3,SLC30A9,MECOM,CAD,FOSL2,SDHA,NDUFA9,NDUFB10,PRDM16,NDUFS6,PPARG,ATP5O,HDAC11,RPS23,NDUFS4,KIAA1429,RPUSD4,CLPX,RUNX1,NDUFA7,ATP5H,TRMT61B,PRKACA,ACOT1,NFKBIB,NDUFS8,COX5A,PKM,NDUFV1,CARM1,NDUFV2,NOC4L,PHF12,NDUFA12,SHMT2,MRPL12,HSP90AA1,DLST,HUWE1,HNRNPA1,PYCR2,…
GO:0006839	mitochondrial transport	21	223	0.82	2.23e-09	9606.ENSP00000169551,9606.ENSP00000249269,9606.ENSP00000258424,9606.ENSP00000264954,9606.ENSP00000266087,9606.ENSP00000269143,9606.ENSP00000270538,9606.ENSP00000290299,9606.ENSP00000301587,9606.ENSP00000305653,9606.ENSP00000315693,9606.ENSP00000335153,9606.ENSP00000342267,9606.ENSP00000344831,9606.ENSP00000348886,9606.ENSP00000355637,9606.ENSP00000364802,9606.ENSP00000368468,9606.ENSP00000370808,…	TIMM21,PMPCB,COX5B,GRPEL1,FBXO7,AFG3L2,TIMM44,ATP5O,ATP5H,LETM1,PAM16,HSP90AA1,SLC25A15,SLC25A40,STOML2,ABCB10,HSPA1A,MCUR1,SLC25A6,HSPD1,MRS2
GO:0006725	cellular aromatic compound metabolic process	118	4754	0.24	2.48e-09	9606.ENSP00000016171,9606.ENSP00000216024,9606.ENSP00000219548,9606.ENSP00000229307,9606.ENSP00000233627,9606.ENSP00000235310,9606.ENSP00000244769,9606.ENSP00000249269,9606.ENSP00000252102,9606.ENSP00000253237,9606.ENSP00000254799,9606.ENSP00000258383,9606.ENSP00000258424,9606.ENSP00000258455,9606.ENSP00000259915,9606.ENSP00000260361,9606.ENSP00000260665,9606.ENSP00000261601,9606.ENSP00000262375,…	COX15,DMC1,STUB1,NANOG,NDUFS7,MAD2L2,ATXN1,PMPCB,NDUFA2,GRWD1,GRSF1,MRPL44,COX5B,MRPS9,POU5F1,NDUFAF1,LRPPRC,USP14,DNAJA3,SMARCB1,NDUFS3,SLC30A9,MECOM,CAD,FOSL2,SDHA,NDUFA9,NDUFB10,PRDM16,NDUFS6,PPARG,ATP5O,HDAC11,RPS23,NDUFS4,KIAA1429,RPUSD4,CLPX,RUNX1,NDUFA7,ATP5H,TRMT61B,PRKACA,ACOT1,NFKBIB,NDUFS8,COX5A,PKM,NDUFV1,CARM1,NDUFV2,NOC4L,PHF12,NDUFA12,SHMT2,MRPL12,HSP90AA1,DLST,HUWE1,HNRNPA1,AURKAI…
GO:0044281	small molecule metabolic process	62	1779	0.39	3.11e-09	9606.ENSP00000016171,9606.ENSP00000221418,9606.ENSP00000233627,9606.ENSP00000249269,9606.ENSP00000250457,9606.ENSP00000252102,9606.ENSP00000258424,9606.ENSP00000260361,9606.ENSP00000263774,9606.ENSP00000264705,9606.ENSP00000264932,9606.ENSP00000266544,9606.ENSP00000268668,9606.ENSP00000274137,9606.ENSP00000287820,9606.ENSP00000288532,9606.ENSP00000290299,9606.ENSP00000296684,9606.ENSP00000300107,…	COX15,ECH1,NDUFS7,PMPCB,EGLN3,NDUFA2,COX5B,NDUFAF1,NDUFS3,CAD,SDHA,NDUFA9,NDUFB10,NDUFS6,PPARG,COQ5,ATP5O,NDUFS4,CLPX,NDUFA7,ATP5H,PCSK9,ACOT1,ACAD9,NDUFS8,GLS,COX5A,PKM,NDUFV1,NOS2,NDUFV2,NDUFA12,INPP5J,SHMT2,DLST,SLC25A15,PYCR2,ETFB,NDUFV3,STOML2,DARS2,IARS2,NDUFS2,ECHS1,PTEN,TXN,SDHB,HSPA1A,UQCRQ,KDM1A,NDUFS1,MRS2,NDUFA5,NDUFA6,BRCA1,HSPA8,HIF1A,ACADVL,VARS2,ETFA,COX4I1,SARS2
GO:1901360	organic cyclic compound metabolic process	121	4963	0.23	3.66e-09	9606.ENSP00000016171,9606.ENSP00000216024,9606.ENSP00000219548,9606.ENSP00000229307,9606.ENSP00000233627,9606.ENSP00000235310,9606.ENSP00000244769,9606.ENSP00000249269,9606.ENSP00000252102,9606.ENSP00000253237,9606.ENSP00000254799,9606.ENSP00000258383,9606.ENSP00000258424,9606.ENSP00000258455,9606.ENSP00000259915,9606.ENSP00000260361,9606.ENSP00000260665,9606.ENSP00000261601,9606.ENSP00000262375,…	COX15,DMC1,STUB1,NANOG,NDUFS7,MAD2L2,ATXN1,PMPCB,NDUFA2,GRWD1,GRSF1,MRPL44,COX5B,MRPS9,POU5F1,NDUFAF1,LRPPRC,USP14,DNAJA3,SMARCB1,NDUFS3,SLC30A9,MECOM,CAD,FOSL2,SDHA,NDUFA9,NDUFB10,PRDM16,NDUFS6,PPARG,ATP5O,HDAC11,RPS23,NDUFS4,KIAA1429,RPUSD4,CLPX,RUNX1,NDUFA7,ATP5H,TRMT61B,PCSK9,PRKACA,ACOT1,NFKBIB,NDUFS8,COX5A,PKM,NDUFV1,CARM1,NDUFV2,NOC4L,PHF12,NDUFA12,SHMT2,MRPL12,HSP90AA1,DLST,HUWE1,HNRNPA1,…
GO:0044271	cellular nitrogen compound biosynthetic process	96	3528	0.28	3.83e-09	9606.ENSP00000016171,9606.ENSP00000081029,9606.ENSP00000177742,9606.ENSP00000229307,9606.ENSP00000235310,9606.ENSP00000244769,9606.ENSP00000245539,9606.ENSP00000253099,9606.ENSP00000254630,9606.ENSP00000254928,9606.ENSP00000258105,9606.ENSP00000258383,9606.ENSP00000258424,9606.ENSP00000258455,9606.ENSP00000259873,9606.ENSP00000259915,9606.ENSP00000260665,9606.ENSP00000263121,9606.ENSP00000263629,…	COX15,MRPS35,MRPS34,NANOG,MAD2L2,ATXN1,MRPS7,MRPL4,PTCD3,ERAL1,MRPL53,MRPL44,COX5B,MRPS9,MRPS18B,POU5F1,LRPPRC,SMARCB1,MTIF2,SLC30A9,MECOM,CAD,FOSL2,EIF4H,PRDM16,MRPS5,EGFR,MRPL49,PPARG,ATP5O,HDAC11,RPS23,RUNX1,NDUFA7,ICT1,ATP5H,MRPL13,NFKBIB,TSFM,MRPS31,MRPS24,PKM,MRPS23,CARM1,NOS2,PHF12,MRPL12,HSP90AA1,MRPL43,SLC25A15,AURKAIP1,SP100,GFI1B,STOML2,MRPL37,MRPL21,DARS2,IARS2,DAP3,PRMT6,TXN,MRPL50,A…
GO:1990542	mitochondrial transmembrane transport	14	83	1.07	4.35e-09	9606.ENSP00000169551,9606.ENSP00000258424,9606.ENSP00000264954,9606.ENSP00000269143,9606.ENSP00000270538,9606.ENSP00000290299,9606.ENSP00000301587,9606.ENSP00000305653,9606.ENSP00000315693,9606.ENSP00000342267,9606.ENSP00000348886,9606.ENSP00000368468,9606.ENSP00000373620,9606.ENSP00000399585	TIMM21,COX5B,GRPEL1,AFG3L2,TIMM44,ATP5O,ATP5H,LETM1,PAM16,SLC25A15,STOML2,MCUR1,HSPD1,MRS2
GO:0044249	cellular biosynthetic process	113	4567	0.24	1.03e-08	9606.ENSP00000016171,9606.ENSP00000081029,9606.ENSP00000177742,9606.ENSP00000229307,9606.ENSP00000235310,9606.ENSP00000244769,9606.ENSP00000245539,9606.ENSP00000253099,9606.ENSP00000253237,9606.ENSP00000254630,9606.ENSP00000254928,9606.ENSP00000258105,9606.ENSP00000258383,9606.ENSP00000258424,9606.ENSP00000258455,9606.ENSP00000259873,9606.ENSP00000259915,9606.ENSP00000260665,9606.ENSP00000262375,…	COX15,MRPS35,MRPS34,NANOG,MAD2L2,ATXN1,MRPS7,MRPL4,GRWD1,PTCD3,ERAL1,MRPL53,MRPL44,COX5B,MRPS9,MRPS18B,POU5F1,LRPPRC,DNAJA3,SMARCB1,PLEKHA4,MTIF2,SLC30A9,MECOM,CAD,FOSL2,EIF4H,NDUFA9,PRDM16,MRPS5,EGFR,MRPL49,PPARG,COQ5,ATP5O,HDAC11,RPS23,RUNX1,NDUFA7,ICT1,ATP5H,MRPL13,NFKBIB,TSFM,MRPS31,GLS,MRPS24,PKM,MRPS23,CARM1,PTPMT1,NOS2,PHF12,INPP5J,SHMT2,MRPL12,HSP90AA1,MRPL43,SLC25A15,PYCR2,AURKAIP1,SP100…
GO:0019637	organophosphate metabolic process	43	1011	0.47	1.48e-08	9606.ENSP00000016171,9606.ENSP00000233627,9606.ENSP00000249269,9606.ENSP00000252102,9606.ENSP00000258424,9606.ENSP00000260361,9606.ENSP00000263265,9606.ENSP00000263774,9606.ENSP00000264705,9606.ENSP00000264932,9606.ENSP00000266544,9606.ENSP00000268668,9606.ENSP00000274137,9606.ENSP00000275493,9606.ENSP00000290299,9606.ENSP00000296684,9606.ENSP00000300107,9606.ENSP00000301457,9606.ENSP00000301587,…	COX15,NDUFS7,PMPCB,NDUFA2,COX5B,NDUFAF1,PLEKHA4,NDUFS3,CAD,SDHA,NDUFA9,NDUFB10,NDUFS6,EGFR,ATP5O,NDUFS4,CLPX,NDUFA7,ATP5H,PCSK9,ACOT1,NDUFS8,COX5A,PKM,NDUFV1,PTPMT1,NDUFV2,NDUFA12,INPP5J,DLST,NDUFV3,STOML2,NDUFS2,PTEN,HSPA1A,UQCRQ,GRB2,NDUFS1,ESR1,NDUFA5,NDUFA6,HSPA8,COX4I1
GO:0034645	cellular macromolecule biosynthetic process	94	3518	0.27	1.72e-08	9606.ENSP00000081029,9606.ENSP00000177742,9606.ENSP00000229307,9606.ENSP00000235310,9606.ENSP00000244769,9606.ENSP00000245539,9606.ENSP00000253099,9606.ENSP00000253237,9606.ENSP00000254630,9606.ENSP00000254928,9606.ENSP00000258105,9606.ENSP00000258383,9606.ENSP00000258455,9606.ENSP00000259873,9606.ENSP00000259915,9606.ENSP00000260665,9606.ENSP00000262375,9606.ENSP00000263121,9606.ENSP00000263629,…	MRPS35,MRPS34,NANOG,MAD2L2,ATXN1,MRPS7,MRPL4,GRWD1,PTCD3,ERAL1,MRPL53,MRPL44,MRPS9,MRPS18B,POU5F1,LRPPRC,DNAJA3,SMARCB1,MTIF2,SLC30A9,MECOM,FOSL2,EIF4H,PRDM16,MRPS5,EGFR,MRPL49,PPARG,HDAC11,RPS23,RUNX1,NDUFA7,ICT1,MRPL13,NFKBIB,TSFM,MRPS31,MRPS24,MRPS23,CARM1,PHF12,MRPL12,HSP90AA1,MRPL43,AURKAIP1,SP100,GFI1B,MRPL37,MRPL21,DARS2,IARS2,DAP3,PRMT6,ORC1,TXN,MRPL50,ASXL1,TCF19,SMAD9,MRPS26,RAD51,ATG16…
GO:1901576	organic substance biosynthetic process	112	4656	0.23	6.93e-08	9606.ENSP00000016171,9606.ENSP00000081029,9606.ENSP00000177742,9606.ENSP00000229307,9606.ENSP00000235310,9606.ENSP00000244769,9606.ENSP00000245539,9606.ENSP00000253099,9606.ENSP00000253237,9606.ENSP00000254630,9606.ENSP00000254928,9606.ENSP00000258105,9606.ENSP00000258383,9606.ENSP00000258424,9606.ENSP00000258455,9606.ENSP00000259873,9606.ENSP00000259915,9606.ENSP00000260665,9606.ENSP00000262375,…	COX15,MRPS35,MRPS34,NANOG,MAD2L2,ATXN1,MRPS7,MRPL4,GRWD1,PTCD3,ERAL1,MRPL53,MRPL44,COX5B,MRPS9,MRPS18B,POU5F1,LRPPRC,DNAJA3,SMARCB1,PLEKHA4,MTIF2,SLC30A9,MECOM,CAD,FOSL2,EIF4H,NDUFA9,PRDM16,MRPS5,EGFR,MRPL49,PPARG,COQ5,ATP5O,HDAC11,RPS23,RUNX1,NDUFA7,ICT1,ATP5H,MRPL13,NFKBIB,TSFM,MRPS31,GLS,MRPS24,PKM,MRPS23,CARM1,PTPMT1,PHF12,INPP5J,SHMT2,MRPL12,HSP90AA1,MRPL43,SLC25A15,PYCR2,AURKAIP1,SP100,GFI1…
GO:0032268	regulation of cellular protein metabolic process	72	2486	0.31	1.74e-07	9606.ENSP00000216797,9606.ENSP00000219548,9606.ENSP00000235310,9606.ENSP00000250457,9606.ENSP00000254630,9606.ENSP00000255390,9606.ENSP00000256078,9606.ENSP00000256644,9606.ENSP00000260665,9606.ENSP00000261601,9606.ENSP00000262375,9606.ENSP00000263121,9606.ENSP00000263464,9606.ENSP00000263629,9606.ENSP00000264414,9606.ENSP00000264674,9606.ENSP00000265753,9606.ENSP00000266087,9606.ENSP00000275493,…	NFKBIA,STUB1,MAD2L2,EGLN3,PTCD3,SCO1,KRAS,LAMTOR5,LRPPRC,USP14,DNAJA3,SMARCB1,BIRC3,MTIF2,CUL3,MECOM,EIF4H,FBXO7,EGFR,PTPRR,PPARG,NDUFS4,RPUSD4,CLPX,CRK,ICT1,PCSK9,RPTOR,PRKACA,PPM1E,TSFM,HAX1,INPP5J,SHMT2,HSP90AA1,CIDEB,CAPRIN1,AURKAIP1,USP7,COA3,RC3H1,IRAK1,PRMT6,MTG2,PTEN,TRUB2,TXN,HSPA1A,JAK2,LATS2,HSPD1,RNF34,GRB2,MTPN,BRD7,LGALS9,ILK,SOCS6,CTDSP2,KSR1,KDM1A,RELA,RAB1A,BRCA1,MRPS27,UBC,PHB2,…
GO:0051246	regulation of protein metabolic process	75	2668	0.29	2.59e-07	9606.ENSP00000216797,9606.ENSP00000219548,9606.ENSP00000235310,9606.ENSP00000250457,9606.ENSP00000254630,9606.ENSP00000255390,9606.ENSP00000256078,9606.ENSP00000256644,9606.ENSP00000260665,9606.ENSP00000261601,9606.ENSP00000262375,9606.ENSP00000263121,9606.ENSP00000263464,9606.ENSP00000263629,9606.ENSP00000264414,9606.ENSP00000264674,9606.ENSP00000265753,9606.ENSP00000266087,9606.ENSP00000275493,…	NFKBIA,STUB1,MAD2L2,EGLN3,PTCD3,SCO1,KRAS,LAMTOR5,LRPPRC,USP14,DNAJA3,SMARCB1,BIRC3,MTIF2,CUL3,MECOM,EIF4H,FBXO7,EGFR,PTPRR,PPARG,NDUFS4,RPUSD4,CLPX,CRK,ICT1,PCSK9,RPTOR,PRKACA,RAB1B,PPM1E,TSFM,NOS2,HAX1,INPP5J,SHMT2,HSP90AA1,CIDEB,CAPRIN1,AURKAIP1,USP7,COA3,RC3H1,IRAK1,PRMT6,MTG2,PTEN,TRUB2,TXN,HSPA1A,JAK2,LATS2,HSPD1,RNF34,GRB2,MTPN,BRD7,LGALS9,ILK,SOCS6,CTDSP2,KSR1,KDM1A,RELA,RAB1A,BRCA1,MRPS2…
GO:0070129	regulation of mitochondrial translation	8	25	1.35	6.58e-07	9606.ENSP00000260665,9606.ENSP00000298317,9606.ENSP00000313877,9606.ENSP00000333667,9606.ENSP00000354762,9606.ENSP00000359859,9606.ENSP00000361982,9606.ENSP00000426941	LRPPRC,RPUSD4,TSFM,SHMT2,COA3,MTG2,TRUB2,MRPS27
GO:0033554	cellular response to stress	51	1553	0.36	1.29e-06	9606.ENSP00000081029,9606.ENSP00000216024,9606.ENSP00000216797,9606.ENSP00000219548,9606.ENSP00000235310,9606.ENSP00000250457,9606.ENSP00000256474,9606.ENSP00000258455,9606.ENSP00000263121,9606.ENSP00000264414,9606.ENSP00000264451,9606.ENSP00000275493,9606.ENSP00000287820,9606.ENSP00000300574,9606.ENSP00000303208,9606.ENSP00000307272,9606.ENSP00000309591,9606.ENSP00000325690,9606.ENSP00000337731,…	MRPS35,DMC1,NFKBIA,STUB1,MAD2L2,EGLN3,VHL,MRPS9,SMARCB1,CUL3,SLC30A9,EGFR,PPARG,CRK,PCSK9,RPTOR,PRKACA,CARM1,CIDEB,HUWE1,HNRNPA1,PYCR2,SP100,USP7,STOML2,IRAK1,PRMT6,PTEN,HSPA1A,MRPS26,JAK2,RAD51,RNF34,GRB2,CUL5,LGALS9,CTDSP2,RELA,BRCA1,AMBRA1,HSPA8,HIF1A,ACADVL,CUL7,UBC,PHB2,ATXN3,HIST1H4A,MYC,RECQL4,MAP3K14
GO:0006851	mitochondrial calcium ion transmembrane transport	7	21	1.37	4.21e-06	9606.ENSP00000249269,9606.ENSP00000269143,9606.ENSP00000305653,9606.ENSP00000348886,9606.ENSP00000368468,9606.ENSP00000441875,9606.ENSP00000479488	PMPCB,AFG3L2,LETM1,STOML2,MCUR1,PHB2,PHB
GO:0016032	viral process	27	571	0.52	4.79e-06	9606.ENSP00000216797,9606.ENSP00000256644,9606.ENSP00000263121,9606.ENSP00000265753,9606.ENSP00000275493,9606.ENSP00000297265,9606.ENSP00000310226,9606.ENSP00000325690,9606.ENSP00000329243,9606.ENSP00000341826,9606.ENSP00000343023,9606.ENSP00000343535,9606.ENSP00000344844,9606.ENSP00000358997,9606.ENSP00000359095,9606.ENSP00000364802,9606.ENSP00000370808,9606.ENSP00000373620,9606.ENSP00000375872,…	NFKBIA,LAMTOR5,SMARCB1,EIF4H,EGFR,CHMP4C,RAB1B,CARM1,KRT7,HNRNPA1,SP100,USP7,HAVCR1,IRAK1,PRMT6,HSPA1A,SLC25A6,HSPD1,ATG16L1,GRB2,CUL5,RELA,RAB1A,HSPA8,CUL7,UBC,FKBP8
GO:0071310	cellular response to organic substance	62	2219	0.29	9.72e-06	9606.ENSP00000216797,9606.ENSP00000219548,9606.ENSP00000229307,9606.ENSP00000255380,9606.ENSP00000256078,9606.ENSP00000256644,9606.ENSP00000259915,9606.ENSP00000261845,9606.ENSP00000263464,9606.ENSP00000264414,9606.ENSP00000264705,9606.ENSP00000275493,9606.ENSP00000287820,9606.ENSP00000290219,9606.ENSP00000297185,9606.ENSP00000300574,9606.ENSP00000303208,9606.ENSP00000307272,9606.ENSP00000309591,…	NFKBIA,STUB1,NANOG,CHRM3,KRAS,LAMTOR5,POU5F1,MAPK6,BIRC3,CUL3,CAD,EGFR,PPARG,IFNGR2,HSPA9,CRK,PCSK9,RPTOR,PRKACA,NFKBIB,PKM,CARM1,NOS2,HAX1,HSP90AA1,HNRNPA1,SP100,MYO1C,RC3H1,IRAK1,PTEN,IRS4,HSPA1A,SMAD9,JAK2,LATS2,RAD51,GRB2,LGALS9,ILK,SOCS6,CTDSP2,KDM1A,RELA,STK16,HNRNPF,ESR1,BRCA1,HSPA8,HIF1A,ACADVL,CUL7,UBC,PHB2,WWOX,PRPF8,SNRNP70,ATXN3,PHB,MYC,MAP3K14,NR2C2
GO:0051091	positive regulation of DNA-binding transcription factor activity	17	250	0.68	1.14e-05	9606.ENSP00000256078,9606.ENSP00000263121,9606.ENSP00000287820,9606.ENSP00000325690,9606.ENSP00000332454,9606.ENSP00000343023,9606.ENSP00000358997,9606.ENSP00000361021,9606.ENSP00000364802,9606.ENSP00000371067,9606.ENSP00000376800,9606.ENSP00000378856,9606.ENSP00000383042,9606.ENSP00000384273,9606.ENSP00000405330,9606.ENSP00000441543,9606.ENSP00000441875	KRAS,SMARCB1,PPARG,CARM1,RIPK4,SP100,IRAK1,PTEN,HSPA1A,JAK2,MTPN,LGALS9,KDM1A,RELA,ESR1,UBC,PHB2
GO:0044403	symbiont process	28	650	0.48	1.65e-05	9606.ENSP00000216797,9606.ENSP00000256644,9606.ENSP00000263121,9606.ENSP00000265753,9606.ENSP00000275493,9606.ENSP00000297265,9606.ENSP00000310226,9606.ENSP00000325690,9606.ENSP00000329243,9606.ENSP00000341826,9606.ENSP00000343023,9606.ENSP00000343535,9606.ENSP00000344844,9606.ENSP00000358997,9606.ENSP00000359095,9606.ENSP00000364802,9606.ENSP00000370808,9606.ENSP00000373620,9606.ENSP00000375872,…	NFKBIA,LAMTOR5,SMARCB1,EIF4H,EGFR,CHMP4C,RAB1B,CARM1,KRT7,HNRNPA1,SP100,USP7,HAVCR1,IRAK1,PRMT6,HSPA1A,SLC25A6,HSPD1,ATG16L1,GRB2,CUL5,RELA,RAB1A,HSPA8,CUL7,UBC,FKBP8,CTDP1
GO:0006626	protein targeting to mitochondrion	9	58	1.04	1.70e-05	9606.ENSP00000169551,9606.ENSP00000249269,9606.ENSP00000264954,9606.ENSP00000266087,9606.ENSP00000270538,9606.ENSP00000315693,9606.ENSP00000335153,9606.ENSP00000370808,9606.ENSP00000373620	TIMM21,PMPCB,GRPEL1,FBXO7,TIMM44,PAM16,HSP90AA1,SLC25A6,HSPD1
GO:0051173	positive regulation of nitrogen compound metabolic process	74	2946	0.25	2.82e-05	9606.ENSP00000216797,9606.ENSP00000219548,9606.ENSP00000229307,9606.ENSP00000235310,9606.ENSP00000244050,9606.ENSP00000250457,9606.ENSP00000256078,9606.ENSP00000256474,9606.ENSP00000259915,9606.ENSP00000262375,9606.ENSP00000263121,9606.ENSP00000263464,9606.ENSP00000264414,9606.ENSP00000264451,9606.ENSP00000264674,9606.ENSP00000264716,9606.ENSP00000270722,9606.ENSP00000275493,9606.ENSP00000287820,…	NFKBIA,STUB1,NANOG,MAD2L2,SNAI1,EGLN3,KRAS,VHL,POU5F1,DNAJA3,SMARCB1,BIRC3,CUL3,SLC30A9,MECOM,FOSL2,PRDM16,EGFR,PPARG,RPUSD4,CLPX,RUNX1,CRK,PCSK9,RPTOR,PRKACA,RAB1B,NFKBIB,CARM1,NOS2,HAX1,MRPL12,HSP90AA1,CIDEB,HNRNPA1,AURKAIP1,SP100,USP7,STOML2,COA3,RC3H1,IRAK1,PTEN,TRUB2,TXN,HSPA1A,ASXL1,SMAD9,JAK2,RAD51,HSPD1,MTPN,BRD7,LGALS9,ILK,KSR1,KDM1A,RELA,STK16,RAB1A,ESR1,BRCA1,MRPS27,HSPA8,HIF1A,UBC,PHB…
GO:0031325	positive regulation of cellular metabolic process	76	3060	0.24	2.84e-05	9606.ENSP00000216797,9606.ENSP00000219548,9606.ENSP00000229307,9606.ENSP00000235310,9606.ENSP00000244050,9606.ENSP00000250457,9606.ENSP00000256078,9606.ENSP00000256474,9606.ENSP00000259915,9606.ENSP00000262375,9606.ENSP00000263121,9606.ENSP00000263464,9606.ENSP00000264414,9606.ENSP00000264451,9606.ENSP00000264674,9606.ENSP00000264716,9606.ENSP00000266087,9606.ENSP00000270722,9606.ENSP00000275493,…	NFKBIA,STUB1,NANOG,MAD2L2,SNAI1,EGLN3,KRAS,VHL,POU5F1,DNAJA3,SMARCB1,BIRC3,CUL3,SLC30A9,MECOM,FOSL2,FBXO7,PRDM16,EGFR,PPARG,RPUSD4,CLPX,RUNX1,CRK,PCSK9,RPTOR,PRKACA,RAB1B,NFKBIB,CARM1,NOS2,HAX1,MRPL12,HSP90AA1,CIDEB,HNRNPA1,AURKAIP1,SP100,USP7,STOML2,COA3,RC3H1,IRAK1,PTEN,TRUB2,TXN,HSPA1A,ASXL1,SMAD9,JAK2,RAD51,HSPD1,GRB2,BRD7,LGALS9,ILK,KSR1,KDM1A,RELA,STK16,RAB1A,ESR1,BRCA1,MRPS27,AMBRA1,HSPA8,…
GO:0051090	regulation of DNA-binding transcription factor activity	21	403	0.56	2.84e-05	9606.ENSP00000216797,9606.ENSP00000235310,9606.ENSP00000256078,9606.ENSP00000262375,9606.ENSP00000263121,9606.ENSP00000287820,9606.ENSP00000325690,9606.ENSP00000332454,9606.ENSP00000343023,9606.ENSP00000343535,9606.ENSP00000358997,9606.ENSP00000361021,9606.ENSP00000364802,9606.ENSP00000371067,9606.ENSP00000376800,9606.ENSP00000378856,9606.ENSP00000383042,9606.ENSP00000384273,9606.ENSP00000405330,…	NFKBIA,MAD2L2,KRAS,DNAJA3,SMARCB1,PPARG,CARM1,RIPK4,SP100,USP7,IRAK1,PTEN,HSPA1A,JAK2,MTPN,LGALS9,KDM1A,RELA,ESR1,UBC,PHB2
GO:0006605	protein targeting	18	318	0.6	5.84e-05	9606.ENSP00000169551,9606.ENSP00000221418,9606.ENSP00000249269,9606.ENSP00000264954,9606.ENSP00000266087,9606.ENSP00000270538,9606.ENSP00000296674,9606.ENSP00000315693,9606.ENSP00000327251,9606.ENSP00000335153,9606.ENSP00000352834,9606.ENSP00000370808,9606.ENSP00000373620,9606.ENSP00000393241,9606.ENSP00000432083,9606.ENSP00000435096,9606.ENSP00000441543,9606.ENSP00000472469	TIMM21,ECH1,PMPCB,GRPEL1,FBXO7,TIMM44,RPS23,PAM16,NOS2,HSP90AA1,MYO1C,SLC25A6,HSPD1,RPS18,HSPA8,RPS25,UBC,RPS28
GO:0070887	cellular response to chemical stimulus	68	2672	0.25	5.84e-05	9606.ENSP00000216797,9606.ENSP00000219548,9606.ENSP00000229307,9606.ENSP00000250457,9606.ENSP00000255380,9606.ENSP00000256078,9606.ENSP00000256474,9606.ENSP00000256644,9606.ENSP00000259915,9606.ENSP00000261845,9606.ENSP00000263464,9606.ENSP00000264414,9606.ENSP00000264705,9606.ENSP00000275493,9606.ENSP00000287820,9606.ENSP00000290219,9606.ENSP00000297185,9606.ENSP00000300574,9606.ENSP00000303208,…	NFKBIA,STUB1,NANOG,EGLN3,CHRM3,KRAS,VHL,LAMTOR5,POU5F1,MAPK6,BIRC3,CUL3,CAD,EGFR,PPARG,IFNGR2,HSPA9,CRK,PCSK9,RPTOR,PRKACA,PPM1E,NFKBIB,PKM,CARM1,NOS2,HAX1,HSP90AA1,HNRNPA1,PYCR2,SP100,MYO1C,RC3H1,IRAK1,PTEN,IRS4,TXN,HSPA1A,SMAD9,JAK2,LATS2,RAD51,GRB2,LGALS9,ILK,SOCS6,CTDSP2,KDM1A,RELA,STK16,EFTUD2,HNRNPF,ESR1,BRCA1,HSPA8,HIF1A,ACADVL,CUL7,UBC,PHB2,WWOX,PRPF8,SNRNP70,ATXN3,PHB,MYC,MAP3K14,NR2C2
GO:0009060	aerobic respiration	9	71	0.95	7.32e-05	9606.ENSP00000016171,9606.ENSP00000249269,9606.ENSP00000258424,9606.ENSP00000264932,9606.ENSP00000317780,9606.ENSP00000335304,9606.ENSP00000364649,9606.ENSP00000457513,9606.ENSP00000483491	COX15,PMPCB,COX5B,SDHA,COX5A,DLST,SDHB,COX4I1,OXA1L
GO:0043412	macromolecule modification	77	3197	0.23	7.32e-05	9606.ENSP00000216267,9606.ENSP00000216797,9606.ENSP00000219548,9606.ENSP00000250457,9606.ENSP00000255380,9606.ENSP00000256078,9606.ENSP00000256474,9606.ENSP00000260665,9606.ENSP00000261537,9606.ENSP00000261601,9606.ENSP00000261845,9606.ENSP00000263464,9606.ENSP00000264414,9606.ENSP00000264674,9606.ENSP00000264705,9606.ENSP00000266087,9606.ENSP00000270722,9606.ENSP00000272067,9606.ENSP00000274376,…	BRD1,NFKBIA,STUB1,EGLN3,CHRM3,KRAS,VHL,LRPPRC,MIB1,USP14,MAPK6,BIRC3,CUL3,MECOM,CAD,FBXO7,PRDM16,ACP1,RASA1,EGFR,PPP4C,PTPRR,HDAC11,KIAA1429,RPUSD4,TRMT61B,PCSK9,PRKACA,RAB1B,PPM1E,AATK,CARM1,PTPMT1,NOS2,RIPK4,SHMT2,HSP90AA1,DLST,HUWE1,USP7,PPEF1,RC3H1,IRAK1,PRMT6,PTEN,TRUB2,RC3H2,ASXL1,SMAD9,FASTKD5,JAK2,LATS2,ATG16L1,RNF34,CIT,GRB2,CUL5,LGALS9,ILK,SOCS6,CTDSP2,KSR1,KDM1A,STK16,RAB1A,ESR1,BRCA1,…
GO:0019222	regulation of metabolic process	131	6516	0.15	7.45e-05	9606.ENSP00000216797,9606.ENSP00000219548,9606.ENSP00000229307,9606.ENSP00000235310,9606.ENSP00000244050,9606.ENSP00000244769,9606.ENSP00000250457,9606.ENSP00000254630,9606.ENSP00000255390,9606.ENSP00000256078,9606.ENSP00000256474,9606.ENSP00000256644,9606.ENSP00000259915,9606.ENSP00000260665,9606.ENSP00000261601,9606.ENSP00000261845,9606.ENSP00000262375,9606.ENSP00000263121,9606.ENSP00000263464,…	NFKBIA,STUB1,NANOG,MAD2L2,SNAI1,ATXN1,EGLN3,PTCD3,SCO1,KRAS,VHL,LAMTOR5,POU5F1,LRPPRC,USP14,MAPK6,DNAJA3,SMARCB1,BIRC3,MTIF2,CUL3,SLC30A9,MECOM,FOSL2,EIF4H,FBXO7,ECSIT,PRDM16,RASA1,EGFR,PPP4C,PTPRR,PPARG,HDAC11,RPS23,NDUFS4,KIAA1429,RPUSD4,CLPX,RUNX1,CRK,ICT1,PCSK9,RPTOR,PRKACA,RAB1B,PPM1E,NFKBIB,TSFM,CARM1,NOS2,NOC4L,HAX1,PHF12,RIPK4,INPP5J,SHMT2,MRPL12,HSP90AA1,CIDEB,CAPRIN1,HNRNPA1,AURKAIP1,MC…
GO:0060255	regulation of macromolecule metabolic process	124	6072	0.16	8.07e-05	9606.ENSP00000216797,9606.ENSP00000219548,9606.ENSP00000229307,9606.ENSP00000235310,9606.ENSP00000244050,9606.ENSP00000244769,9606.ENSP00000250457,9606.ENSP00000254630,9606.ENSP00000255390,9606.ENSP00000256078,9606.ENSP00000256474,9606.ENSP00000256644,9606.ENSP00000259915,9606.ENSP00000260665,9606.ENSP00000261601,9606.ENSP00000261845,9606.ENSP00000262375,9606.ENSP00000263121,9606.ENSP00000263464,…	NFKBIA,STUB1,NANOG,MAD2L2,SNAI1,ATXN1,EGLN3,PTCD3,SCO1,KRAS,VHL,LAMTOR5,POU5F1,LRPPRC,USP14,MAPK6,DNAJA3,SMARCB1,BIRC3,MTIF2,CUL3,SLC30A9,MECOM,FOSL2,EIF4H,FBXO7,PRDM16,RASA1,EGFR,PPP4C,PTPRR,PPARG,HDAC11,RPS23,NDUFS4,KIAA1429,RPUSD4,CLPX,RUNX1,CRK,ICT1,PCSK9,RPTOR,PRKACA,RAB1B,PPM1E,NFKBIB,TSFM,CARM1,NOS2,NOC4L,HAX1,PHF12,RIPK4,INPP5J,SHMT2,MRPL12,HSP90AA1,CIDEB,CAPRIN1,HNRNPA1,AURKAIP1,MCPH1,SP…
GO:0006950	response to stress	78	3267	0.22	8.19e-05	9606.ENSP00000081029,9606.ENSP00000216024,9606.ENSP00000216267,9606.ENSP00000216797,9606.ENSP00000219548,9606.ENSP00000235310,9606.ENSP00000250457,9606.ENSP00000256078,9606.ENSP00000256474,9606.ENSP00000258455,9606.ENSP00000259915,9606.ENSP00000261601,9606.ENSP00000262375,9606.ENSP00000262776,9606.ENSP00000263121,9606.ENSP00000264414,9606.ENSP00000264451,9606.ENSP00000264705,9606.ENSP00000270517,…	MRPS35,DMC1,BRD1,NFKBIA,STUB1,MAD2L2,EGLN3,KRAS,VHL,MRPS9,POU5F1,USP14,DNAJA3,LGALS3BP,SMARCB1,CUL3,SLC30A9,CAD,ECSIT,EGFR,PPARG,IFNGR2,CRK,PCSK9,RPTOR,PRKACA,NDUFS8,PKM,CARM1,NOS2,NDUFA12,SHMT2,HSP90AA1,CIDEB,TUBB,HUWE1,HNRNPA1,PYCR2,SP100,USP7,STOML2,MYO1C,NDUFS2,IRAK1,PRMT6,PTEN,HSPA1A,HSPA1L,MRPS26,JAK2,RAD51,HSPD1,ATG16L1,RNF34,GRB2,MTPN,CUL5,LGALS9,SOCS6,CTDSP2,KDM1A,RELA,RAB1A,SCFD1,NDUFA6…
GO:0009892	negative regulation of metabolic process	69	2762	0.24	8.44e-05	9606.ENSP00000229307,9606.ENSP00000235310,9606.ENSP00000244050,9606.ENSP00000244769,9606.ENSP00000255390,9606.ENSP00000256474,9606.ENSP00000256644,9606.ENSP00000259915,9606.ENSP00000260665,9606.ENSP00000261601,9606.ENSP00000262375,9606.ENSP00000263121,9606.ENSP00000263464,9606.ENSP00000264414,9606.ENSP00000264674,9606.ENSP00000266087,9606.ENSP00000270722,9606.ENSP00000275493,9606.ENSP00000283228,…	NANOG,MAD2L2,SNAI1,ATXN1,SCO1,VHL,LAMTOR5,POU5F1,LRPPRC,USP14,DNAJA3,SMARCB1,BIRC3,CUL3,MECOM,FBXO7,PRDM16,EGFR,PTPRR,PPARG,RPS23,RUNX1,PCSK9,RPTOR,PPM1E,NOS2,PHF12,INPP5J,CAPRIN1,HNRNPA1,MCPH1,SP100,USP7,GFI1B,RC3H1,PRMT6,PTEN,TXN,HSPA1A,LATS2,RNF34,BRD7,LGALS9,ILK,SOCS6,CTDSP2,KDM1A,RELA,SCFD1,RPS18,ESR1,BRCA1,HSPA8,RPS25,HIF1A,ACADVL,UBC,PHB2,WWOX,CIC,RPS28,SNRNP70,POLDIP2,FKBP8,HIST1H4A,PHB,C…
GO:0009893	positive regulation of metabolic process	78	3280	0.22	9.36e-05	9606.ENSP00000216797,9606.ENSP00000219548,9606.ENSP00000229307,9606.ENSP00000235310,9606.ENSP00000244050,9606.ENSP00000250457,9606.ENSP00000256078,9606.ENSP00000256474,9606.ENSP00000259915,9606.ENSP00000262375,9606.ENSP00000263121,9606.ENSP00000263464,9606.ENSP00000264414,9606.ENSP00000264451,9606.ENSP00000264674,9606.ENSP00000264716,9606.ENSP00000266087,9606.ENSP00000270722,9606.ENSP00000275493,…	NFKBIA,STUB1,NANOG,MAD2L2,SNAI1,EGLN3,KRAS,VHL,POU5F1,DNAJA3,SMARCB1,BIRC3,CUL3,SLC30A9,MECOM,FOSL2,FBXO7,PRDM16,EGFR,PPARG,RPUSD4,CLPX,RUNX1,CRK,PCSK9,RPTOR,PRKACA,RAB1B,NFKBIB,CARM1,NOS2,HAX1,MRPL12,HSP90AA1,CIDEB,HNRNPA1,AURKAIP1,SP100,USP7,STOML2,MYO1C,COA3,RC3H1,IRAK1,PTEN,TRUB2,TXN,HSPA1A,ASXL1,SMAD9,JAK2,RAD51,HSPD1,GRB2,MTPN,BRD7,LGALS9,ILK,KSR1,KDM1A,RELA,STK16,RAB1A,ESR1,BRCA1,MRPS27,AM…
GO:0010605	negative regulation of macromolecule metabolic process	65	2558	0.25	0.00010	9606.ENSP00000229307,9606.ENSP00000235310,9606.ENSP00000244050,9606.ENSP00000244769,9606.ENSP00000255390,9606.ENSP00000256474,9606.ENSP00000256644,9606.ENSP00000259915,9606.ENSP00000260665,9606.ENSP00000261601,9606.ENSP00000262375,9606.ENSP00000263121,9606.ENSP00000263464,9606.ENSP00000264414,9606.ENSP00000264674,9606.ENSP00000266087,9606.ENSP00000270722,9606.ENSP00000275493,9606.ENSP00000283228,…	NANOG,MAD2L2,SNAI1,ATXN1,SCO1,VHL,LAMTOR5,POU5F1,LRPPRC,USP14,DNAJA3,SMARCB1,BIRC3,CUL3,MECOM,FBXO7,PRDM16,EGFR,PTPRR,PPARG,RPS23,RUNX1,PCSK9,RPTOR,PPM1E,NOS2,PHF12,INPP5J,CAPRIN1,HNRNPA1,MCPH1,SP100,USP7,GFI1B,RC3H1,PRMT6,PTEN,TXN,HSPA1A,LATS2,RNF34,BRD7,LGALS9,ILK,SOCS6,CTDSP2,KDM1A,RELA,RPS18,ESR1,BRCA1,HSPA8,RPS25,HIF1A,UBC,PHB2,WWOX,CIC,RPS28,SNRNP70,FKBP8,HIST1H4A,PHB,CLTC,MYC
GO:1901135	carbohydrate derivative metabolic process	36	1083	0.37	0.00011	9606.ENSP00000016171,9606.ENSP00000233627,9606.ENSP00000249269,9606.ENSP00000252102,9606.ENSP00000258424,9606.ENSP00000260361,9606.ENSP00000263774,9606.ENSP00000264705,9606.ENSP00000264932,9606.ENSP00000266544,9606.ENSP00000268668,9606.ENSP00000274137,9606.ENSP00000290299,9606.ENSP00000296684,9606.ENSP00000300107,9606.ENSP00000301457,9606.ENSP00000301587,9606.ENSP00000311224,9606.ENSP00000315774,…	COX15,NDUFS7,PMPCB,NDUFA2,COX5B,NDUFAF1,NDUFS3,CAD,SDHA,NDUFA9,NDUFB10,NDUFS6,ATP5O,NDUFS4,CLPX,NDUFA7,ATP5H,ACOT1,NDUFS8,COX5A,PKM,NDUFV1,NDUFV2,NDUFA12,DLST,NDUFV3,STOML2,NDUFS2,HSPA1A,UQCRQ,NDUFS1,NDUFA5,NDUFA6,HSPA8,HIF1A,COX4I1
GO:0010604	positive regulation of macromolecule metabolic process	74	3081	0.23	0.00013	9606.ENSP00000216797,9606.ENSP00000219548,9606.ENSP00000229307,9606.ENSP00000235310,9606.ENSP00000244050,9606.ENSP00000250457,9606.ENSP00000256078,9606.ENSP00000256474,9606.ENSP00000259915,9606.ENSP00000262375,9606.ENSP00000263121,9606.ENSP00000263464,9606.ENSP00000264414,9606.ENSP00000264451,9606.ENSP00000264674,9606.ENSP00000264716,9606.ENSP00000270722,9606.ENSP00000275493,9606.ENSP00000287820,…	NFKBIA,STUB1,NANOG,MAD2L2,SNAI1,EGLN3,KRAS,VHL,POU5F1,DNAJA3,SMARCB1,BIRC3,CUL3,SLC30A9,MECOM,FOSL2,PRDM16,EGFR,PPARG,RPUSD4,CLPX,RUNX1,CRK,PCSK9,RPTOR,PRKACA,RAB1B,NFKBIB,CARM1,HAX1,MRPL12,HSP90AA1,CIDEB,HNRNPA1,AURKAIP1,SP100,USP7,STOML2,MYO1C,COA3,RC3H1,IRAK1,PTEN,TRUB2,TXN,HSPA1A,ASXL1,SMAD9,JAK2,RAD51,HSPD1,MTPN,BRD7,LGALS9,ILK,KSR1,KDM1A,RELA,STK16,RAB1A,ESR1,BRCA1,MRPS27,HSPA8,HIF1A,UBC,PH…
GO:0010033	response to organic substance	69	2815	0.24	0.00015	9606.ENSP00000216797,9606.ENSP00000219548,9606.ENSP00000229307,9606.ENSP00000255380,9606.ENSP00000256078,9606.ENSP00000256644,9606.ENSP00000259915,9606.ENSP00000261845,9606.ENSP00000262375,9606.ENSP00000263464,9606.ENSP00000264414,9606.ENSP00000264705,9606.ENSP00000275493,9606.ENSP00000287820,9606.ENSP00000290219,9606.ENSP00000296684,9606.ENSP00000297185,9606.ENSP00000300574,9606.ENSP00000303208,…	NFKBIA,STUB1,NANOG,CHRM3,KRAS,LAMTOR5,POU5F1,MAPK6,DNAJA3,BIRC3,CUL3,CAD,EGFR,PPARG,IFNGR2,NDUFS4,HSPA9,CRK,PCSK9,RPTOR,PRKACA,NFKBIB,PKM,CARM1,NOS2,HAX1,SHMT2,HSP90AA1,HNRNPA1,SP100,MYO1C,RC3H1,IRAK1,PTEN,IRS4,HSPA1A,HSPA1L,ASXL1,SMAD9,JAK2,LATS2,RAD51,HSPD1,GRB2,LGALS9,ILK,SOCS6,CTDSP2,KDM1A,RELA,STK16,EFTUD2,HNRNPF,ESR1,BRCA1,HSPA8,HIF1A,ACADVL,CUL7,UBC,PHB2,WWOX,PRPF8,SNRNP70,ATXN3,PHB,MYC,MA…
GO:0051247	positive regulation of protein metabolic process	46	1587	0.31	0.00015	9606.ENSP00000216797,9606.ENSP00000219548,9606.ENSP00000235310,9606.ENSP00000250457,9606.ENSP00000256078,9606.ENSP00000262375,9606.ENSP00000263121,9606.ENSP00000263464,9606.ENSP00000264414,9606.ENSP00000275493,9606.ENSP00000287820,9606.ENSP00000298317,9606.ENSP00000300107,9606.ENSP00000300574,9606.ENSP00000303208,9606.ENSP00000307272,9606.ENSP00000309591,9606.ENSP00000310226,9606.ENSP00000329002,…	NFKBIA,STUB1,MAD2L2,EGLN3,KRAS,DNAJA3,SMARCB1,BIRC3,CUL3,EGFR,PPARG,RPUSD4,CLPX,CRK,PCSK9,RPTOR,PRKACA,RAB1B,HAX1,HSP90AA1,CIDEB,AURKAIP1,COA3,IRAK1,PTEN,TRUB2,TXN,HSPA1A,JAK2,HSPD1,MTPN,BRD7,LGALS9,ILK,KSR1,KDM1A,RELA,RAB1A,BRCA1,MRPS27,UBC,PHB2,ATXN3,PHB,MYC,MAP3K14
GO:0009266	response to temperature stimulus	12	155	0.73	0.00016	9606.ENSP00000216797,9606.ENSP00000219548,9606.ENSP00000262375,9606.ENSP00000287820,9606.ENSP00000309591,9606.ENSP00000335153,9606.ENSP00000358997,9606.ENSP00000364802,9606.ENSP00000373620,9606.ENSP00000376258,9606.ENSP00000438689,9606.ENSP00000478320	NFKBIA,STUB1,DNAJA3,PPARG,PRKACA,HSP90AA1,IRAK1,HSPA1A,HSPD1,RNF34,ACADVL,ATXN3
GO:0042026	protein refolding	5	14	1.4	0.00018	9606.ENSP00000335153,9606.ENSP00000364802,9606.ENSP00000364805,9606.ENSP00000373620,9606.ENSP00000432083	HSP90AA1,HSPA1A,HSPA1L,HSPD1,HSPA8
GO:0080090	regulation of primary metabolic process	121	5982	0.15	0.00018	9606.ENSP00000216797,9606.ENSP00000219548,9606.ENSP00000229307,9606.ENSP00000235310,9606.ENSP00000244050,9606.ENSP00000244769,9606.ENSP00000250457,9606.ENSP00000254630,9606.ENSP00000255390,9606.ENSP00000256078,9606.ENSP00000256474,9606.ENSP00000256644,9606.ENSP00000259915,9606.ENSP00000260665,9606.ENSP00000261601,9606.ENSP00000262375,9606.ENSP00000263121,9606.ENSP00000263464,9606.ENSP00000263629,…	NFKBIA,STUB1,NANOG,MAD2L2,SNAI1,ATXN1,EGLN3,PTCD3,SCO1,KRAS,VHL,LAMTOR5,POU5F1,LRPPRC,USP14,DNAJA3,SMARCB1,BIRC3,MTIF2,CUL3,SLC30A9,MECOM,FOSL2,EIF4H,FBXO7,PRDM16,RASA1,EGFR,PPP4C,PTPRR,PPARG,HDAC11,NDUFS4,KIAA1429,RPUSD4,CLPX,RUNX1,CRK,ICT1,PCSK9,RPTOR,PRKACA,RAB1B,PPM1E,NFKBIB,TSFM,CARM1,NOS2,NOC4L,HAX1,PHF12,RIPK4,INPP5J,SHMT2,MRPL12,HSP90AA1,CIDEB,CAPRIN1,HNRNPA1,AURKAIP1,MCPH1,SP100,USP7,GFI…
GO:0080134	regulation of response to stress	40	1299	0.33	0.00018	9606.ENSP00000216797,9606.ENSP00000235310,9606.ENSP00000244050,9606.ENSP00000256078,9606.ENSP00000261601,9606.ENSP00000262375,9606.ENSP00000263464,9606.ENSP00000264674,9606.ENSP00000266087,9606.ENSP00000275493,9606.ENSP00000279387,9606.ENSP00000281938,9606.ENSP00000287820,9606.ENSP00000290219,9606.ENSP00000300574,9606.ENSP00000307272,9606.ENSP00000309591,9606.ENSP00000327251,9606.ENSP00000335153,…	NFKBIA,MAD2L2,SNAI1,KRAS,USP14,DNAJA3,BIRC3,MECOM,FBXO7,EGFR,PPP4C,HSPB8,PPARG,IFNGR2,CRK,RPTOR,PRKACA,NOS2,HSP90AA1,MCPH1,IRAK1,PTEN,TXN,HSPA1A,HSPA1L,SLC25A6,JAK2,RAD51,HSPD1,LGALS9,KDM1A,RELA,ESR1,BRCA1,HSPA8,HIF1A,UBC,ATXN3,PHB,MYC
GO:0009894	regulation of catabolic process	30	840	0.4	0.00020	9606.ENSP00000219548,9606.ENSP00000235310,9606.ENSP00000255390,9606.ENSP00000256644,9606.ENSP00000260665,9606.ENSP00000261601,9606.ENSP00000264414,9606.ENSP00000266087,9606.ENSP00000275493,9606.ENSP00000303208,9606.ENSP00000307272,9606.ENSP00000309591,9606.ENSP00000310226,9606.ENSP00000327251,9606.ENSP00000329002,9606.ENSP00000335153,9606.ENSP00000343535,9606.ENSP00000356669,9606.ENSP00000361021,…	STUB1,MAD2L2,SCO1,LAMTOR5,LRPPRC,USP14,CUL3,FBXO7,EGFR,PCSK9,RPTOR,PRKACA,RAB1B,NOS2,HAX1,HSP90AA1,USP7,RC3H1,PTEN,HSPA1A,RELA,SCFD1,AMBRA1,HSPA8,HIF1A,UBC,SNRNP70,POLDIP2,ATXN3,PHB
GO:0031323	regulation of cellular metabolic process	122	6082	0.15	0.00024	9606.ENSP00000216797,9606.ENSP00000219548,9606.ENSP00000229307,9606.ENSP00000235310,9606.ENSP00000244050,9606.ENSP00000244769,9606.ENSP00000250457,9606.ENSP00000254630,9606.ENSP00000255390,9606.ENSP00000256078,9606.ENSP00000256474,9606.ENSP00000256644,9606.ENSP00000259915,9606.ENSP00000260665,9606.ENSP00000261601,9606.ENSP00000262375,9606.ENSP00000263121,9606.ENSP00000263464,9606.ENSP00000263629,…	NFKBIA,STUB1,NANOG,MAD2L2,SNAI1,ATXN1,EGLN3,PTCD3,SCO1,KRAS,VHL,LAMTOR5,POU5F1,LRPPRC,USP14,DNAJA3,SMARCB1,BIRC3,MTIF2,CUL3,SLC30A9,MECOM,FOSL2,EIF4H,FBXO7,PRDM16,RASA1,EGFR,PPP4C,PTPRR,PPARG,HDAC11,NDUFS4,KIAA1429,RPUSD4,CLPX,RUNX1,CRK,ICT1,PCSK9,RPTOR,PRKACA,RAB1B,PPM1E,NFKBIB,TSFM,CARM1,NOS2,NOC4L,HAX1,PHF12,RIPK4,INPP5J,SHMT2,MRPL12,HSP90AA1,CIDEB,CAPRIN1,HNRNPA1,AURKAIP1,MCPH1,SP100,USP7,GFI…
GO:0051171	regulation of nitrogen compound metabolic process	118	5827	0.15	0.00024	9606.ENSP00000216797,9606.ENSP00000219548,9606.ENSP00000229307,9606.ENSP00000235310,9606.ENSP00000244050,9606.ENSP00000244769,9606.ENSP00000250457,9606.ENSP00000254630,9606.ENSP00000255390,9606.ENSP00000256078,9606.ENSP00000256474,9606.ENSP00000256644,9606.ENSP00000259915,9606.ENSP00000260665,9606.ENSP00000261601,9606.ENSP00000262375,9606.ENSP00000263121,9606.ENSP00000263464,9606.ENSP00000263629,…	NFKBIA,STUB1,NANOG,MAD2L2,SNAI1,ATXN1,EGLN3,PTCD3,SCO1,KRAS,VHL,LAMTOR5,POU5F1,LRPPRC,USP14,DNAJA3,SMARCB1,BIRC3,MTIF2,CUL3,SLC30A9,MECOM,FOSL2,EIF4H,FBXO7,PRDM16,RASA1,EGFR,PPP4C,PTPRR,PPARG,HDAC11,NDUFS4,KIAA1429,RPUSD4,CLPX,RUNX1,CRK,ICT1,PCSK9,RPTOR,PRKACA,RAB1B,PPM1E,NFKBIB,TSFM,CARM1,NOS2,NOC4L,HAX1,PHF12,RIPK4,INPP5J,SHMT2,MRPL12,HSP90AA1,CIDEB,CAPRIN1,HNRNPA1,AURKAIP1,MCPH1,SP100,USP7,GFI…
GO:0072594	establishment of protein localization to organelle	19	396	0.53	0.00024	9606.ENSP00000169551,9606.ENSP00000216797,9606.ENSP00000221418,9606.ENSP00000249269,9606.ENSP00000264954,9606.ENSP00000266087,9606.ENSP00000270538,9606.ENSP00000296674,9606.ENSP00000315693,9606.ENSP00000327251,9606.ENSP00000335153,9606.ENSP00000370808,9606.ENSP00000373620,9606.ENSP00000393241,9606.ENSP00000432083,9606.ENSP00000435096,9606.ENSP00000441543,9606.ENSP00000441875,9606.ENSP00000472469	TIMM21,NFKBIA,ECH1,PMPCB,GRPEL1,FBXO7,TIMM44,RPS23,PAM16,NOS2,HSP90AA1,SLC25A6,HSPD1,RPS18,HSPA8,RPS25,UBC,PHB2,RPS28
GO:0006464	cellular protein modification process	71	2999	0.22	0.00032	9606.ENSP00000216267,9606.ENSP00000216797,9606.ENSP00000219548,9606.ENSP00000250457,9606.ENSP00000255380,9606.ENSP00000256078,9606.ENSP00000256474,9606.ENSP00000261537,9606.ENSP00000261601,9606.ENSP00000261845,9606.ENSP00000263464,9606.ENSP00000264414,9606.ENSP00000264674,9606.ENSP00000264705,9606.ENSP00000266087,9606.ENSP00000270722,9606.ENSP00000272067,9606.ENSP00000274376,9606.ENSP00000275493,…	BRD1,NFKBIA,STUB1,EGLN3,CHRM3,KRAS,VHL,MIB1,USP14,MAPK6,BIRC3,CUL3,MECOM,CAD,FBXO7,PRDM16,ACP1,RASA1,EGFR,PPP4C,PTPRR,HDAC11,PCSK9,PRKACA,RAB1B,PPM1E,AATK,CARM1,PTPMT1,NOS2,RIPK4,SHMT2,HSP90AA1,DLST,HUWE1,USP7,PPEF1,RC3H1,IRAK1,PRMT6,PTEN,RC3H2,ASXL1,SMAD9,FASTKD5,JAK2,LATS2,ATG16L1,RNF34,CIT,GRB2,CUL5,LGALS9,ILK,SOCS6,CTDSP2,KSR1,KDM1A,STK16,RAB1A,ESR1,BRCA1,HIF1A,CUL7,UBC,FKBP8,ATXN3,PHB,MYC,MA…
GO:0009628	response to abiotic stimulus	34	1052	0.36	0.00034	9606.ENSP00000216024,9606.ENSP00000216267,9606.ENSP00000216797,9606.ENSP00000219548,9606.ENSP00000250457,9606.ENSP00000256078,9606.ENSP00000256474,9606.ENSP00000262375,9606.ENSP00000275493,9606.ENSP00000287820,9606.ENSP00000309591,9606.ENSP00000320171,9606.ENSP00000327251,9606.ENSP00000335153,9606.ENSP00000358997,9606.ENSP00000361021,9606.ENSP00000363641,9606.ENSP00000364802,9606.ENSP00000372088,…	DMC1,BRD1,NFKBIA,STUB1,EGLN3,KRAS,VHL,DNAJA3,EGFR,PPARG,PRKACA,PKM,NOS2,HSP90AA1,IRAK1,PTEN,TXN,HSPA1A,RAD51,HSPD1,RNF34,GRB2,MTPN,KDM1A,RELA,SCFD1,BRCA1,HIF1A,ACADVL,UBC,PHB2,ATXN3,MYC,MAP3K14
GO:0033365	protein localization to organelle	25	649	0.43	0.00035	9606.ENSP00000169551,9606.ENSP00000216797,9606.ENSP00000221418,9606.ENSP00000249269,9606.ENSP00000256644,9606.ENSP00000264954,9606.ENSP00000266087,9606.ENSP00000270538,9606.ENSP00000296674,9606.ENSP00000315693,9606.ENSP00000325690,9606.ENSP00000327251,9606.ENSP00000335153,9606.ENSP00000342924,9606.ENSP00000343023,9606.ENSP00000363641,9606.ENSP00000370808,9606.ENSP00000373620,9606.ENSP00000393241,…	TIMM21,NFKBIA,ECH1,PMPCB,LAMTOR5,GRPEL1,FBXO7,TIMM44,RPS23,PAM16,CARM1,NOS2,HSP90AA1,MCPH1,SP100,TXN,SLC25A6,HSPD1,RPS18,ESR1,HSPA8,RPS25,UBC,PHB2,RPS28
GO:0032270	positive regulation of cellular protein metabolic process	43	1496	0.3	0.00037	9606.ENSP00000216797,9606.ENSP00000219548,9606.ENSP00000235310,9606.ENSP00000250457,9606.ENSP00000256078,9606.ENSP00000262375,9606.ENSP00000263121,9606.ENSP00000263464,9606.ENSP00000264414,9606.ENSP00000275493,9606.ENSP00000287820,9606.ENSP00000298317,9606.ENSP00000300107,9606.ENSP00000300574,9606.ENSP00000303208,9606.ENSP00000307272,9606.ENSP00000309591,9606.ENSP00000329002,9606.ENSP00000335153,…	NFKBIA,STUB1,MAD2L2,EGLN3,KRAS,DNAJA3,SMARCB1,BIRC3,CUL3,EGFR,PPARG,RPUSD4,CLPX,CRK,PCSK9,RPTOR,PRKACA,HAX1,HSP90AA1,CIDEB,AURKAIP1,COA3,IRAK1,PTEN,TRUB2,TXN,HSPA1A,JAK2,HSPD1,BRD7,LGALS9,ILK,KSR1,KDM1A,RAB1A,BRCA1,MRPS27,UBC,PHB2,ATXN3,PHB,MYC,MAP3K14
GO:0038128	ERBB2 signaling pathway	6	31	1.13	0.00037	9606.ENSP00000219548,9606.ENSP00000275493,9606.ENSP00000283228,9606.ENSP00000335153,9606.ENSP00000376345,9606.ENSP00000376808	STUB1,EGFR,PTPRR,HSP90AA1,GRB2,CUL5
GO:0030522	intracellular receptor signaling pathway	12	173	0.69	0.00040	9606.ENSP00000216797,9606.ENSP00000287820,9606.ENSP00000325690,9606.ENSP00000343023,9606.ENSP00000358997,9606.ENSP00000371067,9606.ENSP00000376258,9606.ENSP00000384273,9606.ENSP00000405330,9606.ENSP00000418960,9606.ENSP00000441543,9606.ENSP00000479488	NFKBIA,PPARG,CARM1,SP100,IRAK1,JAK2,RNF34,RELA,ESR1,BRCA1,UBC,PHB
GO:0031324	negative regulation of cellular metabolic process	61	2463	0.24	0.00042	9606.ENSP00000229307,9606.ENSP00000235310,9606.ENSP00000244050,9606.ENSP00000244769,9606.ENSP00000255390,9606.ENSP00000256474,9606.ENSP00000256644,9606.ENSP00000259915,9606.ENSP00000260665,9606.ENSP00000261601,9606.ENSP00000262375,9606.ENSP00000263121,9606.ENSP00000263464,9606.ENSP00000264414,9606.ENSP00000264674,9606.ENSP00000266087,9606.ENSP00000270722,9606.ENSP00000283228,9606.ENSP00000287820,…	NANOG,MAD2L2,SNAI1,ATXN1,SCO1,VHL,LAMTOR5,POU5F1,LRPPRC,USP14,DNAJA3,SMARCB1,BIRC3,CUL3,MECOM,FBXO7,PRDM16,PTPRR,PPARG,RUNX1,PCSK9,RPTOR,PPM1E,PHF12,INPP5J,CAPRIN1,HNRNPA1,MCPH1,SP100,USP7,GFI1B,RC3H1,PRMT6,PTEN,TXN,HSPA1A,LATS2,RNF34,BRD7,ILK,SOCS6,CTDSP2,KDM1A,RELA,SCFD1,ESR1,BRCA1,HSPA8,HIF1A,ACADVL,UBC,PHB2,WWOX,CIC,SNRNP70,POLDIP2,FKBP8,HIST1H4A,PHB,CLTC,MYC
GO:0051172	negative regulation of nitrogen compound metabolic process	58	2307	0.25	0.00046	9606.ENSP00000229307,9606.ENSP00000235310,9606.ENSP00000244050,9606.ENSP00000244769,9606.ENSP00000255390,9606.ENSP00000256474,9606.ENSP00000256644,9606.ENSP00000259915,9606.ENSP00000260665,9606.ENSP00000261601,9606.ENSP00000262375,9606.ENSP00000263121,9606.ENSP00000263464,9606.ENSP00000264414,9606.ENSP00000264674,9606.ENSP00000266087,9606.ENSP00000270722,9606.ENSP00000275493,9606.ENSP00000283228,…	NANOG,MAD2L2,SNAI1,ATXN1,SCO1,VHL,LAMTOR5,POU5F1,LRPPRC,USP14,DNAJA3,SMARCB1,BIRC3,CUL3,MECOM,FBXO7,PRDM16,EGFR,PTPRR,PPARG,RUNX1,RPTOR,PPM1E,NOS2,PHF12,INPP5J,CAPRIN1,HNRNPA1,MCPH1,SP100,USP7,GFI1B,RC3H1,PRMT6,PTEN,TXN,HSPA1A,LATS2,RNF34,BRD7,ILK,SOCS6,CTDSP2,KDM1A,RELA,ESR1,BRCA1,HSPA8,UBC,PHB2,WWOX,CIC,SNRNP70,FKBP8,HIST1H4A,PHB,CLTC,MYC
GO:0034097	response to cytokine	33	1035	0.35	0.00058	9606.ENSP00000216797,9606.ENSP00000229307,9606.ENSP00000256078,9606.ENSP00000262375,9606.ENSP00000263464,9606.ENSP00000290219,9606.ENSP00000297185,9606.ENSP00000300574,9606.ENSP00000309591,9606.ENSP00000327251,9606.ENSP00000329002,9606.ENSP00000333667,9606.ENSP00000335153,9606.ENSP00000343023,9606.ENSP00000352834,9606.ENSP00000356669,9606.ENSP00000358997,9606.ENSP00000371067,9606.ENSP00000376345,…	NFKBIA,NANOG,KRAS,DNAJA3,BIRC3,IFNGR2,HSPA9,CRK,PRKACA,NOS2,HAX1,SHMT2,HSP90AA1,SP100,MYO1C,RC3H1,IRAK1,JAK2,GRB2,LGALS9,ILK,SOCS6,RELA,HNRNPF,BRCA1,HSPA8,HIF1A,UBC,PRPF8,SNRNP70,PHB,MYC,MAP3K14
GO:0060548	negative regulation of cell death	31	953	0.36	0.00073	9606.ENSP00000216797,9606.ENSP00000244050,9606.ENSP00000256078,9606.ENSP00000256474,9606.ENSP00000256644,9606.ENSP00000262375,9606.ENSP00000263464,9606.ENSP00000263774,9606.ENSP00000264674,9606.ENSP00000266087,9606.ENSP00000274376,9606.ENSP00000275493,9606.ENSP00000297185,9606.ENSP00000329002,9606.ENSP00000358997,9606.ENSP00000361021,9606.ENSP00000363641,9606.ENSP00000364802,9606.ENSP00000371067,…	NFKBIA,SNAI1,KRAS,VHL,LAMTOR5,DNAJA3,BIRC3,NDUFS3,MECOM,FBXO7,RASA1,EGFR,HSPA9,HAX1,IRAK1,PTEN,TXN,HSPA1A,JAK2,HSPD1,RNF34,ILK,KDM1A,RELA,BRCA1,AMBRA1,HIF1A,UBC,PHB2,FKBP8,MYC
GO:0071345	cellular response to cytokine stimulus	31	953	0.36	0.00073	9606.ENSP00000216797,9606.ENSP00000229307,9606.ENSP00000256078,9606.ENSP00000263464,9606.ENSP00000290219,9606.ENSP00000297185,9606.ENSP00000300574,9606.ENSP00000309591,9606.ENSP00000327251,9606.ENSP00000329002,9606.ENSP00000335153,9606.ENSP00000343023,9606.ENSP00000352834,9606.ENSP00000356669,9606.ENSP00000358997,9606.ENSP00000371067,9606.ENSP00000376345,9606.ENSP00000378856,9606.ENSP00000379975,…	NFKBIA,NANOG,KRAS,BIRC3,IFNGR2,HSPA9,CRK,PRKACA,NOS2,HAX1,HSP90AA1,SP100,MYO1C,RC3H1,IRAK1,JAK2,GRB2,LGALS9,ILK,SOCS6,RELA,HNRNPF,BRCA1,HSPA8,HIF1A,UBC,PRPF8,SNRNP70,PHB,MYC,MAP3K14
GO:0031647	regulation of protein stability	14	251	0.59	0.00075	9606.ENSP00000219548,9606.ENSP00000256078,9606.ENSP00000256474,9606.ENSP00000262375,9606.ENSP00000264414,9606.ENSP00000266087,9606.ENSP00000335153,9606.ENSP00000343535,9606.ENSP00000361021,9606.ENSP00000364802,9606.ENSP00000373620,9606.ENSP00000432083,9606.ENSP00000441875,9606.ENSP00000479488	STUB1,KRAS,VHL,DNAJA3,CUL3,FBXO7,HSP90AA1,USP7,PTEN,HSPA1A,HSPD1,HSPA8,PHB2,PHB
GO:0010468	regulation of gene expression	95	4533	0.17	0.00083	9606.ENSP00000216797,9606.ENSP00000229307,9606.ENSP00000235310,9606.ENSP00000244050,9606.ENSP00000244769,9606.ENSP00000250457,9606.ENSP00000254630,9606.ENSP00000256078,9606.ENSP00000256474,9606.ENSP00000259915,9606.ENSP00000260665,9606.ENSP00000261845,9606.ENSP00000262375,9606.ENSP00000263121,9606.ENSP00000263464,9606.ENSP00000263629,9606.ENSP00000264414,9606.ENSP00000264451,9606.ENSP00000264674,…	NFKBIA,NANOG,MAD2L2,SNAI1,ATXN1,EGLN3,PTCD3,KRAS,VHL,POU5F1,LRPPRC,MAPK6,DNAJA3,SMARCB1,BIRC3,MTIF2,CUL3,SLC30A9,MECOM,FOSL2,EIF4H,PRDM16,EGFR,PPARG,HDAC11,RPS23,KIAA1429,RPUSD4,RUNX1,CRK,ICT1,RPTOR,PRKACA,TSFM,CARM1,NOS2,NOC4L,HAX1,PHF12,RIPK4,SHMT2,MRPL12,CAPRIN1,HNRNPA1,MCPH1,SP100,USP7,GFI1B,MYO1C,COA3,RC3H1,IRAK1,PRMT6,MTG2,ORC1,PTEN,TRUB2,RC3H2,TXN,HSPA1A,ASXL1,TCF19,SMAD9,JAK2,HSPD1,MTPN,B…
GO:0033043	regulation of organelle organization	35	1155	0.33	0.00086	9606.ENSP00000235310,9606.ENSP00000259915,9606.ENSP00000263121,9606.ENSP00000264414,9606.ENSP00000266087,9606.ENSP00000274376,9606.ENSP00000297265,9606.ENSP00000300574,9606.ENSP00000310226,9606.ENSP00000312411,9606.ENSP00000329002,9606.ENSP00000333262,9606.ENSP00000337731,9606.ENSP00000341826,9606.ENSP00000342676,9606.ENSP00000342924,9606.ENSP00000343535,9606.ENSP00000348886,9606.ENSP00000352834,…	MAD2L2,POU5F1,SMARCB1,CUL3,FBXO7,RASA1,CHMP4C,CRK,RAB1B,PPM1E,HAX1,INPP5J,CIDEB,HNRNPA1,AURKAIP1,MCPH1,USP7,STOML2,MYO1C,PRMT6,HSPA1A,HSPA1L,CIT,GRB2,MTPN,BRD7,ILK,KDM1A,SCFD1,BRCA1,HIF1A,CUL7,PHB2,CLTC,MYC
GO:0051128	regulation of cellular component organization	57	2306	0.24	0.00086	9606.ENSP00000219548,9606.ENSP00000235310,9606.ENSP00000244050,9606.ENSP00000259915,9606.ENSP00000261537,9606.ENSP00000261845,9606.ENSP00000263121,9606.ENSP00000263774,9606.ENSP00000264414,9606.ENSP00000266087,9606.ENSP00000274376,9606.ENSP00000275493,9606.ENSP00000287820,9606.ENSP00000296043,9606.ENSP00000297265,9606.ENSP00000300305,9606.ENSP00000300574,9606.ENSP00000303208,9606.ENSP00000307272,…	STUB1,MAD2L2,SNAI1,POU5F1,MIB1,MAPK6,SMARCB1,NDUFS3,CUL3,FBXO7,RASA1,EGFR,PPARG,SHROOM3,CHMP4C,RUNX1,CRK,PCSK9,RPTOR,PRKACA,RAB1B,PPM1E,CARM1,HAX1,INPP5J,HSP90AA1,CIDEB,CAPRIN1,HNRNPA1,AURKAIP1,MCPH1,USP7,STOML2,MYO1C,OSGIN1,RTN4IP1,PRMT6,PTEN,HSPA1A,HSPA1L,CIT,GRB2,MTPN,BRD7,ILK,KDM1A,SCFD1,ESR1,BRCA1,HSPA8,HIF1A,CUL7,PHB2,PHB,CLTC,MYC,CTDP1
GO:0010608	posttranscriptional regulation of gene expression	19	441	0.48	0.00088	9606.ENSP00000254630,9606.ENSP00000260665,9606.ENSP00000263629,9606.ENSP00000265753,9606.ENSP00000298317,9606.ENSP00000301585,9606.ENSP00000313877,9606.ENSP00000333667,9606.ENSP00000340329,9606.ENSP00000354762,9606.ENSP00000356669,9606.ENSP00000359859,9606.ENSP00000361982,9606.ENSP00000362774,9606.ENSP00000364802,9606.ENSP00000376800,9606.ENSP00000426941,9606.ENSP00000432083,9606.ENSP00000441543	PTCD3,LRPPRC,MTIF2,EIF4H,RPUSD4,ICT1,TSFM,SHMT2,CAPRIN1,COA3,RC3H1,MTG2,TRUB2,RC3H2,HSPA1A,MTPN,MRPS27,HSPA8,UBC
GO:0043069	negative regulation of programmed cell death	29	873	0.37	0.00089	9606.ENSP00000216797,9606.ENSP00000244050,9606.ENSP00000256078,9606.ENSP00000256474,9606.ENSP00000256644,9606.ENSP00000262375,9606.ENSP00000263464,9606.ENSP00000263774,9606.ENSP00000264674,9606.ENSP00000274376,9606.ENSP00000275493,9606.ENSP00000297185,9606.ENSP00000329002,9606.ENSP00000358997,9606.ENSP00000361021,9606.ENSP00000364802,9606.ENSP00000371067,9606.ENSP00000373620,9606.ENSP00000376258,…	NFKBIA,SNAI1,KRAS,VHL,LAMTOR5,DNAJA3,BIRC3,NDUFS3,MECOM,RASA1,EGFR,HSPA9,HAX1,IRAK1,PTEN,HSPA1A,JAK2,HSPD1,RNF34,ILK,KDM1A,RELA,BRCA1,AMBRA1,HIF1A,UBC,PHB2,FKBP8,MYC
GO:0007346	regulation of mitotic cell cycle	23	608	0.42	0.00092	9606.ENSP00000235310,9606.ENSP00000264414,9606.ENSP00000266087,9606.ENSP00000275493,9606.ENSP00000297265,9606.ENSP00000301071,9606.ENSP00000307272,9606.ENSP00000309591,9606.ENSP00000325690,9606.ENSP00000335153,9606.ENSP00000339001,9606.ENSP00000342676,9606.ENSP00000342924,9606.ENSP00000361021,9606.ENSP00000364802,9606.ENSP00000378181,9606.ENSP00000381148,9606.ENSP00000418960,9606.ENSP00000438788,…	MAD2L2,CUL3,FBXO7,EGFR,CHMP4C,TUBA1A,RPTOR,PRKACA,CARM1,HSP90AA1,TUBB,AURKAIP1,MCPH1,PTEN,HSPA1A,BRD7,CTDSP2,BRCA1,CUL7,PHB2,POLDIP2,CLTC,MAP3K14
GO:0043067	regulation of programmed cell death	42	1516	0.29	0.00097	9606.ENSP00000216797,9606.ENSP00000244050,9606.ENSP00000250457,9606.ENSP00000256078,9606.ENSP00000256474,9606.ENSP00000256644,9606.ENSP00000262375,9606.ENSP00000263464,9606.ENSP00000263774,9606.ENSP00000264674,9606.ENSP00000274376,9606.ENSP00000275493,9606.ENSP00000287820,9606.ENSP00000297185,9606.ENSP00000303208,9606.ENSP00000325958,9606.ENSP00000329002,9606.ENSP00000337731,9606.ENSP00000343023,…	NFKBIA,SNAI1,EGLN3,KRAS,VHL,LAMTOR5,DNAJA3,BIRC3,NDUFS3,MECOM,RASA1,EGFR,PPARG,HSPA9,PCSK9,PTPMT1,HAX1,CIDEB,SP100,OSGIN1,IRAK1,PTEN,HSPA1A,JAK2,LATS2,HSPD1,RNF34,LGALS9,ILK,KDM1A,RELA,ESR1,BRCA1,AMBRA1,HIF1A,UBC,PHB2,WWOX,FKBP8,PHB,MYC,MAP3K14
GO:0042176	regulation of protein catabolic process	17	368	0.51	0.00099	9606.ENSP00000219548,9606.ENSP00000235310,9606.ENSP00000255390,9606.ENSP00000261601,9606.ENSP00000264414,9606.ENSP00000275493,9606.ENSP00000303208,9606.ENSP00000309591,9606.ENSP00000327251,9606.ENSP00000335153,9606.ENSP00000343535,9606.ENSP00000361021,9606.ENSP00000364802,9606.ENSP00000384273,9606.ENSP00000472998,9606.ENSP00000478320,9606.ENSP00000479488	STUB1,MAD2L2,SCO1,USP14,CUL3,EGFR,PCSK9,PRKACA,NOS2,HSP90AA1,USP7,PTEN,HSPA1A,RELA,SNRNP70,ATXN3,PHB
GO:0010941	regulation of cell death	44	1638	0.28	0.0013	9606.ENSP00000216797,9606.ENSP00000244050,9606.ENSP00000250457,9606.ENSP00000256078,9606.ENSP00000256474,9606.ENSP00000256644,9606.ENSP00000262375,9606.ENSP00000263464,9606.ENSP00000263774,9606.ENSP00000264674,9606.ENSP00000266087,9606.ENSP00000274376,9606.ENSP00000275493,9606.ENSP00000287820,9606.ENSP00000297185,9606.ENSP00000303208,9606.ENSP00000325958,9606.ENSP00000329002,9606.ENSP00000337731,…	NFKBIA,SNAI1,EGLN3,KRAS,VHL,LAMTOR5,DNAJA3,BIRC3,NDUFS3,MECOM,FBXO7,RASA1,EGFR,PPARG,HSPA9,PCSK9,PTPMT1,HAX1,CIDEB,SP100,OSGIN1,IRAK1,PTEN,TXN,HSPA1A,JAK2,LATS2,HSPD1,RNF34,LGALS9,ILK,KDM1A,RELA,ESR1,BRCA1,AMBRA1,HIF1A,UBC,PHB2,WWOX,FKBP8,PHB,MYC,MAP3K14
GO:0048585	negative regulation of response to stimulus	41	1483	0.29	0.0013	9606.ENSP00000216797,9606.ENSP00000219548,9606.ENSP00000235310,9606.ENSP00000244050,9606.ENSP00000256474,9606.ENSP00000261601,9606.ENSP00000262375,9606.ENSP00000263774,9606.ENSP00000264414,9606.ENSP00000264674,9606.ENSP00000266087,9606.ENSP00000270722,9606.ENSP00000274376,9606.ENSP00000275493,9606.ENSP00000283228,9606.ENSP00000287820,9606.ENSP00000296597,9606.ENSP00000300574,9606.ENSP00000303208,…	NFKBIA,STUB1,MAD2L2,SNAI1,VHL,USP14,DNAJA3,NDUFS3,CUL3,MECOM,FBXO7,PRDM16,RASA1,EGFR,PTPRR,PPARG,NDUFAF2,CRK,PCSK9,PRKACA,RC3H1,PTEN,RC3H2,TXN,HSPA1A,ASXL1,LATS2,RNF34,GRB2,LGALS9,SOCS6,KDM1A,RELA,ESR1,BRCA1,HIF1A,UBC,PHB2,WWOX,PHB,MYC
GO:0046907	intracellular transport	39	1390	0.29	0.0014	9606.ENSP00000169551,9606.ENSP00000216797,9606.ENSP00000221418,9606.ENSP00000244769,9606.ENSP00000249269,9606.ENSP00000258424,9606.ENSP00000260665,9606.ENSP00000264414,9606.ENSP00000264954,9606.ENSP00000266087,9606.ENSP00000270538,9606.ENSP00000290299,9606.ENSP00000296674,9606.ENSP00000297185,9606.ENSP00000297265,9606.ENSP00000301071,9606.ENSP00000301587,9606.ENSP00000310226,9606.ENSP00000315693,…	TIMM21,NFKBIA,ECH1,ATXN1,PMPCB,COX5B,LRPPRC,CUL3,GRPEL1,FBXO7,TIMM44,ATP5O,RPS23,HSPA9,CHMP4C,TUBA1A,ATP5H,RAB1B,PAM16,NOS2,HSP90AA1,TUBB,SSX2IP,HNRNPA1,STOML2,MYO1C,SLC25A6,HSPD1,RAB1A,SCFD1,RPS18,HSPA8,RPS25,HIF1A,UBC,PHB2,CLUAP1,RPS28,CLTC
GO:0035966	response to topologically incorrect protein	11	172	0.65	0.0016	9606.ENSP00000219548,9606.ENSP00000264414,9606.ENSP00000335153,9606.ENSP00000364802,9606.ENSP00000364805,9606.ENSP00000373620,9606.ENSP00000381148,9606.ENSP00000432083,9606.ENSP00000438689,9606.ENSP00000438788,9606.ENSP00000478320	STUB1,CUL3,HSP90AA1,HSPA1A,HSPA1L,HSPD1,CTDSP2,HSPA8,ACADVL,CUL7,ATXN3
GO:0042981	regulation of apoptotic process	41	1501	0.28	0.0016	9606.ENSP00000216797,9606.ENSP00000244050,9606.ENSP00000250457,9606.ENSP00000256078,9606.ENSP00000256474,9606.ENSP00000256644,9606.ENSP00000262375,9606.ENSP00000263464,9606.ENSP00000263774,9606.ENSP00000274376,9606.ENSP00000275493,9606.ENSP00000287820,9606.ENSP00000297185,9606.ENSP00000303208,9606.ENSP00000325958,9606.ENSP00000329002,9606.ENSP00000337731,9606.ENSP00000343023,9606.ENSP00000355374,…	NFKBIA,SNAI1,EGLN3,KRAS,VHL,LAMTOR5,DNAJA3,BIRC3,NDUFS3,RASA1,EGFR,PPARG,HSPA9,PCSK9,PTPMT1,HAX1,CIDEB,SP100,OSGIN1,IRAK1,PTEN,HSPA1A,JAK2,LATS2,HSPD1,RNF34,LGALS9,ILK,KDM1A,RELA,ESR1,BRCA1,AMBRA1,HIF1A,UBC,PHB2,WWOX,FKBP8,PHB,MYC,MAP3K14
GO:0043066	negative regulation of apoptotic process	28	859	0.36	0.0016	9606.ENSP00000216797,9606.ENSP00000244050,9606.ENSP00000256078,9606.ENSP00000256474,9606.ENSP00000256644,9606.ENSP00000262375,9606.ENSP00000263464,9606.ENSP00000263774,9606.ENSP00000274376,9606.ENSP00000275493,9606.ENSP00000297185,9606.ENSP00000329002,9606.ENSP00000358997,9606.ENSP00000361021,9606.ENSP00000364802,9606.ENSP00000371067,9606.ENSP00000373620,9606.ENSP00000376258,9606.ENSP00000379975,…	NFKBIA,SNAI1,KRAS,VHL,LAMTOR5,DNAJA3,BIRC3,NDUFS3,RASA1,EGFR,HSPA9,HAX1,IRAK1,PTEN,HSPA1A,JAK2,HSPD1,RNF34,ILK,KDM1A,RELA,BRCA1,AMBRA1,HIF1A,UBC,PHB2,FKBP8,MYC
GO:0045862	positive regulation of proteolysis	16	347	0.51	0.0016	9606.ENSP00000219548,9606.ENSP00000250457,9606.ENSP00000262375,9606.ENSP00000264414,9606.ENSP00000287820,9606.ENSP00000300107,9606.ENSP00000337731,9606.ENSP00000342676,9606.ENSP00000361021,9606.ENSP00000364802,9606.ENSP00000371067,9606.ENSP00000373620,9606.ENSP00000378856,9606.ENSP00000478320,9606.ENSP00000479488,9606.ENSP00000479618	STUB1,EGLN3,DNAJA3,CUL3,PPARG,CLPX,CIDEB,AURKAIP1,PTEN,HSPA1A,JAK2,HSPD1,LGALS9,ATXN3,PHB,MYC
GO:0045935	positive regulation of nucleobase-containing compound metabolic process	46	1770	0.26	0.0017	9606.ENSP00000216797,9606.ENSP00000229307,9606.ENSP00000235310,9606.ENSP00000244050,9606.ENSP00000256474,9606.ENSP00000259915,9606.ENSP00000263121,9606.ENSP00000264451,9606.ENSP00000264674,9606.ENSP00000264716,9606.ENSP00000270722,9606.ENSP00000275493,9606.ENSP00000287820,9606.ENSP00000300305,9606.ENSP00000307272,9606.ENSP00000312988,9606.ENSP00000325690,9606.ENSP00000327251,9606.ENSP00000329002,…	NFKBIA,NANOG,MAD2L2,SNAI1,VHL,POU5F1,SMARCB1,SLC30A9,MECOM,FOSL2,PRDM16,EGFR,PPARG,RUNX1,RPTOR,NFKBIB,CARM1,NOS2,HAX1,MRPL12,HSP90AA1,HNRNPA1,SP100,USP7,STOML2,RC3H1,IRAK1,HSPA1A,ASXL1,SMAD9,RAD51,BRD7,ILK,KDM1A,RELA,STK16,ESR1,BRCA1,HSPA8,HIF1A,UBC,WWOX,SNRNP70,PHB,MYC,NR2C2
GO:0010556	regulation of macromolecule biosynthetic process	87	4143	0.17	0.0018	9606.ENSP00000216797,9606.ENSP00000229307,9606.ENSP00000235310,9606.ENSP00000244050,9606.ENSP00000244769,9606.ENSP00000250457,9606.ENSP00000254630,9606.ENSP00000256078,9606.ENSP00000256474,9606.ENSP00000259915,9606.ENSP00000260665,9606.ENSP00000262375,9606.ENSP00000263121,9606.ENSP00000263629,9606.ENSP00000264414,9606.ENSP00000264451,9606.ENSP00000264674,9606.ENSP00000264716,9606.ENSP00000265753,…	NFKBIA,NANOG,MAD2L2,SNAI1,ATXN1,EGLN3,PTCD3,KRAS,VHL,POU5F1,LRPPRC,DNAJA3,SMARCB1,MTIF2,CUL3,SLC30A9,MECOM,FOSL2,EIF4H,PRDM16,EGFR,PPARG,HDAC11,RPUSD4,RUNX1,CRK,ICT1,RPTOR,NFKBIB,TSFM,CARM1,NOC4L,HAX1,PHF12,RIPK4,SHMT2,MRPL12,HSP90AA1,CAPRIN1,HNRNPA1,MCPH1,SP100,USP7,GFI1B,STOML2,COA3,RC3H1,IRAK1,PRMT6,MTG2,ORC1,PTEN,TRUB2,RC3H2,TXN,HSPA1A,ASXL1,TCF19,SMAD9,JAK2,HSPD1,MTPN,BRD7,LGALS9,ILK,KDM1A,A…
GO:0031326	regulation of cellular biosynthetic process	89	4266	0.17	0.0018	9606.ENSP00000216797,9606.ENSP00000229307,9606.ENSP00000235310,9606.ENSP00000244050,9606.ENSP00000244769,9606.ENSP00000250457,9606.ENSP00000254630,9606.ENSP00000256078,9606.ENSP00000256474,9606.ENSP00000259915,9606.ENSP00000260665,9606.ENSP00000262375,9606.ENSP00000263121,9606.ENSP00000263629,9606.ENSP00000264414,9606.ENSP00000264451,9606.ENSP00000264674,9606.ENSP00000264716,9606.ENSP00000265753,…	NFKBIA,NANOG,MAD2L2,SNAI1,ATXN1,EGLN3,PTCD3,KRAS,VHL,POU5F1,LRPPRC,DNAJA3,SMARCB1,MTIF2,CUL3,SLC30A9,MECOM,FOSL2,EIF4H,PRDM16,EGFR,PPARG,HDAC11,RPUSD4,RUNX1,CRK,ICT1,RPTOR,NFKBIB,TSFM,CARM1,NOS2,NOC4L,HAX1,PHF12,RIPK4,SHMT2,MRPL12,HSP90AA1,CAPRIN1,HNRNPA1,MCPH1,SP100,USP7,GFI1B,STOML2,COA3,RC3H1,IRAK1,PRMT6,MTG2,ORC1,PTEN,TRUB2,RC3H2,TXN,HSPA1A,ASXL1,TCF19,SMAD9,JAK2,HSPD1,MTPN,BRD7,LGALS9,ILK,KD…
GO:1901990	regulation of mitotic cell cycle phase transition	16	351	0.5	0.0018	9606.ENSP00000235310,9606.ENSP00000264414,9606.ENSP00000266087,9606.ENSP00000275493,9606.ENSP00000297265,9606.ENSP00000301071,9606.ENSP00000307272,9606.ENSP00000309591,9606.ENSP00000325690,9606.ENSP00000335153,9606.ENSP00000339001,9606.ENSP00000361021,9606.ENSP00000378181,9606.ENSP00000381148,9606.ENSP00000418960,9606.ENSP00000441875	MAD2L2,CUL3,FBXO7,EGFR,CHMP4C,TUBA1A,RPTOR,PRKACA,CARM1,HSP90AA1,TUBB,PTEN,BRD7,CTDSP2,BRCA1,PHB2
GO:1900034	regulation of cellular response to heat	6	45	0.97	0.0020	9606.ENSP00000281938,9606.ENSP00000307272,9606.ENSP00000335153,9606.ENSP00000364802,9606.ENSP00000364805,9606.ENSP00000432083	HSPB8,RPTOR,HSP90AA1,HSPA1A,HSPA1L,HSPA8
GO:0031329	regulation of cellular catabolic process	25	743	0.37	0.0023	9606.ENSP00000219548,9606.ENSP00000255390,9606.ENSP00000256644,9606.ENSP00000260665,9606.ENSP00000261601,9606.ENSP00000264414,9606.ENSP00000266087,9606.ENSP00000303208,9606.ENSP00000307272,9606.ENSP00000309591,9606.ENSP00000310226,9606.ENSP00000329002,9606.ENSP00000335153,9606.ENSP00000343535,9606.ENSP00000356669,9606.ENSP00000361021,9606.ENSP00000364802,9606.ENSP00000390783,9606.ENSP00000431926,…	STUB1,SCO1,LAMTOR5,LRPPRC,USP14,CUL3,FBXO7,PCSK9,RPTOR,PRKACA,RAB1B,HAX1,HSP90AA1,USP7,RC3H1,PTEN,HSPA1A,SCFD1,AMBRA1,HSPA8,HIF1A,UBC,SNRNP70,POLDIP2,ATXN3
GO:0035872	nucleotide-binding domain, leucine rich repeat containing receptor signaling pathway	5	28	1.1	0.0023	9606.ENSP00000216797,9606.ENSP00000358997,9606.ENSP00000376258,9606.ENSP00000384273,9606.ENSP00000441543	NFKBIA,IRAK1,RNF34,RELA,UBC
GO:0051248	negative regulation of protein metabolic process	32	1075	0.32	0.0023	9606.ENSP00000235310,9606.ENSP00000255390,9606.ENSP00000256644,9606.ENSP00000261601,9606.ENSP00000262375,9606.ENSP00000263121,9606.ENSP00000263464,9606.ENSP00000264674,9606.ENSP00000266087,9606.ENSP00000275493,9606.ENSP00000283228,9606.ENSP00000307272,9606.ENSP00000312411,9606.ENSP00000327251,9606.ENSP00000333262,9606.ENSP00000340329,9606.ENSP00000343535,9606.ENSP00000356669,9606.ENSP00000359095,…	MAD2L2,SCO1,LAMTOR5,USP14,DNAJA3,SMARCB1,BIRC3,MECOM,FBXO7,EGFR,PTPRR,RPTOR,PPM1E,NOS2,INPP5J,CAPRIN1,USP7,RC3H1,PRMT6,PTEN,HSPA1A,LATS2,RNF34,ILK,SOCS6,CTDSP2,RELA,BRCA1,SNRNP70,FKBP8,PHB,MYC
GO:0051641	cellular localization	53	2180	0.23	0.0023	9606.ENSP00000169551,9606.ENSP00000216797,9606.ENSP00000221418,9606.ENSP00000244769,9606.ENSP00000249269,9606.ENSP00000256644,9606.ENSP00000258424,9606.ENSP00000260665,9606.ENSP00000262375,9606.ENSP00000264414,9606.ENSP00000264954,9606.ENSP00000266087,9606.ENSP00000270538,9606.ENSP00000275493,9606.ENSP00000290299,9606.ENSP00000296674,9606.ENSP00000297185,9606.ENSP00000297265,9606.ENSP00000301071,…	TIMM21,NFKBIA,ECH1,ATXN1,PMPCB,LAMTOR5,COX5B,LRPPRC,DNAJA3,CUL3,GRPEL1,FBXO7,TIMM44,EGFR,ATP5O,RPS23,HSPA9,CHMP4C,TUBA1A,ATP5H,LETM1,PRKACA,RAB1B,PAM16,CARM1,NOS2,HSP90AA1,TUBB,SSX2IP,HNRNPA1,MCPH1,SP100,FRMD6,STOML2,MYO1C,TXN,SLC25A6,NIN,HSPD1,ATG16L1,CEP162,RAB1A,SCFD1,RPS18,ESR1,HSPA8,RPS25,HIF1A,UBC,PHB2,CLUAP1,RPS28,CLTC
GO:2000112	regulation of cellular macromolecule biosynthetic process	85	4050	0.17	0.0023	9606.ENSP00000216797,9606.ENSP00000229307,9606.ENSP00000235310,9606.ENSP00000244050,9606.ENSP00000244769,9606.ENSP00000250457,9606.ENSP00000254630,9606.ENSP00000256078,9606.ENSP00000256474,9606.ENSP00000259915,9606.ENSP00000260665,9606.ENSP00000262375,9606.ENSP00000263121,9606.ENSP00000263629,9606.ENSP00000264414,9606.ENSP00000264451,9606.ENSP00000264674,9606.ENSP00000264716,9606.ENSP00000265753,…	NFKBIA,NANOG,MAD2L2,SNAI1,ATXN1,EGLN3,PTCD3,KRAS,VHL,POU5F1,LRPPRC,DNAJA3,SMARCB1,MTIF2,CUL3,SLC30A9,MECOM,FOSL2,EIF4H,PRDM16,EGFR,PPARG,HDAC11,RPUSD4,RUNX1,CRK,ICT1,RPTOR,TSFM,CARM1,NOC4L,HAX1,PHF12,RIPK4,SHMT2,MRPL12,HSP90AA1,CAPRIN1,HNRNPA1,MCPH1,SP100,USP7,GFI1B,STOML2,COA3,RC3H1,IRAK1,PRMT6,MTG2,ORC1,PTEN,TRUB2,RC3H2,TXN,HSPA1A,ASXL1,TCF19,SMAD9,JAK2,HSPD1,MTPN,BRD7,LGALS9,ILK,KDM1A,ARGLU1,R…
GO:0019221	cytokine-mediated signaling pathway	23	655	0.39	0.0024	9606.ENSP00000216797,9606.ENSP00000229307,9606.ENSP00000256078,9606.ENSP00000263464,9606.ENSP00000290219,9606.ENSP00000297185,9606.ENSP00000300574,9606.ENSP00000309591,9606.ENSP00000327251,9606.ENSP00000335153,9606.ENSP00000343023,9606.ENSP00000358997,9606.ENSP00000371067,9606.ENSP00000376345,9606.ENSP00000379975,9606.ENSP00000381034,9606.ENSP00000384273,9606.ENSP00000400433,9606.ENSP00000432083,…	NFKBIA,NANOG,KRAS,BIRC3,IFNGR2,HSPA9,CRK,PRKACA,NOS2,HSP90AA1,SP100,IRAK1,JAK2,GRB2,ILK,SOCS6,RELA,HNRNPF,HSPA8,HIF1A,UBC,MYC,MAP3K14
GO:0042177	negative regulation of protein catabolic process	9	121	0.72	0.0024	9606.ENSP00000235310,9606.ENSP00000255390,9606.ENSP00000261601,9606.ENSP00000275493,9606.ENSP00000327251,9606.ENSP00000343535,9606.ENSP00000384273,9606.ENSP00000472998,9606.ENSP00000479488	MAD2L2,SCO1,USP14,EGFR,NOS2,USP7,RELA,SNRNP70,PHB
GO:0045088	regulation of innate immune response	16	361	0.49	0.0024	9606.ENSP00000216797,9606.ENSP00000256078,9606.ENSP00000262375,9606.ENSP00000263464,9606.ENSP00000287820,9606.ENSP00000290219,9606.ENSP00000300574,9606.ENSP00000309591,9606.ENSP00000358997,9606.ENSP00000364802,9606.ENSP00000371067,9606.ENSP00000373620,9606.ENSP00000378856,9606.ENSP00000384273,9606.ENSP00000405330,9606.ENSP00000441543	NFKBIA,KRAS,DNAJA3,BIRC3,PPARG,IFNGR2,CRK,PRKACA,IRAK1,HSPA1A,JAK2,HSPD1,LGALS9,RELA,ESR1,UBC
GO:0090304	nucleic acid metabolic process	83	3941	0.17	0.0024	9606.ENSP00000216024,9606.ENSP00000219548,9606.ENSP00000229307,9606.ENSP00000235310,9606.ENSP00000244769,9606.ENSP00000253237,9606.ENSP00000254799,9606.ENSP00000258383,9606.ENSP00000258455,9606.ENSP00000259915,9606.ENSP00000260665,9606.ENSP00000261601,9606.ENSP00000262375,9606.ENSP00000263121,9606.ENSP00000264451,9606.ENSP00000264674,9606.ENSP00000264716,9606.ENSP00000270722,9606.ENSP00000287820,…	DMC1,STUB1,NANOG,MAD2L2,ATXN1,GRWD1,GRSF1,MRPL44,MRPS9,POU5F1,LRPPRC,USP14,DNAJA3,SMARCB1,SLC30A9,MECOM,FOSL2,PRDM16,PPARG,HDAC11,RPS23,KIAA1429,RPUSD4,RUNX1,TRMT61B,PRKACA,NFKBIB,CARM1,NOC4L,PHF12,MRPL12,HSP90AA1,HUWE1,HNRNPA1,AURKAIP1,SP100,USP7,GFI1B,DARS2,IARS2,RC3H1,PRMT6,ORC1,TRUB2,TXN,HSPA1A,ASXL1,TCF19,SMAD9,FASTKD5,RAD51,HSPD1,BRD7,KDM1A,ARGLU1,RELA,STK16,EFTUD2,RPS18,HNRNPF,ESR1,ZBTB22,…
GO:1901224	positive regulation of NIK/NF-kappaB signaling	7	69	0.85	0.0024	9606.ENSP00000275493,9606.ENSP00000356669,9606.ENSP00000358997,9606.ENSP00000362774,9606.ENSP00000378856,9606.ENSP00000379975,9606.ENSP00000384273	EGFR,RC3H1,IRAK1,RC3H2,LGALS9,ILK,RELA
GO:0048583	regulation of response to stimulus	82	3882	0.17	0.0025	9606.ENSP00000216797,9606.ENSP00000219548,9606.ENSP00000235310,9606.ENSP00000244050,9606.ENSP00000256078,9606.ENSP00000256474,9606.ENSP00000256644,9606.ENSP00000259915,9606.ENSP00000261601,9606.ENSP00000262375,9606.ENSP00000263121,9606.ENSP00000263464,9606.ENSP00000263774,9606.ENSP00000264414,9606.ENSP00000264674,9606.ENSP00000266087,9606.ENSP00000270722,9606.ENSP00000274376,9606.ENSP00000275493,…	NFKBIA,STUB1,MAD2L2,SNAI1,KRAS,VHL,LAMTOR5,POU5F1,USP14,DNAJA3,SMARCB1,BIRC3,NDUFS3,CUL3,MECOM,FBXO7,PRDM16,RASA1,EGFR,PPP4C,HSPB8,PTPRR,PPARG,IFNGR2,NDUFAF2,RUNX1,CRK,PCSK9,RPTOR,PRKACA,CARM1,PTPMT1,NOS2,HAX1,HSP90AA1,CIDEB,SSX2IP,MCPH1,SP100,STOML2,MYO1C,PPEF1,OSGIN1,RC3H1,S100A4,IRAK1,PRMT6,PTEN,IRS4,RC3H2,TXN,HSPA1A,HSPA1L,ASXL1,SLC25A6,JAK2,LATS2,RAD51,HSPD1,RNF34,GRB2,MTPN,BRD7,LGALS9,ILK,S…
GO:0006417	regulation of translation	15	327	0.51	0.0026	9606.ENSP00000254630,9606.ENSP00000260665,9606.ENSP00000263629,9606.ENSP00000265753,9606.ENSP00000298317,9606.ENSP00000301585,9606.ENSP00000313877,9606.ENSP00000333667,9606.ENSP00000340329,9606.ENSP00000354762,9606.ENSP00000356669,9606.ENSP00000359859,9606.ENSP00000361982,9606.ENSP00000376800,9606.ENSP00000426941	PTCD3,LRPPRC,MTIF2,EIF4H,RPUSD4,ICT1,TSFM,SHMT2,CAPRIN1,COA3,RC3H1,MTG2,TRUB2,MTPN,MRPS27
GO:0009409	response to cold	6	48	0.94	0.0026	9606.ENSP00000216797,9606.ENSP00000287820,9606.ENSP00000335153,9606.ENSP00000373620,9606.ENSP00000376258,9606.ENSP00000438689	NFKBIA,PPARG,HSP90AA1,HSPD1,RNF34,ACADVL
GO:0010557	positive regulation of macromolecule biosynthetic process	45	1758	0.25	0.0026	9606.ENSP00000216797,9606.ENSP00000229307,9606.ENSP00000235310,9606.ENSP00000244050,9606.ENSP00000256474,9606.ENSP00000259915,9606.ENSP00000263121,9606.ENSP00000264451,9606.ENSP00000264674,9606.ENSP00000264716,9606.ENSP00000270722,9606.ENSP00000275493,9606.ENSP00000287820,9606.ENSP00000298317,9606.ENSP00000300305,9606.ENSP00000307272,9606.ENSP00000312988,9606.ENSP00000325690,9606.ENSP00000329002,…	NFKBIA,NANOG,MAD2L2,SNAI1,VHL,POU5F1,SMARCB1,SLC30A9,MECOM,FOSL2,PRDM16,EGFR,PPARG,RPUSD4,RUNX1,RPTOR,NFKBIB,CARM1,HAX1,MRPL12,HSP90AA1,HNRNPA1,SP100,STOML2,COA3,IRAK1,TRUB2,ASXL1,SMAD9,JAK2,MTPN,BRD7,ILK,KDM1A,RELA,STK16,ESR1,BRCA1,MRPS27,HIF1A,UBC,WWOX,PHB,MYC,NR2C2
GO:0080135	regulation of cellular response to stress	22	618	0.4	0.0027	9606.ENSP00000235310,9606.ENSP00000244050,9606.ENSP00000256078,9606.ENSP00000261601,9606.ENSP00000264674,9606.ENSP00000266087,9606.ENSP00000275493,9606.ENSP00000279387,9606.ENSP00000281938,9606.ENSP00000307272,9606.ENSP00000335153,9606.ENSP00000361021,9606.ENSP00000363641,9606.ENSP00000364802,9606.ENSP00000364805,9606.ENSP00000372088,9606.ENSP00000383042,9606.ENSP00000418960,9606.ENSP00000432083,…	MAD2L2,SNAI1,KRAS,USP14,MECOM,FBXO7,EGFR,PPP4C,HSPB8,RPTOR,HSP90AA1,PTEN,TXN,HSPA1A,HSPA1L,RAD51,KDM1A,BRCA1,HSPA8,HIF1A,ATXN3,MYC
GO:1901222	regulation of NIK/NF-kappaB signaling	8	97	0.76	0.0028	9606.ENSP00000216797,9606.ENSP00000275493,9606.ENSP00000356669,9606.ENSP00000358997,9606.ENSP00000362774,9606.ENSP00000378856,9606.ENSP00000379975,9606.ENSP00000384273	NFKBIA,EGFR,RC3H1,IRAK1,RC3H2,LGALS9,ILK,RELA
GO:1902531	regulation of intracellular signal transduction	45	1764	0.25	0.0028	9606.ENSP00000216797,9606.ENSP00000244050,9606.ENSP00000256078,9606.ENSP00000256474,9606.ENSP00000256644,9606.ENSP00000262375,9606.ENSP00000263464,9606.ENSP00000263774,9606.ENSP00000264414,9606.ENSP00000264674,9606.ENSP00000274376,9606.ENSP00000275493,9606.ENSP00000283228,9606.ENSP00000300574,9606.ENSP00000307272,9606.ENSP00000309591,9606.ENSP00000325958,9606.ENSP00000329002,9606.ENSP00000335153,…	NFKBIA,SNAI1,KRAS,VHL,LAMTOR5,DNAJA3,BIRC3,NDUFS3,CUL3,MECOM,RASA1,EGFR,PTPRR,CRK,RPTOR,PRKACA,PTPMT1,HAX1,HSP90AA1,SSX2IP,RC3H1,S100A4,IRAK1,PRMT6,PTEN,RC3H2,TXN,HSPA1A,JAK2,RNF34,GRB2,BRD7,LGALS9,ILK,SOCS6,KSR1,KDM1A,RELA,ESR1,HIF1A,UBC,PHB2,PHB,MYC,MAP3K14
GO:1903320	regulation of protein modification by small protein conjugation or removal	12	220	0.58	0.0028	9606.ENSP00000219548,9606.ENSP00000235310,9606.ENSP00000262375,9606.ENSP00000263464,9606.ENSP00000264414,9606.ENSP00000335153,9606.ENSP00000361021,9606.ENSP00000364802,9606.ENSP00000383042,9606.ENSP00000384273,9606.ENSP00000387286,9606.ENSP00000418960	STUB1,MAD2L2,DNAJA3,BIRC3,CUL3,HSP90AA1,PTEN,HSPA1A,KDM1A,RELA,RAB1A,BRCA1
GO:0006123	mitochondrial electron transport, cytochrome c to oxygen	4	15	1.27	0.0029	9606.ENSP00000016171,9606.ENSP00000258424,9606.ENSP00000317780,9606.ENSP00000457513	COX15,COX5B,COX5A,COX4I1
GO:0010628	positive regulation of gene expression	46	1826	0.25	0.0030	9606.ENSP00000216797,9606.ENSP00000229307,9606.ENSP00000235310,9606.ENSP00000244050,9606.ENSP00000256078,9606.ENSP00000256474,9606.ENSP00000259915,9606.ENSP00000263121,9606.ENSP00000264451,9606.ENSP00000264674,9606.ENSP00000264716,9606.ENSP00000270722,9606.ENSP00000275493,9606.ENSP00000287820,9606.ENSP00000298317,9606.ENSP00000300305,9606.ENSP00000307272,9606.ENSP00000325690,9606.ENSP00000329002,…	NFKBIA,NANOG,MAD2L2,SNAI1,KRAS,VHL,POU5F1,SMARCB1,SLC30A9,MECOM,FOSL2,PRDM16,EGFR,PPARG,RPUSD4,RUNX1,RPTOR,CARM1,HAX1,MRPL12,SP100,MYO1C,COA3,IRAK1,PTEN,TRUB2,HSPA1A,ASXL1,SMAD9,BRD7,LGALS9,ILK,KDM1A,RELA,STK16,ESR1,BRCA1,MRPS27,HSPA8,HIF1A,UBC,WWOX,SNRNP70,PHB,MYC,NR2C2
GO:0042407	cristae formation	5	31	1.05	0.0032	9606.ENSP00000269143,9606.ENSP00000290299,9606.ENSP00000301587,9606.ENSP00000305653,9606.ENSP00000387262	AFG3L2,ATP5O,ATP5H,LETM1,IMMT
GO:0031396	regulation of protein ubiquitination	11	192	0.6	0.0034	9606.ENSP00000219548,9606.ENSP00000235310,9606.ENSP00000262375,9606.ENSP00000263464,9606.ENSP00000264414,9606.ENSP00000335153,9606.ENSP00000361021,9606.ENSP00000364802,9606.ENSP00000383042,9606.ENSP00000387286,9606.ENSP00000418960	STUB1,MAD2L2,DNAJA3,BIRC3,CUL3,HSP90AA1,PTEN,HSPA1A,KDM1A,RAB1A,BRCA1
GO:0009968	negative regulation of signal transduction	33	1160	0.3	0.0036	9606.ENSP00000216797,9606.ENSP00000219548,9606.ENSP00000235310,9606.ENSP00000244050,9606.ENSP00000256474,9606.ENSP00000262375,9606.ENSP00000263774,9606.ENSP00000264414,9606.ENSP00000264674,9606.ENSP00000270722,9606.ENSP00000274376,9606.ENSP00000275493,9606.ENSP00000283228,9606.ENSP00000287820,9606.ENSP00000303208,9606.ENSP00000309591,9606.ENSP00000361021,9606.ENSP00000364802,9606.ENSP00000364839,…	NFKBIA,STUB1,MAD2L2,SNAI1,VHL,DNAJA3,NDUFS3,CUL3,MECOM,PRDM16,RASA1,EGFR,PTPRR,PPARG,PCSK9,PRKACA,PTEN,HSPA1A,ASXL1,LATS2,RNF34,GRB2,SOCS6,KDM1A,RELA,ESR1,BRCA1,HIF1A,UBC,PHB2,WWOX,PHB,MYC
GO:0034248	regulation of cellular amide metabolic process	16	379	0.47	0.0036	9606.ENSP00000254630,9606.ENSP00000260665,9606.ENSP00000263629,9606.ENSP00000265753,9606.ENSP00000298317,9606.ENSP00000301585,9606.ENSP00000313877,9606.ENSP00000333667,9606.ENSP00000340329,9606.ENSP00000354762,9606.ENSP00000356669,9606.ENSP00000359859,9606.ENSP00000361982,9606.ENSP00000376800,9606.ENSP00000426941,9606.ENSP00000472998	PTCD3,LRPPRC,MTIF2,EIF4H,RPUSD4,ICT1,TSFM,SHMT2,CAPRIN1,COA3,RC3H1,MTG2,TRUB2,MTPN,MRPS27,SNRNP70
GO:0031400	negative regulation of protein modification process	21	592	0.4	0.0038	9606.ENSP00000235310,9606.ENSP00000262375,9606.ENSP00000263121,9606.ENSP00000264674,9606.ENSP00000266087,9606.ENSP00000283228,9606.ENSP00000307272,9606.ENSP00000312411,9606.ENSP00000333262,9606.ENSP00000359095,9606.ENSP00000361021,9606.ENSP00000364802,9606.ENSP00000372035,9606.ENSP00000379975,9606.ENSP00000381034,9606.ENSP00000381148,9606.ENSP00000384273,9606.ENSP00000418960,9606.ENSP00000476767,…	MAD2L2,DNAJA3,SMARCB1,MECOM,FBXO7,PTPRR,RPTOR,PPM1E,INPP5J,PRMT6,PTEN,HSPA1A,LATS2,ILK,SOCS6,CTDSP2,RELA,BRCA1,FKBP8,PHB,MYC
GO:0010564	regulation of cell cycle process	23	684	0.37	0.0039	9606.ENSP00000235310,9606.ENSP00000264414,9606.ENSP00000266087,9606.ENSP00000275493,9606.ENSP00000297265,9606.ENSP00000301071,9606.ENSP00000307272,9606.ENSP00000309591,9606.ENSP00000325690,9606.ENSP00000335153,9606.ENSP00000339001,9606.ENSP00000342676,9606.ENSP00000342924,9606.ENSP00000361021,9606.ENSP00000364802,9606.ENSP00000372088,9606.ENSP00000376306,9606.ENSP00000378181,9606.ENSP00000381148,…	MAD2L2,CUL3,FBXO7,EGFR,CHMP4C,TUBA1A,RPTOR,PRKACA,CARM1,HSP90AA1,TUBB,AURKAIP1,MCPH1,PTEN,HSPA1A,RAD51,CIT,BRD7,CTDSP2,BRCA1,CUL7,PHB2,CLTC
GO:0071453	cellular response to oxygen levels	10	164	0.63	0.0041	9606.ENSP00000219548,9606.ENSP00000250457,9606.ENSP00000256474,9606.ENSP00000287820,9606.ENSP00000358997,9606.ENSP00000361021,9606.ENSP00000437955,9606.ENSP00000441543,9606.ENSP00000441875,9606.ENSP00000479618	STUB1,EGLN3,VHL,PPARG,IRAK1,PTEN,HIF1A,UBC,PHB2,MYC
GO:0030150	protein import into mitochondrial matrix	4	17	1.22	0.0042	9606.ENSP00000169551,9606.ENSP00000264954,9606.ENSP00000270538,9606.ENSP00000315693	TIMM21,GRPEL1,TIMM44,PAM16
GO:0042776	mitochondrial ATP synthesis coupled proton transport	4	17	1.22	0.0042	9606.ENSP00000258424,9606.ENSP00000290299,9606.ENSP00000301587,9606.ENSP00000348886	COX5B,ATP5O,ATP5H,STOML2
GO:0070131	positive regulation of mitochondrial translation	4	17	1.22	0.0042	9606.ENSP00000298317,9606.ENSP00000354762,9606.ENSP00000361982,9606.ENSP00000426941	RPUSD4,COA3,TRUB2,MRPS27
GO:0019058	viral life cycle	10	166	0.63	0.0043	9606.ENSP00000256644,9606.ENSP00000263121,9606.ENSP00000275493,9606.ENSP00000297265,9606.ENSP00000310226,9606.ENSP00000344844,9606.ENSP00000364802,9606.ENSP00000375872,9606.ENSP00000387286,9606.ENSP00000441543	LAMTOR5,SMARCB1,EGFR,CHMP4C,RAB1B,HAVCR1,HSPA1A,ATG16L1,RAB1A,UBC
GO:0051726	regulation of cell cycle	32	1129	0.3	0.0046	9606.ENSP00000235310,9606.ENSP00000256644,9606.ENSP00000264414,9606.ENSP00000264674,9606.ENSP00000266087,9606.ENSP00000275493,9606.ENSP00000297265,9606.ENSP00000301071,9606.ENSP00000307272,9606.ENSP00000309591,9606.ENSP00000325690,9606.ENSP00000335153,9606.ENSP00000339001,9606.ENSP00000342676,9606.ENSP00000342924,9606.ENSP00000361021,9606.ENSP00000364802,9606.ENSP00000372035,9606.ENSP00000372088,…	MAD2L2,LAMTOR5,CUL3,MECOM,FBXO7,EGFR,CHMP4C,TUBA1A,RPTOR,PRKACA,CARM1,HSP90AA1,TUBB,AURKAIP1,MCPH1,PTEN,HSPA1A,LATS2,RAD51,CIT,CUL5,BRD7,ILK,CTDSP2,BRCA1,HSPA8,CUL7,PHB2,POLDIP2,CLTC,MYC,MAP3K14
GO:0045786	negative regulation of cell cycle	19	517	0.41	0.0048	9606.ENSP00000235310,9606.ENSP00000256644,9606.ENSP00000264414,9606.ENSP00000266087,9606.ENSP00000275493,9606.ENSP00000297265,9606.ENSP00000307272,9606.ENSP00000325690,9606.ENSP00000342676,9606.ENSP00000342924,9606.ENSP00000361021,9606.ENSP00000372035,9606.ENSP00000372088,9606.ENSP00000376808,9606.ENSP00000378181,9606.ENSP00000379975,9606.ENSP00000381148,9606.ENSP00000418960,9606.ENSP00000479618	MAD2L2,LAMTOR5,CUL3,FBXO7,EGFR,CHMP4C,RPTOR,CARM1,AURKAIP1,MCPH1,PTEN,LATS2,RAD51,CUL5,BRD7,ILK,CTDSP2,BRCA1,MYC
GO:0016579	protein deubiquitination	13	275	0.52	0.0049	9606.ENSP00000216797,9606.ENSP00000261601,9606.ENSP00000263464,9606.ENSP00000333667,9606.ENSP00000343535,9606.ENSP00000361021,9606.ENSP00000364839,9606.ENSP00000405330,9606.ENSP00000418960,9606.ENSP00000437955,9606.ENSP00000441543,9606.ENSP00000478320,9606.ENSP00000479618	NFKBIA,USP14,BIRC3,SHMT2,USP7,PTEN,ASXL1,ESR1,BRCA1,HIF1A,UBC,ATXN3,MYC
GO:0071806	protein transmembrane transport	6	56	0.88	0.0049	9606.ENSP00000169551,9606.ENSP00000264954,9606.ENSP00000270538,9606.ENSP00000315693,9606.ENSP00000373620,9606.ENSP00000432083	TIMM21,GRPEL1,TIMM44,PAM16,HSPD1,HSPA8
GO:0009891	positive regulation of biosynthetic process	46	1876	0.24	0.0050	9606.ENSP00000216797,9606.ENSP00000229307,9606.ENSP00000235310,9606.ENSP00000244050,9606.ENSP00000256474,9606.ENSP00000259915,9606.ENSP00000263121,9606.ENSP00000264451,9606.ENSP00000264674,9606.ENSP00000264716,9606.ENSP00000270722,9606.ENSP00000275493,9606.ENSP00000287820,9606.ENSP00000298317,9606.ENSP00000300305,9606.ENSP00000307272,9606.ENSP00000312988,9606.ENSP00000325690,9606.ENSP00000327251,…	NFKBIA,NANOG,MAD2L2,SNAI1,VHL,POU5F1,SMARCB1,SLC30A9,MECOM,FOSL2,PRDM16,EGFR,PPARG,RPUSD4,RUNX1,RPTOR,NFKBIB,CARM1,NOS2,HAX1,MRPL12,HSP90AA1,HNRNPA1,SP100,STOML2,COA3,IRAK1,TRUB2,ASXL1,SMAD9,JAK2,MTPN,BRD7,ILK,KDM1A,RELA,STK16,ESR1,BRCA1,MRPS27,HIF1A,UBC,WWOX,PHB,MYC,NR2C2
GO:0043900	regulation of multi-organism process	22	653	0.37	0.0050	9606.ENSP00000216797,9606.ENSP00000256078,9606.ENSP00000262375,9606.ENSP00000263121,9606.ENSP00000263464,9606.ENSP00000287820,9606.ENSP00000290219,9606.ENSP00000297265,9606.ENSP00000300574,9606.ENSP00000309591,9606.ENSP00000327251,9606.ENSP00000343023,9606.ENSP00000358997,9606.ENSP00000364802,9606.ENSP00000371067,9606.ENSP00000373620,9606.ENSP00000378856,9606.ENSP00000384273,9606.ENSP00000405330,…	NFKBIA,KRAS,DNAJA3,SMARCB1,BIRC3,PPARG,IFNGR2,CHMP4C,CRK,PRKACA,NOS2,SP100,IRAK1,HSPA1A,JAK2,HSPD1,LGALS9,RELA,ESR1,HSPA8,UBC,CTDP1
GO:0022402	cell cycle process	27	890	0.33	0.0051	9606.ENSP00000216024,9606.ENSP00000217133,9606.ENSP00000235310,9606.ENSP00000256644,9606.ENSP00000264414,9606.ENSP00000274376,9606.ENSP00000297265,9606.ENSP00000301071,9606.ENSP00000307272,9606.ENSP00000309591,9606.ENSP00000325690,9606.ENSP00000335153,9606.ENSP00000339001,9606.ENSP00000340279,9606.ENSP00000342924,9606.ENSP00000360623,9606.ENSP00000371472,9606.ENSP00000372035,9606.ENSP00000372088,…	DMC1,TUBB1,MAD2L2,LAMTOR5,CUL3,RASA1,CHMP4C,TUBA1A,RPTOR,PRKACA,CARM1,HSP90AA1,TUBB,SSX2IP,MCPH1,ORC1,NIN,LATS2,RAD51,CIT,CUL5,ILK,BRCA1,CUL7,PHB2,MYC,CTDP1
GO:0006974	cellular response to DNA damage stimulus	24	749	0.35	0.0052	9606.ENSP00000081029,9606.ENSP00000216024,9606.ENSP00000219548,9606.ENSP00000235310,9606.ENSP00000250457,9606.ENSP00000258455,9606.ENSP00000263121,9606.ENSP00000264451,9606.ENSP00000325690,9606.ENSP00000337731,9606.ENSP00000340648,9606.ENSP00000343023,9606.ENSP00000343535,9606.ENSP00000359095,9606.ENSP00000369682,9606.ENSP00000372088,9606.ENSP00000376345,9606.ENSP00000376808,9606.ENSP00000418960,…	MRPS35,DMC1,STUB1,MAD2L2,EGLN3,MRPS9,SMARCB1,SLC30A9,CARM1,CIDEB,HUWE1,SP100,USP7,PRMT6,MRPS26,RAD51,GRB2,CUL5,BRCA1,UBC,ATXN3,HIST1H4A,MYC,RECQL4
GO:0071456	cellular response to hypoxia	9	139	0.66	0.0052	9606.ENSP00000219548,9606.ENSP00000250457,9606.ENSP00000256474,9606.ENSP00000358997,9606.ENSP00000361021,9606.ENSP00000437955,9606.ENSP00000441543,9606.ENSP00000441875,9606.ENSP00000479618	STUB1,EGLN3,VHL,IRAK1,PTEN,HIF1A,UBC,PHB2,MYC
GO:0009966	regulation of signal transduction	66	3033	0.18	0.0056	9606.ENSP00000216797,9606.ENSP00000219548,9606.ENSP00000235310,9606.ENSP00000244050,9606.ENSP00000256078,9606.ENSP00000256474,9606.ENSP00000256644,9606.ENSP00000259915,9606.ENSP00000262375,9606.ENSP00000263121,9606.ENSP00000263464,9606.ENSP00000263774,9606.ENSP00000264414,9606.ENSP00000264674,9606.ENSP00000270722,9606.ENSP00000274376,9606.ENSP00000275493,9606.ENSP00000283228,9606.ENSP00000287820,…	NFKBIA,STUB1,MAD2L2,SNAI1,KRAS,VHL,LAMTOR5,POU5F1,DNAJA3,SMARCB1,BIRC3,NDUFS3,CUL3,MECOM,PRDM16,RASA1,EGFR,PTPRR,PPARG,IFNGR2,RUNX1,CRK,PCSK9,RPTOR,PRKACA,CARM1,PTPMT1,HAX1,HSP90AA1,CIDEB,SSX2IP,SP100,MYO1C,PPEF1,OSGIN1,RC3H1,S100A4,IRAK1,PRMT6,PTEN,IRS4,RC3H2,TXN,HSPA1A,ASXL1,JAK2,LATS2,RNF34,GRB2,BRD7,LGALS9,ILK,SOCS6,KSR1,KDM1A,RELA,ESR1,BRCA1,HIF1A,UBC,PHB2,WWOX,FKBP8,PHB,MYC,MAP3K14
GO:0051649	establishment of localization in cell	41	1616	0.25	0.0056	9606.ENSP00000169551,9606.ENSP00000216797,9606.ENSP00000221418,9606.ENSP00000244769,9606.ENSP00000249269,9606.ENSP00000258424,9606.ENSP00000260665,9606.ENSP00000264414,9606.ENSP00000264954,9606.ENSP00000266087,9606.ENSP00000270538,9606.ENSP00000290299,9606.ENSP00000296674,9606.ENSP00000297185,9606.ENSP00000297265,9606.ENSP00000301071,9606.ENSP00000301587,9606.ENSP00000305653,9606.ENSP00000310226,…	TIMM21,NFKBIA,ECH1,ATXN1,PMPCB,COX5B,LRPPRC,CUL3,GRPEL1,FBXO7,TIMM44,ATP5O,RPS23,HSPA9,CHMP4C,TUBA1A,ATP5H,LETM1,RAB1B,PAM16,NOS2,HSP90AA1,TUBB,SSX2IP,HNRNPA1,MCPH1,STOML2,MYO1C,SLC25A6,HSPD1,RAB1A,SCFD1,RPS18,HSPA8,RPS25,HIF1A,UBC,PHB2,CLUAP1,RPS28,CLTC
GO:0051092	positive regulation of NF-kappaB transcription factor activity	9	142	0.65	0.0059	9606.ENSP00000256078,9606.ENSP00000325690,9606.ENSP00000332454,9606.ENSP00000358997,9606.ENSP00000364802,9606.ENSP00000376800,9606.ENSP00000378856,9606.ENSP00000384273,9606.ENSP00000441543	KRAS,CARM1,RIPK4,IRAK1,HSPA1A,MTPN,LGALS9,RELA,UBC
GO:0010648	negative regulation of cell communication	34	1255	0.28	0.0061	9606.ENSP00000216797,9606.ENSP00000219548,9606.ENSP00000235310,9606.ENSP00000244050,9606.ENSP00000256474,9606.ENSP00000262375,9606.ENSP00000263774,9606.ENSP00000264414,9606.ENSP00000264674,9606.ENSP00000270722,9606.ENSP00000274376,9606.ENSP00000275493,9606.ENSP00000283228,9606.ENSP00000287820,9606.ENSP00000296597,9606.ENSP00000303208,9606.ENSP00000309591,9606.ENSP00000361021,9606.ENSP00000364802,…	NFKBIA,STUB1,MAD2L2,SNAI1,VHL,DNAJA3,NDUFS3,CUL3,MECOM,PRDM16,RASA1,EGFR,PTPRR,PPARG,NDUFAF2,PCSK9,PRKACA,PTEN,HSPA1A,ASXL1,LATS2,RNF34,GRB2,SOCS6,KDM1A,RELA,ESR1,BRCA1,HIF1A,UBC,PHB2,WWOX,PHB,MYC
GO:0019752	carboxylic acid metabolic process	26	854	0.33	0.0061	9606.ENSP00000221418,9606.ENSP00000250457,9606.ENSP00000264705,9606.ENSP00000264932,9606.ENSP00000274137,9606.ENSP00000287820,9606.ENSP00000311224,9606.ENSP00000312618,9606.ENSP00000317379,9606.ENSP00000320171,9606.ENSP00000327251,9606.ENSP00000333667,9606.ENSP00000335304,9606.ENSP00000342502,9606.ENSP00000346173,9606.ENSP00000355086,9606.ENSP00000355889,9606.ENSP00000357535,9606.ENSP00000364649,…	ECH1,EGLN3,CAD,SDHA,NDUFS6,PPARG,ACOT1,ACAD9,GLS,PKM,NOS2,SHMT2,DLST,PYCR2,ETFB,DARS2,IARS2,ECHS1,SDHB,MRS2,BRCA1,HIF1A,ACADVL,VARS2,ETFA,SARS2
GO:0000165	MAPK cascade	14	323	0.48	0.0063	9606.ENSP00000256078,9606.ENSP00000261845,9606.ENSP00000264414,9606.ENSP00000274376,9606.ENSP00000275493,9606.ENSP00000358997,9606.ENSP00000371067,9606.ENSP00000376345,9606.ENSP00000378856,9606.ENSP00000379975,9606.ENSP00000381958,9606.ENSP00000441543,9606.ENSP00000479618,9606.ENSP00000482657	KRAS,MAPK6,CUL3,RASA1,EGFR,IRAK1,JAK2,GRB2,LGALS9,ILK,KSR1,UBC,MYC,MAP3K14
GO:0016071	mRNA metabolic process	22	667	0.36	0.0063	9606.ENSP00000254799,9606.ENSP00000259915,9606.ENSP00000296674,9606.ENSP00000297591,9606.ENSP00000302801,9606.ENSP00000309591,9606.ENSP00000341826,9606.ENSP00000342676,9606.ENSP00000356669,9606.ENSP00000361982,9606.ENSP00000364802,9606.ENSP00000369618,9606.ENSP00000383042,9606.ENSP00000392094,9606.ENSP00000393241,9606.ENSP00000400433,9606.ENSP00000432083,9606.ENSP00000435096,9606.ENSP00000437955,…	GRSF1,POU5F1,RPS23,KIAA1429,TRMT61B,PRKACA,HNRNPA1,AURKAIP1,RC3H1,TRUB2,HSPA1A,FASTKD5,KDM1A,EFTUD2,RPS18,HNRNPF,HSPA8,RPS25,HIF1A,PRPF8,RPS28,SNRNP70
GO:0023057	negative regulation of signaling	34	1258	0.28	0.0063	9606.ENSP00000216797,9606.ENSP00000219548,9606.ENSP00000235310,9606.ENSP00000244050,9606.ENSP00000256474,9606.ENSP00000262375,9606.ENSP00000263774,9606.ENSP00000264414,9606.ENSP00000264674,9606.ENSP00000270722,9606.ENSP00000274376,9606.ENSP00000275493,9606.ENSP00000283228,9606.ENSP00000287820,9606.ENSP00000296597,9606.ENSP00000303208,9606.ENSP00000309591,9606.ENSP00000361021,9606.ENSP00000364802,…	NFKBIA,STUB1,MAD2L2,SNAI1,VHL,DNAJA3,NDUFS3,CUL3,MECOM,PRDM16,RASA1,EGFR,PTPRR,PPARG,NDUFAF2,PCSK9,PRKACA,PTEN,HSPA1A,ASXL1,LATS2,RNF34,GRB2,SOCS6,KDM1A,RELA,ESR1,BRCA1,HIF1A,UBC,PHB2,WWOX,PHB,MYC
GO:0031328	positive regulation of cellular biosynthetic process	45	1846	0.23	0.0063	9606.ENSP00000216797,9606.ENSP00000229307,9606.ENSP00000235310,9606.ENSP00000244050,9606.ENSP00000256474,9606.ENSP00000259915,9606.ENSP00000263121,9606.ENSP00000264451,9606.ENSP00000264674,9606.ENSP00000264716,9606.ENSP00000270722,9606.ENSP00000275493,9606.ENSP00000287820,9606.ENSP00000298317,9606.ENSP00000300305,9606.ENSP00000307272,9606.ENSP00000312988,9606.ENSP00000325690,9606.ENSP00000327251,…	NFKBIA,NANOG,MAD2L2,SNAI1,VHL,POU5F1,SMARCB1,SLC30A9,MECOM,FOSL2,PRDM16,EGFR,PPARG,RPUSD4,RUNX1,RPTOR,NFKBIB,CARM1,NOS2,HAX1,MRPL12,HSP90AA1,HNRNPA1,SP100,STOML2,COA3,IRAK1,TRUB2,ASXL1,SMAD9,JAK2,BRD7,ILK,KDM1A,RELA,STK16,ESR1,BRCA1,MRPS27,HIF1A,UBC,WWOX,PHB,MYC,NR2C2
GO:0031398	positive regulation of protein ubiquitination	8	113	0.7	0.0063	9606.ENSP00000219548,9606.ENSP00000262375,9606.ENSP00000263464,9606.ENSP00000264414,9606.ENSP00000361021,9606.ENSP00000383042,9606.ENSP00000387286,9606.ENSP00000418960	STUB1,DNAJA3,BIRC3,CUL3,PTEN,KDM1A,RAB1A,BRCA1
GO:0044743	protein transmembrane import into intracellular organelle	5	38	0.97	0.0063	9606.ENSP00000169551,9606.ENSP00000264954,9606.ENSP00000270538,9606.ENSP00000315693,9606.ENSP00000373620	TIMM21,GRPEL1,TIMM44,PAM16,HSPD1
GO:0048523	negative regulation of cellular process	89	4454	0.15	0.0063	9606.ENSP00000216797,9606.ENSP00000219548,9606.ENSP00000229307,9606.ENSP00000235310,9606.ENSP00000244050,9606.ENSP00000244769,9606.ENSP00000255390,9606.ENSP00000256078,9606.ENSP00000256474,9606.ENSP00000256644,9606.ENSP00000259915,9606.ENSP00000260665,9606.ENSP00000261537,9606.ENSP00000261601,9606.ENSP00000262375,9606.ENSP00000263121,9606.ENSP00000263464,9606.ENSP00000263774,9606.ENSP00000264414,…	NFKBIA,STUB1,NANOG,MAD2L2,SNAI1,ATXN1,SCO1,KRAS,VHL,LAMTOR5,POU5F1,LRPPRC,MIB1,USP14,DNAJA3,SMARCB1,BIRC3,NDUFS3,CUL3,MECOM,FBXO7,PRDM16,RASA1,EGFR,PTPRR,PPARG,NDUFAF2,HSPA9,CHMP4C,RUNX1,CRK,PCSK9,LETM1,RPTOR,PRKACA,PPM1E,CARM1,HAX1,PHF12,INPP5J,CAPRIN1,HNRNPA1,AURKAIP1,MCPH1,SP100,USP7,GFI1B,OSGIN1,RC3H1,IRAK1,PRMT6,PTEN,RC3H2,TXN,HSPA1A,ASXL1,JAK2,LATS2,RAD51,HSPD1,RNF34,GRB2,CUL5,BRD7,LGALS9,I…
GO:0071495	cellular response to endogenous stimulus	31	1106	0.29	0.0063	9606.ENSP00000255380,9606.ENSP00000256644,9606.ENSP00000259915,9606.ENSP00000264705,9606.ENSP00000275493,9606.ENSP00000287820,9606.ENSP00000300574,9606.ENSP00000303208,9606.ENSP00000307272,9606.ENSP00000309591,9606.ENSP00000320171,9606.ENSP00000325690,9606.ENSP00000341826,9606.ENSP00000361021,9606.ENSP00000361202,9606.ENSP00000369154,9606.ENSP00000371067,9606.ENSP00000372035,9606.ENSP00000372088,…	CHRM3,LAMTOR5,POU5F1,CAD,EGFR,PPARG,CRK,PCSK9,RPTOR,PRKACA,PKM,CARM1,HNRNPA1,PTEN,IRS4,SMAD9,JAK2,LATS2,RAD51,GRB2,KDM1A,RELA,STK16,HNRNPF,ESR1,BRCA1,UBC,WWOX,SNRNP70,PHB,NR2C2
GO:2000810	regulation of bicellular tight junction assembly	4	20	1.15	0.0063	9606.ENSP00000244050,9606.ENSP00000300305,9606.ENSP00000309591,9606.ENSP00000352834	SNAI1,RUNX1,PRKACA,MYO1C
GO:0031399	regulation of protein modification process	43	1747	0.24	0.0069	9606.ENSP00000219548,9606.ENSP00000235310,9606.ENSP00000256078,9606.ENSP00000262375,9606.ENSP00000263121,9606.ENSP00000263464,9606.ENSP00000264414,9606.ENSP00000264674,9606.ENSP00000266087,9606.ENSP00000275493,9606.ENSP00000283228,9606.ENSP00000296684,9606.ENSP00000300574,9606.ENSP00000307272,9606.ENSP00000309591,9606.ENSP00000312411,9606.ENSP00000329002,9606.ENSP00000333262,9606.ENSP00000335153,…	STUB1,MAD2L2,KRAS,DNAJA3,SMARCB1,BIRC3,CUL3,MECOM,FBXO7,EGFR,PTPRR,NDUFS4,CRK,RPTOR,PRKACA,PPM1E,HAX1,INPP5J,HSP90AA1,IRAK1,PRMT6,PTEN,TXN,HSPA1A,JAK2,LATS2,GRB2,BRD7,LGALS9,ILK,SOCS6,CTDSP2,KSR1,KDM1A,RELA,RAB1A,BRCA1,UBC,PHB2,FKBP8,PHB,MYC,MAP3K14
GO:0032269	negative regulation of cellular protein metabolic process	29	1014	0.3	0.0071	9606.ENSP00000235310,9606.ENSP00000255390,9606.ENSP00000256644,9606.ENSP00000261601,9606.ENSP00000262375,9606.ENSP00000263121,9606.ENSP00000263464,9606.ENSP00000264674,9606.ENSP00000266087,9606.ENSP00000283228,9606.ENSP00000307272,9606.ENSP00000312411,9606.ENSP00000333262,9606.ENSP00000340329,9606.ENSP00000343535,9606.ENSP00000356669,9606.ENSP00000359095,9606.ENSP00000361021,9606.ENSP00000364802,…	MAD2L2,SCO1,LAMTOR5,USP14,DNAJA3,SMARCB1,BIRC3,MECOM,FBXO7,PTPRR,RPTOR,PPM1E,INPP5J,CAPRIN1,USP7,RC3H1,PRMT6,PTEN,HSPA1A,LATS2,RNF34,ILK,SOCS6,CTDSP2,RELA,BRCA1,FKBP8,PHB,MYC
GO:1903707	negative regulation of hemopoiesis	9	148	0.63	0.0074	9606.ENSP00000216797,9606.ENSP00000266087,9606.ENSP00000270722,9606.ENSP00000297185,9606.ENSP00000300305,9606.ENSP00000356669,9606.ENSP00000362774,9606.ENSP00000479106,9606.ENSP00000479618	NFKBIA,FBXO7,PRDM16,HSPA9,RUNX1,RC3H1,RC3H2,HIST1H4A,MYC
GO:0033146	regulation of intracellular estrogen receptor signaling pathway	5	40	0.94	0.0076	9606.ENSP00000300305,9606.ENSP00000325690,9606.ENSP00000405330,9606.ENSP00000418960,9606.ENSP00000441875	RUNX1,CARM1,ESR1,BRCA1,PHB2
GO:0002757	immune response-activating signal transduction	14	332	0.47	0.0077	9606.ENSP00000216797,9606.ENSP00000256078,9606.ENSP00000300574,9606.ENSP00000309591,9606.ENSP00000335153,9606.ENSP00000348886,9606.ENSP00000352834,9606.ENSP00000356669,9606.ENSP00000358997,9606.ENSP00000362774,9606.ENSP00000373620,9606.ENSP00000376345,9606.ENSP00000384273,9606.ENSP00000441543	NFKBIA,KRAS,CRK,PRKACA,HSP90AA1,STOML2,MYO1C,RC3H1,IRAK1,RC3H2,HSPD1,GRB2,RELA,UBC
GO:0009408	response to heat	7	89	0.74	0.0077	9606.ENSP00000219548,9606.ENSP00000262375,9606.ENSP00000309591,9606.ENSP00000335153,9606.ENSP00000358997,9606.ENSP00000364802,9606.ENSP00000478320	STUB1,DNAJA3,PRKACA,HSP90AA1,IRAK1,HSPA1A,ATXN3
GO:0051254	positive regulation of RNA metabolic process	40	1596	0.24	0.0077	9606.ENSP00000216797,9606.ENSP00000229307,9606.ENSP00000235310,9606.ENSP00000244050,9606.ENSP00000256474,9606.ENSP00000259915,9606.ENSP00000263121,9606.ENSP00000264451,9606.ENSP00000264674,9606.ENSP00000264716,9606.ENSP00000270722,9606.ENSP00000275493,9606.ENSP00000287820,9606.ENSP00000300305,9606.ENSP00000307272,9606.ENSP00000312988,9606.ENSP00000325690,9606.ENSP00000329002,9606.ENSP00000333837,…	NFKBIA,NANOG,MAD2L2,SNAI1,VHL,POU5F1,SMARCB1,SLC30A9,MECOM,FOSL2,PRDM16,EGFR,PPARG,RUNX1,RPTOR,NFKBIB,CARM1,HAX1,MRPL12,SP100,RC3H1,IRAK1,HSPA1A,ASXL1,SMAD9,BRD7,ILK,KDM1A,RELA,STK16,ESR1,BRCA1,HSPA8,HIF1A,UBC,WWOX,SNRNP70,PHB,MYC,NR2C2
GO:0001959	regulation of cytokine-mediated signaling pathway	9	151	0.62	0.0082	9606.ENSP00000262375,9606.ENSP00000263464,9606.ENSP00000287820,9606.ENSP00000290219,9606.ENSP00000300305,9606.ENSP00000358997,9606.ENSP00000364802,9606.ENSP00000371067,9606.ENSP00000437955	DNAJA3,BIRC3,PPARG,IFNGR2,RUNX1,IRAK1,HSPA1A,JAK2,HIF1A
GO:0019219	regulation of nucleobase-containing compound metabolic process	83	4133	0.15	0.0088	9606.ENSP00000216797,9606.ENSP00000229307,9606.ENSP00000235310,9606.ENSP00000244050,9606.ENSP00000244769,9606.ENSP00000250457,9606.ENSP00000256078,9606.ENSP00000256474,9606.ENSP00000259915,9606.ENSP00000260665,9606.ENSP00000262375,9606.ENSP00000263121,9606.ENSP00000264414,9606.ENSP00000264451,9606.ENSP00000264674,9606.ENSP00000264716,9606.ENSP00000270722,9606.ENSP00000274376,9606.ENSP00000275493,…	NFKBIA,NANOG,MAD2L2,SNAI1,ATXN1,EGLN3,KRAS,VHL,POU5F1,LRPPRC,DNAJA3,SMARCB1,CUL3,SLC30A9,MECOM,FOSL2,PRDM16,RASA1,EGFR,PPP4C,PPARG,HDAC11,KIAA1429,RUNX1,CRK,RPTOR,NFKBIB,TSFM,CARM1,NOS2,NOC4L,HAX1,PHF12,RIPK4,SHMT2,MRPL12,HSP90AA1,HNRNPA1,MCPH1,SP100,USP7,GFI1B,STOML2,RC3H1,IRAK1,PRMT6,ORC1,PTEN,RC3H2,TXN,HSPA1A,ASXL1,TCF19,SMAD9,JAK2,RAD51,HSPD1,MTPN,BRD7,LGALS9,ILK,KDM1A,ARGLU1,RELA,STK16,HNRNP…
GO:0006986	response to unfolded protein	9	153	0.62	0.0089	9606.ENSP00000219548,9606.ENSP00000335153,9606.ENSP00000364802,9606.ENSP00000364805,9606.ENSP00000373620,9606.ENSP00000381148,9606.ENSP00000432083,9606.ENSP00000438689,9606.ENSP00000438788	STUB1,HSP90AA1,HSPA1A,HSPA1L,HSPD1,CTDSP2,HSPA8,ACADVL,CUL7
GO:0001889	liver development	8	123	0.66	0.0094	9606.ENSP00000216797,9606.ENSP00000256078,9606.ENSP00000264414,9606.ENSP00000264705,9606.ENSP00000275493,9606.ENSP00000303208,9606.ENSP00000320171,9606.ENSP00000384273	NFKBIA,KRAS,CUL3,CAD,EGFR,PCSK9,PKM,RELA
GO:0007006	mitochondrial membrane organization	8	123	0.66	0.0094	9606.ENSP00000269143,9606.ENSP00000290299,9606.ENSP00000301587,9606.ENSP00000305653,9606.ENSP00000335153,9606.ENSP00000364802,9606.ENSP00000370808,9606.ENSP00000387262	AFG3L2,ATP5O,ATP5H,LETM1,HSP90AA1,HSPA1A,SLC25A6,IMMT
GO:0010629	negative regulation of gene expression	41	1670	0.24	0.0094	9606.ENSP00000235310,9606.ENSP00000244050,9606.ENSP00000244769,9606.ENSP00000256474,9606.ENSP00000259915,9606.ENSP00000262375,9606.ENSP00000263464,9606.ENSP00000264414,9606.ENSP00000264674,9606.ENSP00000270722,9606.ENSP00000287820,9606.ENSP00000296674,9606.ENSP00000300305,9606.ENSP00000327251,9606.ENSP00000329933,9606.ENSP00000340329,9606.ENSP00000342924,9606.ENSP00000343023,9606.ENSP00000344782,…	MAD2L2,SNAI1,ATXN1,VHL,POU5F1,DNAJA3,BIRC3,CUL3,MECOM,PRDM16,PPARG,RPS23,RUNX1,NOS2,PHF12,CAPRIN1,MCPH1,SP100,GFI1B,RC3H1,PRMT6,TXN,HSPA1A,BRD7,LGALS9,KDM1A,RELA,RPS18,ESR1,BRCA1,HSPA8,RPS25,HIF1A,UBC,PHB2,WWOX,CIC,RPS28,HIST1H4A,PHB,MYC
GO:0030162	regulation of proteolysis	23	742	0.34	0.0094	9606.ENSP00000219548,9606.ENSP00000250457,9606.ENSP00000255390,9606.ENSP00000256644,9606.ENSP00000261601,9606.ENSP00000262375,9606.ENSP00000263464,9606.ENSP00000264414,9606.ENSP00000287820,9606.ENSP00000300107,9606.ENSP00000309591,9606.ENSP00000337731,9606.ENSP00000342676,9606.ENSP00000343535,9606.ENSP00000361021,9606.ENSP00000364802,9606.ENSP00000371067,9606.ENSP00000373620,9606.ENSP00000376258,…	STUB1,EGLN3,SCO1,LAMTOR5,USP14,DNAJA3,BIRC3,CUL3,PPARG,CLPX,PRKACA,CIDEB,AURKAIP1,USP7,PTEN,HSPA1A,JAK2,HSPD1,RNF34,LGALS9,ATXN3,PHB,MYC
GO:0043457	regulation of cellular respiration	4	23	1.09	0.0094	9606.ENSP00000270722,9606.ENSP00000327251,9606.ENSP00000333667,9606.ENSP00000437955	PRDM16,NOS2,SHMT2,HIF1A
GO:0048522	positive regulation of cellular process	95	4898	0.13	0.0094	9606.ENSP00000216797,9606.ENSP00000219548,9606.ENSP00000229307,9606.ENSP00000235310,9606.ENSP00000244050,9606.ENSP00000250457,9606.ENSP00000256078,9606.ENSP00000256474,9606.ENSP00000256644,9606.ENSP00000259915,9606.ENSP00000261537,9606.ENSP00000261845,9606.ENSP00000262375,9606.ENSP00000263121,9606.ENSP00000263464,9606.ENSP00000264414,9606.ENSP00000264451,9606.ENSP00000264674,9606.ENSP00000264716,…	NFKBIA,STUB1,NANOG,MAD2L2,SNAI1,EGLN3,KRAS,VHL,LAMTOR5,POU5F1,MIB1,MAPK6,DNAJA3,SMARCB1,BIRC3,CUL3,SLC30A9,MECOM,FOSL2,FBXO7,PRDM16,EGFR,PPARG,NDUFS4,RPUSD4,CLPX,RUNX1,CRK,PCSK9,RPTOR,PRKACA,RAB1B,PPM1E,NFKBIB,CARM1,NOS2,HAX1,SHMT2,MRPL12,HSP90AA1,CIDEB,CAPRIN1,HNRNPA1,AURKAIP1,SP100,USP7,STOML2,MYO1C,COA3,OSGIN1,RC3H1,S100A4,IRAK1,PTEN,IRS4,TRUB2,RC3H2,TXN,HSPA1A,HSPA1L,ASXL1,SMAD9,JAK2,LATS2,RA…
GO:0051341	regulation of oxidoreductase activity	7	93	0.72	0.0094	9606.ENSP00000256078,9606.ENSP00000270517,9606.ENSP00000275493,9606.ENSP00000335153,9606.ENSP00000405330,9606.ENSP00000437955,9606.ENSP00000483491	KRAS,ECSIT,EGFR,HSP90AA1,ESR1,HIF1A,OXA1L
GO:0051560	mitochondrial calcium ion homeostasis	4	23	1.09	0.0094	9606.ENSP00000269143,9606.ENSP00000305653,9606.ENSP00000368468,9606.ENSP00000387262	AFG3L2,LETM1,MCUR1,IMMT
GO:0035520	monoubiquitinated protein deubiquitination	3	9	1.37	0.0096	9606.ENSP00000343535,9606.ENSP00000364839,9606.ENSP00000478320	USP7,ASXL1,ATXN3
GO:1902532	negative regulation of intracellular signal transduction	18	514	0.39	0.0098	9606.ENSP00000244050,9606.ENSP00000256474,9606.ENSP00000262375,9606.ENSP00000263774,9606.ENSP00000264414,9606.ENSP00000264674,9606.ENSP00000274376,9606.ENSP00000283228,9606.ENSP00000361021,9606.ENSP00000364802,9606.ENSP00000376258,9606.ENSP00000381034,9606.ENSP00000383042,9606.ENSP00000384273,9606.ENSP00000405330,9606.ENSP00000437955,9606.ENSP00000479488,9606.ENSP00000479618	SNAI1,VHL,DNAJA3,NDUFS3,CUL3,MECOM,RASA1,PTPRR,PTEN,HSPA1A,RNF34,SOCS6,KDM1A,RELA,ESR1,HIF1A,PHB,MYC
GO:0023051	regulation of signaling	70	3360	0.16	0.0101	9606.ENSP00000216797,9606.ENSP00000219548,9606.ENSP00000235310,9606.ENSP00000244050,9606.ENSP00000256078,9606.ENSP00000256474,9606.ENSP00000256644,9606.ENSP00000259915,9606.ENSP00000262375,9606.ENSP00000263121,9606.ENSP00000263464,9606.ENSP00000263774,9606.ENSP00000264414,9606.ENSP00000264674,9606.ENSP00000270722,9606.ENSP00000274376,9606.ENSP00000275493,9606.ENSP00000283228,9606.ENSP00000287820,…	NFKBIA,STUB1,MAD2L2,SNAI1,KRAS,VHL,LAMTOR5,POU5F1,DNAJA3,SMARCB1,BIRC3,NDUFS3,CUL3,MECOM,PRDM16,RASA1,EGFR,PTPRR,PPARG,IFNGR2,NDUFAF2,TMEM65,RUNX1,CRK,PCSK9,RPTOR,PRKACA,CARM1,PTPMT1,NOS2,HAX1,HSP90AA1,CIDEB,SSX2IP,SP100,MYO1C,PPEF1,OSGIN1,RC3H1,S100A4,IRAK1,PRMT6,PTEN,IRS4,RC3H2,TXN,HSPA1A,ASXL1,SLC25A6,JAK2,LATS2,RNF34,GRB2,BRD7,LGALS9,ILK,SOCS6,KSR1,KDM1A,RELA,ESR1,BRCA1,HIF1A,UBC,PHB2,WWOX,FK…
GO:0043433	negative regulation of DNA-binding transcription factor activity	9	157	0.6	0.0101	9606.ENSP00000216797,9606.ENSP00000235310,9606.ENSP00000262375,9606.ENSP00000343023,9606.ENSP00000343535,9606.ENSP00000358997,9606.ENSP00000383042,9606.ENSP00000405330,9606.ENSP00000441875	NFKBIA,MAD2L2,DNAJA3,SP100,USP7,IRAK1,KDM1A,ESR1,PHB2
GO:0008535	respiratory chain complex IV assembly	4	24	1.07	0.0102	9606.ENSP00000016171,9606.ENSP00000169551,9606.ENSP00000255390,9606.ENSP00000354762	COX15,TIMM21,SCO1,COA3
GO:1903047	mitotic cell cycle process	19	564	0.37	0.0106	9606.ENSP00000235310,9606.ENSP00000264414,9606.ENSP00000274376,9606.ENSP00000297265,9606.ENSP00000301071,9606.ENSP00000309591,9606.ENSP00000325690,9606.ENSP00000335153,9606.ENSP00000339001,9606.ENSP00000342924,9606.ENSP00000360623,9606.ENSP00000372035,9606.ENSP00000372088,9606.ENSP00000376306,9606.ENSP00000376808,9606.ENSP00000418960,9606.ENSP00000438788,9606.ENSP00000479618,9606.ENSP00000484525	MAD2L2,CUL3,RASA1,CHMP4C,TUBA1A,PRKACA,CARM1,HSP90AA1,TUBB,MCPH1,ORC1,LATS2,RAD51,CIT,CUL5,BRCA1,CUL7,MYC,CTDP1
GO:2001233	regulation of apoptotic signaling pathway	15	388	0.43	0.0106	9606.ENSP00000244050,9606.ENSP00000263774,9606.ENSP00000325958,9606.ENSP00000337731,9606.ENSP00000343023,9606.ENSP00000361021,9606.ENSP00000364802,9606.ENSP00000371067,9606.ENSP00000376258,9606.ENSP00000378856,9606.ENSP00000383042,9606.ENSP00000384273,9606.ENSP00000418960,9606.ENSP00000437955,9606.ENSP00000457230	SNAI1,NDUFS3,PTPMT1,CIDEB,SP100,PTEN,HSPA1A,JAK2,RNF34,LGALS9,KDM1A,RELA,BRCA1,HIF1A,WWOX
GO:0051276	chromosome organization	28	999	0.29	0.0108	9606.ENSP00000216024,9606.ENSP00000216267,9606.ENSP00000244050,9606.ENSP00000253237,9606.ENSP00000263121,9606.ENSP00000264414,9606.ENSP00000264674,9606.ENSP00000270722,9606.ENSP00000295757,9606.ENSP00000297265,9606.ENSP00000325690,9606.ENSP00000335153,9606.ENSP00000340648,9606.ENSP00000343023,9606.ENSP00000343535,9606.ENSP00000344782,9606.ENSP00000359095,9606.ENSP00000364839,9606.ENSP00000371067,…	DMC1,BRD1,SNAI1,GRWD1,SMARCB1,CUL3,MECOM,PRDM16,HDAC11,CHMP4C,CARM1,HSP90AA1,HUWE1,SP100,USP7,GFI1B,PRMT6,ASXL1,JAK2,RAD51,KDM1A,ESR1,UBC,PHB2,HIST1H4A,PHB,MYC,RECQL4
GO:0034605	cellular response to heat	5	45	0.89	0.0111	9606.ENSP00000219548,9606.ENSP00000309591,9606.ENSP00000358997,9606.ENSP00000364802,9606.ENSP00000478320	STUB1,PRKACA,IRAK1,HSPA1A,ATXN3
GO:0050999	regulation of nitric-oxide synthase activity	5	45	0.89	0.0111	9606.ENSP00000256078,9606.ENSP00000275493,9606.ENSP00000335153,9606.ENSP00000405330,9606.ENSP00000437955	KRAS,EGFR,HSP90AA1,ESR1,HIF1A
GO:0035690	cellular response to drug	13	310	0.47	0.0114	9606.ENSP00000255380,9606.ENSP00000264705,9606.ENSP00000275493,9606.ENSP00000300574,9606.ENSP00000312411,9606.ENSP00000327251,9606.ENSP00000341826,9606.ENSP00000361021,9606.ENSP00000372088,9606.ENSP00000384273,9606.ENSP00000392094,9606.ENSP00000418960,9606.ENSP00000479618	CHRM3,CAD,EGFR,CRK,PPM1E,NOS2,HNRNPA1,PTEN,RAD51,RELA,EFTUD2,BRCA1,MYC
GO:2000515	negative regulation of CD4-positive, alpha-beta T cell activation	4	25	1.05	0.0114	9606.ENSP00000300305,9606.ENSP00000356669,9606.ENSP00000362774,9606.ENSP00000378856	RUNX1,RC3H1,RC3H2,LGALS9
GO:0034982	mitochondrial protein processing	3	10	1.32	0.0116	9606.ENSP00000249269,9606.ENSP00000269143,9606.ENSP00000348886	PMPCB,AFG3L2,STOML2
GO:2000628	regulation of miRNA metabolic process	3	10	1.32	0.0116	9606.ENSP00000356669,9606.ENSP00000362774,9606.ENSP00000384273	RC3H1,RC3H2,RELA
GO:0010558	negative regulation of macromolecule biosynthetic process	36	1425	0.25	0.0117	9606.ENSP00000229307,9606.ENSP00000235310,9606.ENSP00000244050,9606.ENSP00000244769,9606.ENSP00000256474,9606.ENSP00000259915,9606.ENSP00000262375,9606.ENSP00000264414,9606.ENSP00000264674,9606.ENSP00000270722,9606.ENSP00000287820,9606.ENSP00000300305,9606.ENSP00000329933,9606.ENSP00000340329,9606.ENSP00000341826,9606.ENSP00000342924,9606.ENSP00000343023,9606.ENSP00000344782,9606.ENSP00000356669,…	NANOG,MAD2L2,SNAI1,ATXN1,VHL,POU5F1,DNAJA3,CUL3,MECOM,PRDM16,PPARG,RUNX1,PHF12,CAPRIN1,HNRNPA1,MCPH1,SP100,GFI1B,RC3H1,PRMT6,TXN,HSPA1A,BRD7,KDM1A,RELA,ESR1,BRCA1,HSPA8,UBC,PHB2,WWOX,CIC,HIST1H4A,PHB,CLTC,MYC
GO:0031327	negative regulation of cellular biosynthetic process	37	1479	0.24	0.0117	9606.ENSP00000229307,9606.ENSP00000235310,9606.ENSP00000244050,9606.ENSP00000244769,9606.ENSP00000256474,9606.ENSP00000259915,9606.ENSP00000262375,9606.ENSP00000264414,9606.ENSP00000264674,9606.ENSP00000270722,9606.ENSP00000287820,9606.ENSP00000300305,9606.ENSP00000329933,9606.ENSP00000340329,9606.ENSP00000341826,9606.ENSP00000342924,9606.ENSP00000343023,9606.ENSP00000344782,9606.ENSP00000356669,…	NANOG,MAD2L2,SNAI1,ATXN1,VHL,POU5F1,DNAJA3,CUL3,MECOM,PRDM16,PPARG,RUNX1,PHF12,CAPRIN1,HNRNPA1,MCPH1,SP100,GFI1B,RC3H1,PRMT6,TXN,HSPA1A,BRD7,KDM1A,RELA,ESR1,BRCA1,HSPA8,ACADVL,UBC,PHB2,WWOX,CIC,HIST1H4A,PHB,CLTC,MYC
GO:0000122	negative regulation of transcription by RNA polymerase II	24	809	0.32	0.0118	9606.ENSP00000235310,9606.ENSP00000244050,9606.ENSP00000256474,9606.ENSP00000259915,9606.ENSP00000262375,9606.ENSP00000264414,9606.ENSP00000270722,9606.ENSP00000287820,9606.ENSP00000300305,9606.ENSP00000329933,9606.ENSP00000342924,9606.ENSP00000343023,9606.ENSP00000344782,9606.ENSP00000359095,9606.ENSP00000363641,9606.ENSP00000364802,9606.ENSP00000383042,9606.ENSP00000384273,9606.ENSP00000405330,…	MAD2L2,SNAI1,VHL,POU5F1,DNAJA3,CUL3,PRDM16,PPARG,RUNX1,PHF12,MCPH1,SP100,GFI1B,PRMT6,TXN,HSPA1A,KDM1A,RELA,ESR1,UBC,WWOX,CIC,PHB,MYC
GO:0010646	regulation of cell communication	69	3327	0.16	0.0118	9606.ENSP00000216797,9606.ENSP00000219548,9606.ENSP00000235310,9606.ENSP00000244050,9606.ENSP00000256078,9606.ENSP00000256474,9606.ENSP00000256644,9606.ENSP00000259915,9606.ENSP00000262375,9606.ENSP00000263121,9606.ENSP00000263464,9606.ENSP00000263774,9606.ENSP00000264414,9606.ENSP00000264674,9606.ENSP00000270722,9606.ENSP00000274376,9606.ENSP00000275493,9606.ENSP00000283228,9606.ENSP00000287820,…	NFKBIA,STUB1,MAD2L2,SNAI1,KRAS,VHL,LAMTOR5,POU5F1,DNAJA3,SMARCB1,BIRC3,NDUFS3,CUL3,MECOM,PRDM16,RASA1,EGFR,PTPRR,PPARG,IFNGR2,NDUFAF2,RUNX1,CRK,PCSK9,RPTOR,PRKACA,CARM1,PTPMT1,NOS2,HAX1,HSP90AA1,CIDEB,SSX2IP,SP100,MYO1C,PPEF1,OSGIN1,RC3H1,S100A4,IRAK1,PRMT6,PTEN,IRS4,RC3H2,TXN,HSPA1A,ASXL1,SLC25A6,JAK2,LATS2,RNF34,GRB2,BRD7,LGALS9,ILK,SOCS6,KSR1,KDM1A,RELA,ESR1,BRCA1,HIF1A,UBC,PHB2,WWOX,FKBP8,PHB…
GO:0048519	negative regulation of biological process	95	4953	0.13	0.0122	9606.ENSP00000216797,9606.ENSP00000219548,9606.ENSP00000229307,9606.ENSP00000235310,9606.ENSP00000244050,9606.ENSP00000244769,9606.ENSP00000255390,9606.ENSP00000256078,9606.ENSP00000256474,9606.ENSP00000256644,9606.ENSP00000259915,9606.ENSP00000260665,9606.ENSP00000261537,9606.ENSP00000261601,9606.ENSP00000262375,9606.ENSP00000263121,9606.ENSP00000263464,9606.ENSP00000263774,9606.ENSP00000264414,…	NFKBIA,STUB1,NANOG,MAD2L2,SNAI1,ATXN1,SCO1,KRAS,VHL,LAMTOR5,POU5F1,LRPPRC,MIB1,USP14,DNAJA3,SMARCB1,BIRC3,NDUFS3,CUL3,MECOM,FBXO7,PRDM16,RASA1,EGFR,PTPRR,PPARG,NDUFAF2,RPS23,HSPA9,CHMP4C,RUNX1,CRK,PCSK9,LETM1,RPTOR,PRKACA,PPM1E,CARM1,NOS2,HAX1,PHF12,INPP5J,CAPRIN1,HNRNPA1,AURKAIP1,MCPH1,SP100,USP7,GFI1B,OSGIN1,RC3H1,IRAK1,PRMT6,PTEN,RC3H2,TXN,HSPA1A,ASXL1,JAK2,LATS2,RAD51,HSPD1,RNF34,GRB2,CUL5,BR…
GO:0009895	negative regulation of catabolic process	12	274	0.49	0.0123	9606.ENSP00000235310,9606.ENSP00000255390,9606.ENSP00000260665,9606.ENSP00000261601,9606.ENSP00000275493,9606.ENSP00000327251,9606.ENSP00000343535,9606.ENSP00000384273,9606.ENSP00000390783,9606.ENSP00000472998,9606.ENSP00000475924,9606.ENSP00000479488	MAD2L2,SCO1,LRPPRC,USP14,EGFR,NOS2,USP7,RELA,SCFD1,SNRNP70,POLDIP2,PHB
GO:0060334	regulation of interferon-gamma-mediated signaling pathway	4	26	1.03	0.0124	9606.ENSP00000262375,9606.ENSP00000287820,9606.ENSP00000290219,9606.ENSP00000371067	DNAJA3,PPARG,IFNGR2,JAK2
GO:1903507	negative regulation of nucleic acid-templated transcription	32	1220	0.26	0.0124	9606.ENSP00000229307,9606.ENSP00000235310,9606.ENSP00000244050,9606.ENSP00000244769,9606.ENSP00000256474,9606.ENSP00000259915,9606.ENSP00000262375,9606.ENSP00000264414,9606.ENSP00000264674,9606.ENSP00000270722,9606.ENSP00000287820,9606.ENSP00000300305,9606.ENSP00000329933,9606.ENSP00000342924,9606.ENSP00000343023,9606.ENSP00000344782,9606.ENSP00000359095,9606.ENSP00000363641,9606.ENSP00000364802,…	NANOG,MAD2L2,SNAI1,ATXN1,VHL,POU5F1,DNAJA3,CUL3,MECOM,PRDM16,PPARG,RUNX1,PHF12,MCPH1,SP100,GFI1B,PRMT6,TXN,HSPA1A,BRD7,KDM1A,RELA,ESR1,BRCA1,HSPA8,UBC,PHB2,WWOX,CIC,HIST1H4A,PHB,MYC
GO:0045892	negative regulation of transcription, DNA-templated	31	1169	0.27	0.0125	9606.ENSP00000235310,9606.ENSP00000244050,9606.ENSP00000244769,9606.ENSP00000256474,9606.ENSP00000259915,9606.ENSP00000262375,9606.ENSP00000264414,9606.ENSP00000264674,9606.ENSP00000270722,9606.ENSP00000287820,9606.ENSP00000300305,9606.ENSP00000329933,9606.ENSP00000342924,9606.ENSP00000343023,9606.ENSP00000344782,9606.ENSP00000359095,9606.ENSP00000363641,9606.ENSP00000364802,9606.ENSP00000378181,…	MAD2L2,SNAI1,ATXN1,VHL,POU5F1,DNAJA3,CUL3,MECOM,PRDM16,PPARG,RUNX1,PHF12,MCPH1,SP100,GFI1B,PRMT6,TXN,HSPA1A,BRD7,KDM1A,RELA,ESR1,BRCA1,HSPA8,UBC,PHB2,WWOX,CIC,HIST1H4A,PHB,MYC
GO:0050821	protein stabilization	9	166	0.58	0.0131	9606.ENSP00000256474,9606.ENSP00000262375,9606.ENSP00000335153,9606.ENSP00000343535,9606.ENSP00000361021,9606.ENSP00000364802,9606.ENSP00000373620,9606.ENSP00000441875,9606.ENSP00000479488	VHL,DNAJA3,HSP90AA1,USP7,PTEN,HSPA1A,HSPD1,PHB2,PHB
GO:0043620	regulation of DNA-templated transcription in response to stress	6	73	0.76	0.0132	9606.ENSP00000250457,9606.ENSP00000256474,9606.ENSP00000364802,9606.ENSP00000384273,9606.ENSP00000437955,9606.ENSP00000441543	EGLN3,VHL,HSPA1A,RELA,HIF1A,UBC
GO:0051704	multi-organism process	55	2514	0.19	0.0135	9606.ENSP00000216024,9606.ENSP00000216797,9606.ENSP00000244769,9606.ENSP00000256078,9606.ENSP00000256644,9606.ENSP00000261601,9606.ENSP00000262375,9606.ENSP00000263121,9606.ENSP00000263464,9606.ENSP00000264705,9606.ENSP00000265753,9606.ENSP00000270517,9606.ENSP00000275493,9606.ENSP00000287820,9606.ENSP00000290219,9606.ENSP00000297265,9606.ENSP00000300574,9606.ENSP00000309591,9606.ENSP00000310226,…	DMC1,NFKBIA,ATXN1,KRAS,LAMTOR5,USP14,DNAJA3,SMARCB1,BIRC3,CAD,EIF4H,ECSIT,EGFR,PPARG,IFNGR2,CHMP4C,CRK,PRKACA,RAB1B,NFKBIB,GLS,CARM1,NOS2,KRT7,SHMT2,TUBB,HNRNPA1,SP100,USP7,HAVCR1,MYO1C,IRAK1,PRMT6,PTEN,HSPA1A,HSPA1L,SLC25A6,JAK2,HSPD1,ATG16L1,GRB2,CUL5,LGALS9,RELA,RAB1A,ESR1,HSPA8,CUL7,UBC,CIC,PRPF8,FKBP8,MAP3K14,NR2C2,CTDP1
GO:0000278	mitotic cell cycle	20	628	0.35	0.0136	9606.ENSP00000235310,9606.ENSP00000264414,9606.ENSP00000274376,9606.ENSP00000297265,9606.ENSP00000301071,9606.ENSP00000309591,9606.ENSP00000325690,9606.ENSP00000335153,9606.ENSP00000339001,9606.ENSP00000342924,9606.ENSP00000360623,9606.ENSP00000372035,9606.ENSP00000372088,9606.ENSP00000376306,9606.ENSP00000376808,9606.ENSP00000418960,9606.ENSP00000438788,9606.ENSP00000479606,9606.ENSP00000479618,…	MAD2L2,CUL3,RASA1,CHMP4C,TUBA1A,PRKACA,CARM1,HSP90AA1,TUBB,MCPH1,ORC1,LATS2,RAD51,CIT,CUL5,BRCA1,CUL7,CLTC,MYC,CTDP1
GO:0031347	regulation of defense response	21	676	0.34	0.0136	9606.ENSP00000216797,9606.ENSP00000256078,9606.ENSP00000262375,9606.ENSP00000263464,9606.ENSP00000275493,9606.ENSP00000287820,9606.ENSP00000290219,9606.ENSP00000300574,9606.ENSP00000309591,9606.ENSP00000327251,9606.ENSP00000342924,9606.ENSP00000358997,9606.ENSP00000364802,9606.ENSP00000370808,9606.ENSP00000371067,9606.ENSP00000373620,9606.ENSP00000378856,9606.ENSP00000384273,9606.ENSP00000405330,…	NFKBIA,KRAS,DNAJA3,BIRC3,EGFR,PPARG,IFNGR2,CRK,PRKACA,NOS2,MCPH1,IRAK1,HSPA1A,SLC25A6,JAK2,HSPD1,LGALS9,RELA,ESR1,UBC,PHB
GO:0032799	low-density lipoprotein receptor particle metabolic process	3	11	1.28	0.0136	9606.ENSP00000287820,9606.ENSP00000303208,9606.ENSP00000479606	PPARG,PCSK9,CLTC
GO:0070423	nucleotide-binding oligomerization domain containing signaling pathway	4	27	1.02	0.0136	9606.ENSP00000216797,9606.ENSP00000358997,9606.ENSP00000384273,9606.ENSP00000441543	NFKBIA,IRAK1,RELA,UBC
GO:0050776	regulation of immune response	25	873	0.3	0.0139	9606.ENSP00000216797,9606.ENSP00000235310,9606.ENSP00000256078,9606.ENSP00000262375,9606.ENSP00000263464,9606.ENSP00000287820,9606.ENSP00000290219,9606.ENSP00000300305,9606.ENSP00000300574,9606.ENSP00000309591,9606.ENSP00000335153,9606.ENSP00000348886,9606.ENSP00000352834,9606.ENSP00000356669,9606.ENSP00000358997,9606.ENSP00000362774,9606.ENSP00000364802,9606.ENSP00000371067,9606.ENSP00000373620,…	NFKBIA,MAD2L2,KRAS,DNAJA3,BIRC3,PPARG,IFNGR2,RUNX1,CRK,PRKACA,HSP90AA1,STOML2,MYO1C,RC3H1,IRAK1,RC3H2,HSPA1A,JAK2,HSPD1,GRB2,LGALS9,RELA,ESR1,UBC,PHB
GO:0070482	response to oxygen levels	13	321	0.45	0.0140	9606.ENSP00000219548,9606.ENSP00000250457,9606.ENSP00000256474,9606.ENSP00000287820,9606.ENSP00000320171,9606.ENSP00000327251,9606.ENSP00000358997,9606.ENSP00000361021,9606.ENSP00000390783,9606.ENSP00000437955,9606.ENSP00000441543,9606.ENSP00000441875,9606.ENSP00000479618	STUB1,EGLN3,VHL,PPARG,PKM,NOS2,IRAK1,PTEN,SCFD1,HIF1A,UBC,PHB2,MYC
GO:0065002	intracellular protein transmembrane transport	5	49	0.85	0.0141	9606.ENSP00000169551,9606.ENSP00000264954,9606.ENSP00000270538,9606.ENSP00000315693,9606.ENSP00000373620	TIMM21,GRPEL1,TIMM44,PAM16,HSPD1
GO:0019395	fatty acid oxidation	6	75	0.75	0.0144	9606.ENSP00000221418,9606.ENSP00000287820,9606.ENSP00000346173,9606.ENSP00000357535,9606.ENSP00000438689,9606.ENSP00000452762	ECH1,PPARG,ETFB,ECHS1,ACADVL,ETFA
GO:0045930	negative regulation of mitotic cell cycle	11	243	0.5	0.0144	9606.ENSP00000235310,9606.ENSP00000266087,9606.ENSP00000275493,9606.ENSP00000297265,9606.ENSP00000325690,9606.ENSP00000342676,9606.ENSP00000342924,9606.ENSP00000361021,9606.ENSP00000378181,9606.ENSP00000381148,9606.ENSP00000418960	MAD2L2,FBXO7,EGFR,CHMP4C,CARM1,AURKAIP1,MCPH1,PTEN,BRD7,CTDSP2,BRCA1
GO:2000116	regulation of cysteine-type endopeptidase activity	11	243	0.5	0.0144	9606.ENSP00000250457,9606.ENSP00000256644,9606.ENSP00000262375,9606.ENSP00000263464,9606.ENSP00000287820,9606.ENSP00000337731,9606.ENSP00000371067,9606.ENSP00000373620,9606.ENSP00000376258,9606.ENSP00000378856,9606.ENSP00000479618	EGLN3,LAMTOR5,DNAJA3,BIRC3,PPARG,CIDEB,JAK2,HSPD1,RNF34,LGALS9,MYC
GO:0030258	lipid modification	11	245	0.5	0.0151	9606.ENSP00000221418,9606.ENSP00000275493,9606.ENSP00000287820,9606.ENSP00000333262,9606.ENSP00000346173,9606.ENSP00000357535,9606.ENSP00000361021,9606.ENSP00000376345,9606.ENSP00000405330,9606.ENSP00000438689,9606.ENSP00000452762	ECH1,EGFR,PPARG,INPP5J,ETFB,ECHS1,PTEN,GRB2,ESR1,ACADVL,ETFA
GO:0033143	regulation of intracellular steroid hormone receptor signaling pathway	6	76	0.74	0.0151	9606.ENSP00000300305,9606.ENSP00000325690,9606.ENSP00000405330,9606.ENSP00000418960,9606.ENSP00000441875,9606.ENSP00000479488	RUNX1,CARM1,ESR1,BRCA1,PHB2,PHB
GO:1902600	proton transmembrane transport	8	137	0.61	0.0151	9606.ENSP00000016171,9606.ENSP00000258424,9606.ENSP00000290299,9606.ENSP00000301587,9606.ENSP00000305653,9606.ENSP00000317780,9606.ENSP00000348886,9606.ENSP00000457513	COX15,COX5B,ATP5O,ATP5H,LETM1,COX5A,STOML2,COX4I1
GO:2000113	negative regulation of cellular macromolecule biosynthetic process	34	1348	0.25	0.0151	9606.ENSP00000235310,9606.ENSP00000244050,9606.ENSP00000244769,9606.ENSP00000256474,9606.ENSP00000259915,9606.ENSP00000262375,9606.ENSP00000264414,9606.ENSP00000264674,9606.ENSP00000270722,9606.ENSP00000287820,9606.ENSP00000300305,9606.ENSP00000329933,9606.ENSP00000340329,9606.ENSP00000341826,9606.ENSP00000342924,9606.ENSP00000343023,9606.ENSP00000344782,9606.ENSP00000356669,9606.ENSP00000359095,…	MAD2L2,SNAI1,ATXN1,VHL,POU5F1,DNAJA3,CUL3,MECOM,PRDM16,PPARG,RUNX1,PHF12,CAPRIN1,HNRNPA1,MCPH1,SP100,GFI1B,RC3H1,PRMT6,TXN,HSPA1A,BRD7,KDM1A,RELA,ESR1,BRCA1,HSPA8,UBC,PHB2,WWOX,CIC,HIST1H4A,PHB,MYC
GO:0060965	negative regulation of gene silencing by miRNA	3	12	1.24	0.0157	9606.ENSP00000259915,9606.ENSP00000287820,9606.ENSP00000405330	POU5F1,PPARG,ESR1
GO:0043281	regulation of cysteine-type endopeptidase activity involved in apoptotic process	10	209	0.53	0.0158	9606.ENSP00000250457,9606.ENSP00000256644,9606.ENSP00000262375,9606.ENSP00000263464,9606.ENSP00000287820,9606.ENSP00000371067,9606.ENSP00000373620,9606.ENSP00000376258,9606.ENSP00000378856,9606.ENSP00000479618	EGLN3,LAMTOR5,DNAJA3,BIRC3,PPARG,JAK2,HSPD1,RNF34,LGALS9,MYC
GO:0006886	intracellular protein transport	24	836	0.3	0.0161	9606.ENSP00000169551,9606.ENSP00000216797,9606.ENSP00000221418,9606.ENSP00000249269,9606.ENSP00000264954,9606.ENSP00000266087,9606.ENSP00000270538,9606.ENSP00000296674,9606.ENSP00000297185,9606.ENSP00000315693,9606.ENSP00000327251,9606.ENSP00000335153,9606.ENSP00000340279,9606.ENSP00000352834,9606.ENSP00000370808,9606.ENSP00000373620,9606.ENSP00000393241,9606.ENSP00000432083,9606.ENSP00000435096,…	TIMM21,NFKBIA,ECH1,PMPCB,GRPEL1,FBXO7,TIMM44,RPS23,HSPA9,PAM16,NOS2,HSP90AA1,SSX2IP,MYO1C,SLC25A6,HSPD1,RPS18,HSPA8,RPS25,UBC,PHB2,CLUAP1,RPS28,CLTC
GO:1903362	regulation of cellular protein catabolic process	11	248	0.49	0.0161	9606.ENSP00000219548,9606.ENSP00000255390,9606.ENSP00000261601,9606.ENSP00000264414,9606.ENSP00000303208,9606.ENSP00000309591,9606.ENSP00000335153,9606.ENSP00000343535,9606.ENSP00000361021,9606.ENSP00000364802,9606.ENSP00000478320	STUB1,SCO1,USP14,CUL3,PCSK9,PRKACA,HSP90AA1,USP7,PTEN,HSPA1A,ATXN3
GO:2001056	positive regulation of cysteine-type endopeptidase activity	8	139	0.61	0.0161	9606.ENSP00000250457,9606.ENSP00000262375,9606.ENSP00000287820,9606.ENSP00000337731,9606.ENSP00000371067,9606.ENSP00000373620,9606.ENSP00000378856,9606.ENSP00000479618	EGLN3,DNAJA3,PPARG,CIDEB,JAK2,HSPD1,LGALS9,MYC
GO:0001666	response to hypoxia	12	288	0.47	0.0162	9606.ENSP00000219548,9606.ENSP00000250457,9606.ENSP00000256474,9606.ENSP00000320171,9606.ENSP00000327251,9606.ENSP00000358997,9606.ENSP00000361021,9606.ENSP00000390783,9606.ENSP00000437955,9606.ENSP00000441543,9606.ENSP00000441875,9606.ENSP00000479618	STUB1,EGLN3,VHL,PKM,NOS2,IRAK1,PTEN,SCFD1,HIF1A,UBC,PHB2,MYC
GO:0034970	histone H3-R2 methylation	2	2	1.85	0.0162	9606.ENSP00000325690,9606.ENSP00000359095	CARM1,PRMT6
GO:0042325	regulation of phosphorylation	36	1465	0.24	0.0162	9606.ENSP00000235310,9606.ENSP00000256078,9606.ENSP00000262375,9606.ENSP00000264674,9606.ENSP00000266087,9606.ENSP00000275493,9606.ENSP00000283228,9606.ENSP00000296684,9606.ENSP00000300574,9606.ENSP00000307272,9606.ENSP00000309591,9606.ENSP00000312411,9606.ENSP00000329002,9606.ENSP00000333262,9606.ENSP00000333667,9606.ENSP00000335153,9606.ENSP00000342924,9606.ENSP00000358997,9606.ENSP00000361021,…	MAD2L2,KRAS,DNAJA3,MECOM,FBXO7,EGFR,PTPRR,NDUFS4,CRK,RPTOR,PRKACA,PPM1E,HAX1,INPP5J,SHMT2,HSP90AA1,MCPH1,IRAK1,PTEN,TXN,JAK2,LATS2,GRB2,LGALS9,ILK,SOCS6,CTDSP2,KSR1,AMBRA1,HIF1A,UBC,PHB2,FKBP8,PHB,MYC,MAP3K14
GO:0051253	negative regulation of RNA metabolic process	33	1303	0.25	0.0162	9606.ENSP00000229307,9606.ENSP00000235310,9606.ENSP00000244050,9606.ENSP00000244769,9606.ENSP00000256474,9606.ENSP00000259915,9606.ENSP00000260665,9606.ENSP00000262375,9606.ENSP00000264414,9606.ENSP00000264674,9606.ENSP00000270722,9606.ENSP00000287820,9606.ENSP00000300305,9606.ENSP00000329933,9606.ENSP00000342924,9606.ENSP00000343023,9606.ENSP00000344782,9606.ENSP00000359095,9606.ENSP00000363641,…	NANOG,MAD2L2,SNAI1,ATXN1,VHL,POU5F1,LRPPRC,DNAJA3,CUL3,MECOM,PRDM16,PPARG,RUNX1,PHF12,MCPH1,SP100,GFI1B,PRMT6,TXN,HSPA1A,BRD7,KDM1A,RELA,ESR1,BRCA1,HSPA8,UBC,PHB2,WWOX,CIC,HIST1H4A,PHB,MYC
GO:0043392	negative regulation of DNA binding	5	52	0.83	0.0168	9606.ENSP00000216797,9606.ENSP00000235310,9606.ENSP00000343023,9606.ENSP00000371067,9606.ENSP00000383042	NFKBIA,MAD2L2,SP100,JAK2,KDM1A
GO:0010665	regulation of cardiac muscle cell apoptotic process	4	30	0.97	0.0174	9606.ENSP00000361021,9606.ENSP00000371067,9606.ENSP00000379975,9606.ENSP00000431926	PTEN,JAK2,ILK,AMBRA1
GO:0051252	regulation of RNA metabolic process	77	3890	0.14	0.0175	9606.ENSP00000216797,9606.ENSP00000229307,9606.ENSP00000235310,9606.ENSP00000244050,9606.ENSP00000244769,9606.ENSP00000250457,9606.ENSP00000256078,9606.ENSP00000256474,9606.ENSP00000259915,9606.ENSP00000260665,9606.ENSP00000262375,9606.ENSP00000263121,9606.ENSP00000264414,9606.ENSP00000264451,9606.ENSP00000264674,9606.ENSP00000264716,9606.ENSP00000270722,9606.ENSP00000274376,9606.ENSP00000275493,…	NFKBIA,NANOG,MAD2L2,SNAI1,ATXN1,EGLN3,KRAS,VHL,POU5F1,LRPPRC,DNAJA3,SMARCB1,CUL3,SLC30A9,MECOM,FOSL2,PRDM16,RASA1,EGFR,PPARG,HDAC11,KIAA1429,RUNX1,CRK,RPTOR,NFKBIB,TSFM,CARM1,NOC4L,HAX1,PHF12,RIPK4,MRPL12,HNRNPA1,MCPH1,SP100,USP7,GFI1B,RC3H1,IRAK1,PRMT6,ORC1,PTEN,RC3H2,TXN,HSPA1A,ASXL1,TCF19,SMAD9,JAK2,HSPD1,MTPN,BRD7,LGALS9,ILK,KDM1A,ARGLU1,RELA,STK16,HNRNPF,ESR1,ZBTB22,BRCA1,HSPA8,HIF1A,UBC,PHB…
GO:0006457	protein folding	10	214	0.52	0.0179	9606.ENSP00000262375,9606.ENSP00000264954,9606.ENSP00000297185,9606.ENSP00000300107,9606.ENSP00000335153,9606.ENSP00000364802,9606.ENSP00000364805,9606.ENSP00000373620,9606.ENSP00000432083,9606.ENSP00000476767	DNAJA3,GRPEL1,HSPA9,CLPX,HSP90AA1,HSPA1A,HSPA1L,HSPD1,HSPA8,FKBP8
GO:0034613	cellular protein localization	34	1367	0.24	0.0179	9606.ENSP00000169551,9606.ENSP00000216797,9606.ENSP00000221418,9606.ENSP00000249269,9606.ENSP00000256644,9606.ENSP00000262375,9606.ENSP00000264954,9606.ENSP00000266087,9606.ENSP00000270538,9606.ENSP00000275493,9606.ENSP00000296674,9606.ENSP00000297185,9606.ENSP00000315693,9606.ENSP00000325690,9606.ENSP00000327251,9606.ENSP00000335153,9606.ENSP00000340279,9606.ENSP00000342924,9606.ENSP00000343023,…	TIMM21,NFKBIA,ECH1,PMPCB,LAMTOR5,DNAJA3,GRPEL1,FBXO7,TIMM44,EGFR,RPS23,HSPA9,PAM16,CARM1,NOS2,HSP90AA1,SSX2IP,MCPH1,SP100,FRMD6,MYO1C,TXN,SLC25A6,HSPD1,ATG16L1,RPS18,ESR1,HSPA8,RPS25,UBC,PHB2,CLUAP1,RPS28,CLTC
GO:1901701	cellular response to oxygen-containing compound	25	896	0.29	0.0180	9606.ENSP00000216797,9606.ENSP00000255380,9606.ENSP00000256644,9606.ENSP00000275493,9606.ENSP00000287820,9606.ENSP00000300574,9606.ENSP00000303208,9606.ENSP00000307272,9606.ENSP00000309591,9606.ENSP00000312988,9606.ENSP00000320171,9606.ENSP00000327251,9606.ENSP00000358997,9606.ENSP00000361021,9606.ENSP00000361202,9606.ENSP00000371067,9606.ENSP00000372088,9606.ENSP00000376345,9606.ENSP00000383042,…	NFKBIA,CHRM3,LAMTOR5,EGFR,PPARG,CRK,PCSK9,RPTOR,PRKACA,NFKBIB,PKM,NOS2,IRAK1,PTEN,IRS4,JAK2,RAD51,GRB2,KDM1A,RELA,ESR1,BRCA1,PHB2,PRPF8,SNRNP70
GO:0035020	regulation of Rac protein signal transduction	3	13	1.21	0.0181	9606.ENSP00000256078,9606.ENSP00000300574,9606.ENSP00000340279	KRAS,CRK,SSX2IP
GO:0010952	positive regulation of peptidase activity	9	178	0.55	0.0182	9606.ENSP00000250457,9606.ENSP00000262375,9606.ENSP00000287820,9606.ENSP00000300107,9606.ENSP00000337731,9606.ENSP00000371067,9606.ENSP00000373620,9606.ENSP00000378856,9606.ENSP00000479618	EGLN3,DNAJA3,PPARG,CLPX,CIDEB,JAK2,HSPD1,LGALS9,MYC
GO:0044772	mitotic cell cycle phase transition	11	254	0.48	0.0185	9606.ENSP00000264414,9606.ENSP00000301071,9606.ENSP00000309591,9606.ENSP00000335153,9606.ENSP00000339001,9606.ENSP00000360623,9606.ENSP00000372035,9606.ENSP00000376306,9606.ENSP00000376808,9606.ENSP00000479618,9606.ENSP00000484525	CUL3,TUBA1A,PRKACA,HSP90AA1,TUBB,ORC1,LATS2,CIT,CUL5,MYC,CTDP1
GO:0001933	negative regulation of protein phosphorylation	15	422	0.4	0.0187	9606.ENSP00000262375,9606.ENSP00000264674,9606.ENSP00000266087,9606.ENSP00000283228,9606.ENSP00000307272,9606.ENSP00000312411,9606.ENSP00000333262,9606.ENSP00000361021,9606.ENSP00000372035,9606.ENSP00000379975,9606.ENSP00000381034,9606.ENSP00000381148,9606.ENSP00000476767,9606.ENSP00000479488,9606.ENSP00000479618	DNAJA3,MECOM,FBXO7,PTPRR,RPTOR,PPM1E,INPP5J,PTEN,LATS2,ILK,SOCS6,CTDSP2,FKBP8,PHB,MYC
GO:0033209	tumor necrosis factor-mediated signaling pathway	6	81	0.72	0.0190	9606.ENSP00000216797,9606.ENSP00000263464,9606.ENSP00000371067,9606.ENSP00000379975,9606.ENSP00000384273,9606.ENSP00000482657	NFKBIA,BIRC3,JAK2,ILK,RELA,MAP3K14
GO:0048146	positive regulation of fibroblast proliferation	5	54	0.81	0.0190	9606.ENSP00000264716,9606.ENSP00000275493,9606.ENSP00000296684,9606.ENSP00000405330,9606.ENSP00000479618	FOSL2,EGFR,NDUFS4,ESR1,MYC
GO:0045893	positive regulation of transcription, DNA-templated	35	1435	0.23	0.0203	9606.ENSP00000216797,9606.ENSP00000229307,9606.ENSP00000235310,9606.ENSP00000244050,9606.ENSP00000256474,9606.ENSP00000259915,9606.ENSP00000263121,9606.ENSP00000264451,9606.ENSP00000264674,9606.ENSP00000264716,9606.ENSP00000270722,9606.ENSP00000275493,9606.ENSP00000287820,9606.ENSP00000300305,9606.ENSP00000307272,9606.ENSP00000325690,9606.ENSP00000329002,9606.ENSP00000333837,9606.ENSP00000343023,…	NFKBIA,NANOG,MAD2L2,SNAI1,VHL,POU5F1,SMARCB1,SLC30A9,MECOM,FOSL2,PRDM16,EGFR,PPARG,RUNX1,RPTOR,CARM1,HAX1,MRPL12,SP100,IRAK1,ASXL1,SMAD9,BRD7,ILK,KDM1A,RELA,STK16,ESR1,BRCA1,HIF1A,UBC,WWOX,PHB,MYC,NR2C2
GO:0061418	regulation of transcription from RNA polymerase II promoter in response to hypoxia	4	32	0.94	0.0207	9606.ENSP00000250457,9606.ENSP00000256474,9606.ENSP00000437955,9606.ENSP00000441543	EGLN3,VHL,HIF1A,UBC
GO:1902533	positive regulation of intracellular signal transduction	26	959	0.28	0.0207	9606.ENSP00000256078,9606.ENSP00000256644,9606.ENSP00000263464,9606.ENSP00000275493,9606.ENSP00000300574,9606.ENSP00000307272,9606.ENSP00000329002,9606.ENSP00000335153,9606.ENSP00000356669,9606.ENSP00000357705,9606.ENSP00000358997,9606.ENSP00000361021,9606.ENSP00000362774,9606.ENSP00000363641,9606.ENSP00000364802,9606.ENSP00000371067,9606.ENSP00000376345,9606.ENSP00000378856,9606.ENSP00000379975,…	KRAS,LAMTOR5,BIRC3,EGFR,CRK,RPTOR,HAX1,HSP90AA1,RC3H1,S100A4,IRAK1,PTEN,RC3H2,TXN,HSPA1A,JAK2,GRB2,LGALS9,ILK,KSR1,RELA,ESR1,UBC,PHB2,PHB,MAP3K14
GO:0006635	fatty acid beta-oxidation	5	56	0.8	0.0212	9606.ENSP00000221418,9606.ENSP00000346173,9606.ENSP00000357535,9606.ENSP00000438689,9606.ENSP00000452762	ECH1,ETFB,ECHS1,ACADVL,ETFA
GO:0016070	RNA metabolic process	69	3430	0.15	0.0212	9606.ENSP00000229307,9606.ENSP00000235310,9606.ENSP00000244769,9606.ENSP00000254799,9606.ENSP00000258383,9606.ENSP00000258455,9606.ENSP00000259915,9606.ENSP00000260665,9606.ENSP00000261601,9606.ENSP00000263121,9606.ENSP00000264451,9606.ENSP00000264674,9606.ENSP00000264716,9606.ENSP00000270722,9606.ENSP00000287820,9606.ENSP00000295757,9606.ENSP00000296674,9606.ENSP00000297591,9606.ENSP00000298317,…	NANOG,MAD2L2,ATXN1,GRSF1,MRPL44,MRPS9,POU5F1,LRPPRC,USP14,SMARCB1,SLC30A9,MECOM,FOSL2,PRDM16,PPARG,HDAC11,RPS23,KIAA1429,RPUSD4,RUNX1,TRMT61B,PRKACA,NFKBIB,CARM1,NOC4L,PHF12,MRPL12,HNRNPA1,AURKAIP1,SP100,GFI1B,DARS2,IARS2,RC3H1,PRMT6,TRUB2,TXN,HSPA1A,ASXL1,TCF19,SMAD9,FASTKD5,BRD7,KDM1A,ARGLU1,RELA,STK16,EFTUD2,RPS18,HNRNPF,ESR1,ZBTB22,BRCA1,HSPA8,RPS25,HIF1A,VARS2,PHB2,CIC,PRPF8,RPS28,SARS2,SNRN…
GO:0048145	regulation of fibroblast proliferation	6	84	0.7	0.0216	9606.ENSP00000264716,9606.ENSP00000275493,9606.ENSP00000287820,9606.ENSP00000296684,9606.ENSP00000405330,9606.ENSP00000479618	FOSL2,EGFR,PPARG,NDUFS4,ESR1,MYC
GO:0051338	regulation of transferase activity	26	964	0.28	0.0216	9606.ENSP00000219548,9606.ENSP00000235310,9606.ENSP00000256078,9606.ENSP00000262375,9606.ENSP00000266087,9606.ENSP00000275493,9606.ENSP00000287820,9606.ENSP00000300574,9606.ENSP00000307272,9606.ENSP00000309591,9606.ENSP00000312411,9606.ENSP00000335153,9606.ENSP00000342924,9606.ENSP00000358997,9606.ENSP00000361021,9606.ENSP00000363641,9606.ENSP00000371067,9606.ENSP00000372035,9606.ENSP00000379975,…	STUB1,MAD2L2,KRAS,DNAJA3,FBXO7,EGFR,PPARG,CRK,RPTOR,PRKACA,PPM1E,HSP90AA1,MCPH1,IRAK1,PTEN,TXN,JAK2,LATS2,ILK,SOCS6,KSR1,RAB1A,AMBRA1,UBC,MYC,MAP3K14
GO:0002682	regulation of immune system process	34	1391	0.23	0.0220	9606.ENSP00000216797,9606.ENSP00000235310,9606.ENSP00000256078,9606.ENSP00000262375,9606.ENSP00000263464,9606.ENSP00000266087,9606.ENSP00000270722,9606.ENSP00000287820,9606.ENSP00000290219,9606.ENSP00000297185,9606.ENSP00000300305,9606.ENSP00000300574,9606.ENSP00000309591,9606.ENSP00000329002,9606.ENSP00000335153,9606.ENSP00000348886,9606.ENSP00000352834,9606.ENSP00000356669,9606.ENSP00000358997,…	NFKBIA,MAD2L2,KRAS,DNAJA3,BIRC3,FBXO7,PRDM16,PPARG,IFNGR2,HSPA9,RUNX1,CRK,PRKACA,HAX1,HSP90AA1,STOML2,MYO1C,RC3H1,IRAK1,PRMT6,RC3H2,HSPA1A,JAK2,HSPD1,GRB2,LGALS9,SOCS6,RELA,ESR1,HIF1A,UBC,HIST1H4A,PHB,MYC
GO:0010569	regulation of double-strand break repair via homologous recombination	4	33	0.93	0.0221	9606.ENSP00000235310,9606.ENSP00000279387,9606.ENSP00000372088,9606.ENSP00000383042	MAD2L2,PPP4C,RAD51,KDM1A
GO:0051101	regulation of DNA binding	7	116	0.63	0.0224	9606.ENSP00000216797,9606.ENSP00000235310,9606.ENSP00000287820,9606.ENSP00000343023,9606.ENSP00000363641,9606.ENSP00000371067,9606.ENSP00000383042	NFKBIA,MAD2L2,PPARG,SP100,TXN,JAK2,KDM1A
GO:0017038	protein import	8	150	0.57	0.0225	9606.ENSP00000169551,9606.ENSP00000216797,9606.ENSP00000264954,9606.ENSP00000270538,9606.ENSP00000315693,9606.ENSP00000335153,9606.ENSP00000373620,9606.ENSP00000441875	TIMM21,NFKBIA,GRPEL1,TIMM44,PAM16,HSP90AA1,HSPD1,PHB2
GO:0030705	cytoskeleton-dependent intracellular transport	8	151	0.57	0.0234	9606.ENSP00000260665,9606.ENSP00000301071,9606.ENSP00000339001,9606.ENSP00000340279,9606.ENSP00000352834,9606.ENSP00000387286,9606.ENSP00000437955,9606.ENSP00000460850	LRPPRC,TUBA1A,TUBB,SSX2IP,MYO1C,RAB1A,HIF1A,CLUAP1
GO:0033539	fatty acid beta-oxidation using acyl-CoA dehydrogenase	3	15	1.15	0.0237	9606.ENSP00000346173,9606.ENSP00000438689,9606.ENSP00000452762	ETFB,ACADVL,ETFA
GO:0044346	fibroblast apoptotic process	2	3	1.67	0.0237	9606.ENSP00000264414,9606.ENSP00000479618	CUL3,MYC
GO:0043902	positive regulation of multi-organism process	14	394	0.4	0.0245	9606.ENSP00000216797,9606.ENSP00000256078,9606.ENSP00000263121,9606.ENSP00000297265,9606.ENSP00000309591,9606.ENSP00000327251,9606.ENSP00000358997,9606.ENSP00000364802,9606.ENSP00000373620,9606.ENSP00000378856,9606.ENSP00000384273,9606.ENSP00000432083,9606.ENSP00000441543,9606.ENSP00000484525	NFKBIA,KRAS,SMARCB1,CHMP4C,PRKACA,NOS2,IRAK1,HSPA1A,HSPD1,LGALS9,RELA,HSPA8,UBC,CTDP1
GO:0006259	DNA metabolic process	22	773	0.3	0.0247	9606.ENSP00000216024,9606.ENSP00000219548,9606.ENSP00000235310,9606.ENSP00000253237,9606.ENSP00000262375,9606.ENSP00000263121,9606.ENSP00000264451,9606.ENSP00000335153,9606.ENSP00000340648,9606.ENSP00000343023,9606.ENSP00000343535,9606.ENSP00000359095,9606.ENSP00000360623,9606.ENSP00000372088,9606.ENSP00000373620,9606.ENSP00000418960,9606.ENSP00000419665,9606.ENSP00000441543,9606.ENSP00000478320,…	DMC1,STUB1,MAD2L2,GRWD1,DNAJA3,SMARCB1,SLC30A9,HSP90AA1,HUWE1,SP100,USP7,PRMT6,ORC1,RAD51,HSPD1,BRCA1,SSBP1,UBC,ATXN3,HIST1H4A,PHB,RECQL4
GO:0048732	gland development	14	395	0.4	0.0249	9606.ENSP00000216797,9606.ENSP00000256078,9606.ENSP00000264414,9606.ENSP00000264705,9606.ENSP00000275493,9606.ENSP00000303208,9606.ENSP00000320171,9606.ENSP00000361021,9606.ENSP00000364839,9606.ENSP00000371067,9606.ENSP00000384273,9606.ENSP00000405330,9606.ENSP00000437955,9606.ENSP00000441875	NFKBIA,KRAS,CUL3,CAD,EGFR,PCSK9,PKM,PTEN,ASXL1,JAK2,RELA,ESR1,HIF1A,PHB2
GO:0071417	cellular response to organonitrogen compound	16	485	0.36	0.0249	9606.ENSP00000256644,9606.ENSP00000275493,9606.ENSP00000287820,9606.ENSP00000300574,9606.ENSP00000303208,9606.ENSP00000307272,9606.ENSP00000309591,9606.ENSP00000320171,9606.ENSP00000361021,9606.ENSP00000361202,9606.ENSP00000371067,9606.ENSP00000372088,9606.ENSP00000376345,9606.ENSP00000383042,9606.ENSP00000384273,9606.ENSP00000418960	LAMTOR5,EGFR,PPARG,CRK,PCSK9,RPTOR,PRKACA,PKM,PTEN,IRS4,JAK2,RAD51,GRB2,KDM1A,RELA,BRCA1
GO:0071396	cellular response to lipid	16	486	0.36	0.0252	9606.ENSP00000216797,9606.ENSP00000275493,9606.ENSP00000287820,9606.ENSP00000312988,9606.ENSP00000325690,9606.ENSP00000327251,9606.ENSP00000358997,9606.ENSP00000371067,9606.ENSP00000384273,9606.ENSP00000405330,9606.ENSP00000418960,9606.ENSP00000441875,9606.ENSP00000460348,9606.ENSP00000472998,9606.ENSP00000479488,9606.ENSP00000483059	NFKBIA,EGFR,PPARG,NFKBIB,CARM1,NOS2,IRAK1,JAK2,RELA,ESR1,BRCA1,PHB2,PRPF8,SNRNP70,PHB,NR2C2
GO:0038061	NIK/NF-kappaB signaling	4	35	0.9	0.0257	9606.ENSP00000263464,9606.ENSP00000279387,9606.ENSP00000358997,9606.ENSP00000482657	BIRC3,PPP4C,IRAK1,MAP3K14
GO:1903508	positive regulation of nucleic acid-templated transcription	36	1520	0.22	0.0259	9606.ENSP00000216797,9606.ENSP00000229307,9606.ENSP00000235310,9606.ENSP00000244050,9606.ENSP00000256474,9606.ENSP00000259915,9606.ENSP00000263121,9606.ENSP00000264451,9606.ENSP00000264674,9606.ENSP00000264716,9606.ENSP00000270722,9606.ENSP00000275493,9606.ENSP00000287820,9606.ENSP00000300305,9606.ENSP00000307272,9606.ENSP00000312988,9606.ENSP00000325690,9606.ENSP00000329002,9606.ENSP00000333837,…	NFKBIA,NANOG,MAD2L2,SNAI1,VHL,POU5F1,SMARCB1,SLC30A9,MECOM,FOSL2,PRDM16,EGFR,PPARG,RUNX1,RPTOR,NFKBIB,CARM1,HAX1,MRPL12,SP100,IRAK1,ASXL1,SMAD9,BRD7,ILK,KDM1A,RELA,STK16,ESR1,BRCA1,HIF1A,UBC,WWOX,PHB,MYC,NR2C2
GO:0010660	regulation of muscle cell apoptotic process	5	60	0.77	0.0263	9606.ENSP00000287820,9606.ENSP00000361021,9606.ENSP00000371067,9606.ENSP00000379975,9606.ENSP00000431926	PPARG,PTEN,JAK2,ILK,AMBRA1
GO:0030852	regulation of granulocyte differentiation	3	16	1.12	0.0268	9606.ENSP00000270722,9606.ENSP00000300305,9606.ENSP00000329002	PRDM16,RUNX1,HAX1
GO:0051131	chaperone-mediated protein complex assembly	3	16	1.12	0.0268	9606.ENSP00000335153,9606.ENSP00000364802,9606.ENSP00000373620	HSP90AA1,HSPA1A,HSPD1
GO:0033044	regulation of chromosome organization	12	313	0.43	0.0270	9606.ENSP00000235310,9606.ENSP00000259915,9606.ENSP00000263121,9606.ENSP00000264414,9606.ENSP00000341826,9606.ENSP00000342924,9606.ENSP00000343535,9606.ENSP00000359095,9606.ENSP00000378181,9606.ENSP00000383042,9606.ENSP00000418960,9606.ENSP00000479618	MAD2L2,POU5F1,SMARCB1,CUL3,HNRNPA1,MCPH1,USP7,PRMT6,BRD7,KDM1A,BRCA1,MYC
GO:0032870	cellular response to hormone stimulus	18	585	0.33	0.0272	9606.ENSP00000255380,9606.ENSP00000275493,9606.ENSP00000287820,9606.ENSP00000300574,9606.ENSP00000303208,9606.ENSP00000309591,9606.ENSP00000320171,9606.ENSP00000325690,9606.ENSP00000361021,9606.ENSP00000361202,9606.ENSP00000371067,9606.ENSP00000372035,9606.ENSP00000376345,9606.ENSP00000384273,9606.ENSP00000405330,9606.ENSP00000418960,9606.ENSP00000479488,9606.ENSP00000483059	CHRM3,EGFR,PPARG,CRK,PCSK9,PRKACA,PKM,CARM1,PTEN,IRS4,JAK2,LATS2,GRB2,RELA,ESR1,BRCA1,PHB,NR2C2
GO:0045596	negative regulation of cell differentiation	20	683	0.31	0.0276	9606.ENSP00000216797,9606.ENSP00000235310,9606.ENSP00000244050,9606.ENSP00000256078,9606.ENSP00000261537,9606.ENSP00000266087,9606.ENSP00000270722,9606.ENSP00000275493,9606.ENSP00000287820,9606.ENSP00000297185,9606.ENSP00000300305,9606.ENSP00000325690,9606.ENSP00000333262,9606.ENSP00000356669,9606.ENSP00000361021,9606.ENSP00000362774,9606.ENSP00000364839,9606.ENSP00000479106,9606.ENSP00000479618,…	NFKBIA,MAD2L2,SNAI1,KRAS,MIB1,FBXO7,PRDM16,EGFR,PPARG,HSPA9,RUNX1,CARM1,INPP5J,RC3H1,PTEN,RC3H2,ASXL1,HIST1H4A,MYC,CTDP1
GO:0006470	protein dephosphorylation	9	194	0.51	0.0279	9606.ENSP00000272067,9606.ENSP00000279387,9606.ENSP00000283228,9606.ENSP00000312411,9606.ENSP00000325958,9606.ENSP00000354871,9606.ENSP00000361021,9606.ENSP00000381148,9606.ENSP00000484525	ACP1,PPP4C,PTPRR,PPM1E,PTPMT1,PPEF1,PTEN,CTDSP2,CTDP1
GO:0006508	proteolysis	30	1203	0.24	0.0285	9606.ENSP00000216797,9606.ENSP00000219548,9606.ENSP00000245816,9606.ENSP00000249269,9606.ENSP00000256474,9606.ENSP00000261601,9606.ENSP00000263464,9606.ENSP00000264414,9606.ENSP00000266087,9606.ENSP00000269143,9606.ENSP00000297265,9606.ENSP00000300107,9606.ENSP00000303208,9606.ENSP00000333667,9606.ENSP00000337731,9606.ENSP00000343535,9606.ENSP00000348886,9606.ENSP00000361021,9606.ENSP00000364839,…	NFKBIA,STUB1,CLPP,PMPCB,VHL,USP14,BIRC3,CUL3,FBXO7,AFG3L2,CHMP4C,CLPX,PCSK9,SHMT2,CIDEB,USP7,STOML2,PTEN,ASXL1,RNF34,CUL5,SOCS6,RELA,ESR1,BRCA1,HIF1A,CUL7,UBC,ATXN3,MYC
GO:0043280	positive regulation of cysteine-type endopeptidase activity involved in apoptotic process	7	123	0.6	0.0285	9606.ENSP00000250457,9606.ENSP00000262375,9606.ENSP00000287820,9606.ENSP00000371067,9606.ENSP00000373620,9606.ENSP00000378856,9606.ENSP00000479618	EGLN3,DNAJA3,PPARG,JAK2,HSPD1,LGALS9,MYC
GO:0002429	immune response-activating cell surface receptor signaling pathway	10	234	0.48	0.0287	9606.ENSP00000256078,9606.ENSP00000300574,9606.ENSP00000309591,9606.ENSP00000335153,9606.ENSP00000348886,9606.ENSP00000352834,9606.ENSP00000356669,9606.ENSP00000362774,9606.ENSP00000376345,9606.ENSP00000384273	KRAS,CRK,PRKACA,HSP90AA1,STOML2,MYO1C,RC3H1,RC3H2,GRB2,RELA
GO:0050778	positive regulation of immune response	18	589	0.33	0.0287	9606.ENSP00000216797,9606.ENSP00000235310,9606.ENSP00000256078,9606.ENSP00000300574,9606.ENSP00000309591,9606.ENSP00000335153,9606.ENSP00000348886,9606.ENSP00000352834,9606.ENSP00000356669,9606.ENSP00000358997,9606.ENSP00000362774,9606.ENSP00000364802,9606.ENSP00000373620,9606.ENSP00000376345,9606.ENSP00000378856,9606.ENSP00000384273,9606.ENSP00000441543,9606.ENSP00000479488	NFKBIA,MAD2L2,KRAS,CRK,PRKACA,HSP90AA1,STOML2,MYO1C,RC3H1,IRAK1,RC3H2,HSPA1A,HSPD1,GRB2,LGALS9,RELA,UBC,PHB
GO:0048518	positive regulation of biological process	100	5459	0.11	0.0288	9606.ENSP00000216797,9606.ENSP00000219548,9606.ENSP00000229307,9606.ENSP00000235310,9606.ENSP00000244050,9606.ENSP00000250457,9606.ENSP00000255380,9606.ENSP00000256078,9606.ENSP00000256474,9606.ENSP00000256644,9606.ENSP00000259915,9606.ENSP00000261537,9606.ENSP00000261845,9606.ENSP00000262375,9606.ENSP00000263121,9606.ENSP00000263464,9606.ENSP00000264414,9606.ENSP00000264451,9606.ENSP00000264674,…	NFKBIA,STUB1,NANOG,MAD2L2,SNAI1,EGLN3,CHRM3,KRAS,VHL,LAMTOR5,POU5F1,MIB1,MAPK6,DNAJA3,SMARCB1,BIRC3,CUL3,SLC30A9,MECOM,FOSL2,FBXO7,PRDM16,EGFR,PPARG,NDUFS4,CHMP4C,RPUSD4,CLPX,RUNX1,CRK,PCSK9,RPTOR,PRKACA,RAB1B,PPM1E,NFKBIB,CARM1,NOS2,HAX1,RIPK4,SHMT2,MRPL12,HSP90AA1,CIDEB,CAPRIN1,HNRNPA1,AURKAIP1,SP100,USP7,STOML2,MYO1C,COA3,OSGIN1,RC3H1,S100A4,IRAK1,PTEN,IRS4,TRUB2,RC3H2,TXN,HSPA1A,HSPA1L,ASXL1,…
GO:0045934	negative regulation of nucleobase-containing compound metabolic process	34	1424	0.22	0.0291	9606.ENSP00000229307,9606.ENSP00000235310,9606.ENSP00000244050,9606.ENSP00000244769,9606.ENSP00000256474,9606.ENSP00000259915,9606.ENSP00000260665,9606.ENSP00000262375,9606.ENSP00000264414,9606.ENSP00000264674,9606.ENSP00000270722,9606.ENSP00000287820,9606.ENSP00000300305,9606.ENSP00000329933,9606.ENSP00000341826,9606.ENSP00000342924,9606.ENSP00000343023,9606.ENSP00000344782,9606.ENSP00000359095,…	NANOG,MAD2L2,SNAI1,ATXN1,VHL,POU5F1,LRPPRC,DNAJA3,CUL3,MECOM,PRDM16,PPARG,RUNX1,PHF12,HNRNPA1,MCPH1,SP100,GFI1B,PRMT6,TXN,HSPA1A,BRD7,KDM1A,RELA,ESR1,BRCA1,HSPA8,UBC,PHB2,WWOX,CIC,HIST1H4A,PHB,MYC
GO:0000959	mitochondrial RNA metabolic process	4	37	0.88	0.0294	9606.ENSP00000302801,9606.ENSP00000333837,9606.ENSP00000355086,9606.ENSP00000369618	TRMT61B,MRPL12,DARS2,FASTKD5
GO:0019068	virion assembly	4	37	0.88	0.0294	9606.ENSP00000297265,9606.ENSP00000310226,9606.ENSP00000387286,9606.ENSP00000441543	CHMP4C,RAB1B,RAB1A,UBC
GO:0000028	ribosomal small subunit assembly	3	17	1.09	0.0298	9606.ENSP00000245539,9606.ENSP00000254928,9606.ENSP00000472469	MRPS7,ERAL1,RPS28
GO:0007049	cell cycle	31	1263	0.24	0.0298	9606.ENSP00000216024,9606.ENSP00000217133,9606.ENSP00000235310,9606.ENSP00000256644,9606.ENSP00000261845,9606.ENSP00000263121,9606.ENSP00000264414,9606.ENSP00000274376,9606.ENSP00000297265,9606.ENSP00000301071,9606.ENSP00000307272,9606.ENSP00000309591,9606.ENSP00000325690,9606.ENSP00000335153,9606.ENSP00000339001,9606.ENSP00000340279,9606.ENSP00000342924,9606.ENSP00000360623,9606.ENSP00000371472,…	DMC1,TUBB1,MAD2L2,LAMTOR5,MAPK6,SMARCB1,CUL3,RASA1,CHMP4C,TUBA1A,RPTOR,PRKACA,CARM1,HSP90AA1,TUBB,SSX2IP,MCPH1,ORC1,NIN,LATS2,RAD51,CIT,CUL5,BRD7,ILK,BRCA1,CUL7,PHB2,CLTC,MYC,CTDP1
GO:0009201	ribonucleoside triphosphate biosynthetic process	6	92	0.66	0.0298	9606.ENSP00000258424,9606.ENSP00000264705,9606.ENSP00000290299,9606.ENSP00000301587,9606.ENSP00000320171,9606.ENSP00000348886	COX5B,CAD,ATP5O,ATP5H,PKM,STOML2
GO:0071356	cellular response to tumor necrosis factor	9	197	0.51	0.0298	9606.ENSP00000216797,9606.ENSP00000263464,9606.ENSP00000371067,9606.ENSP00000379975,9606.ENSP00000384273,9606.ENSP00000418960,9606.ENSP00000460348,9606.ENSP00000472998,9606.ENSP00000482657	NFKBIA,BIRC3,JAK2,ILK,RELA,BRCA1,PRPF8,SNRNP70,MAP3K14
GO:1901991	negative regulation of mitotic cell cycle phase transition	8	160	0.54	0.0298	9606.ENSP00000235310,9606.ENSP00000266087,9606.ENSP00000297265,9606.ENSP00000325690,9606.ENSP00000361021,9606.ENSP00000378181,9606.ENSP00000381148,9606.ENSP00000418960	MAD2L2,FBXO7,CHMP4C,CARM1,PTEN,BRD7,CTDSP2,BRCA1
GO:0070647	protein modification by small protein conjugation or removal	25	945	0.27	0.0299	9606.ENSP00000216797,9606.ENSP00000219548,9606.ENSP00000256474,9606.ENSP00000261537,9606.ENSP00000261601,9606.ENSP00000263464,9606.ENSP00000264414,9606.ENSP00000266087,9606.ENSP00000333667,9606.ENSP00000340648,9606.ENSP00000343535,9606.ENSP00000356669,9606.ENSP00000361021,9606.ENSP00000362774,9606.ENSP00000364839,9606.ENSP00000376258,9606.ENSP00000376808,9606.ENSP00000381034,9606.ENSP00000405330,…	NFKBIA,STUB1,VHL,MIB1,USP14,BIRC3,CUL3,FBXO7,SHMT2,HUWE1,USP7,RC3H1,PTEN,RC3H2,ASXL1,RNF34,CUL5,SOCS6,ESR1,BRCA1,HIF1A,CUL7,UBC,ATXN3,MYC
GO:0045638	negative regulation of myeloid cell differentiation	6	93	0.66	0.0308	9606.ENSP00000216797,9606.ENSP00000270722,9606.ENSP00000297185,9606.ENSP00000300305,9606.ENSP00000479106,9606.ENSP00000479618	NFKBIA,PRDM16,HSPA9,RUNX1,HIST1H4A,MYC
GO:0051100	negative regulation of binding	8	161	0.54	0.0308	9606.ENSP00000216797,9606.ENSP00000219548,9606.ENSP00000235310,9606.ENSP00000303208,9606.ENSP00000325690,9606.ENSP00000343023,9606.ENSP00000371067,9606.ENSP00000383042	NFKBIA,STUB1,MAD2L2,PCSK9,CARM1,SP100,JAK2,KDM1A
GO:0019220	regulation of phosphate metabolic process	38	1657	0.21	0.0310	9606.ENSP00000235310,9606.ENSP00000256078,9606.ENSP00000262375,9606.ENSP00000264674,9606.ENSP00000266087,9606.ENSP00000275493,9606.ENSP00000283228,9606.ENSP00000296684,9606.ENSP00000300574,9606.ENSP00000307272,9606.ENSP00000309591,9606.ENSP00000312411,9606.ENSP00000327251,9606.ENSP00000329002,9606.ENSP00000333262,9606.ENSP00000333667,9606.ENSP00000335153,9606.ENSP00000342924,9606.ENSP00000348886,…	MAD2L2,KRAS,DNAJA3,MECOM,FBXO7,EGFR,PTPRR,NDUFS4,CRK,RPTOR,PRKACA,PPM1E,NOS2,HAX1,INPP5J,SHMT2,HSP90AA1,MCPH1,STOML2,IRAK1,PTEN,TXN,JAK2,LATS2,GRB2,LGALS9,ILK,SOCS6,CTDSP2,KSR1,AMBRA1,HIF1A,UBC,PHB2,FKBP8,PHB,MYC,MAP3K14
GO:0022613	ribonucleoprotein complex biogenesis	14	409	0.38	0.0310	9606.ENSP00000245539,9606.ENSP00000254928,9606.ENSP00000258455,9606.ENSP00000265753,9606.ENSP00000296674,9606.ENSP00000302801,9606.ENSP00000328854,9606.ENSP00000335153,9606.ENSP00000356669,9606.ENSP00000359859,9606.ENSP00000393241,9606.ENSP00000460348,9606.ENSP00000472469,9606.ENSP00000481559	MRPS7,ERAL1,MRPS9,EIF4H,RPS23,TRMT61B,NOC4L,HSP90AA1,RC3H1,MTG2,RPS18,PRPF8,RPS28,MRM1
GO:0042769	DNA damage response, detection of DNA damage	4	38	0.87	0.0311	9606.ENSP00000081029,9606.ENSP00000258455,9606.ENSP00000369682,9606.ENSP00000441543	MRPS35,MRPS9,MRPS26,UBC
GO:0033590	response to cobalamin	2	4	1.54	0.0313	9606.ENSP00000275493,9606.ENSP00000384273	EGFR,RELA
GO:0051572	negative regulation of histone H3-K4 methylation	2	4	1.54	0.0313	9606.ENSP00000359095,9606.ENSP00000418960	PRMT6,BRCA1
GO:0061470	T follicular helper cell differentiation	2	4	1.54	0.0313	9606.ENSP00000356669,9606.ENSP00000362774	RC3H1,RC3H2
GO:0061684	chaperone-mediated autophagy	2	4	1.54	0.0313	9606.ENSP00000335153,9606.ENSP00000432083	HSP90AA1,HSPA8
GO:0072606	interleukin-8 secretion	2	4	1.54	0.0313	9606.ENSP00000327251,9606.ENSP00000387286	NOS2,RAB1A
GO:0009967	positive regulation of signal transduction	35	1493	0.22	0.0317	9606.ENSP00000256078,9606.ENSP00000256644,9606.ENSP00000259915,9606.ENSP00000263121,9606.ENSP00000263464,9606.ENSP00000275493,9606.ENSP00000300574,9606.ENSP00000307272,9606.ENSP00000329002,9606.ENSP00000335153,9606.ENSP00000337731,9606.ENSP00000352834,9606.ENSP00000356669,9606.ENSP00000357705,9606.ENSP00000358997,9606.ENSP00000361021,9606.ENSP00000361202,9606.ENSP00000362774,9606.ENSP00000363641,…	KRAS,LAMTOR5,POU5F1,SMARCB1,BIRC3,EGFR,CRK,RPTOR,HAX1,HSP90AA1,CIDEB,MYO1C,RC3H1,S100A4,IRAK1,PTEN,IRS4,RC3H2,TXN,HSPA1A,ASXL1,JAK2,GRB2,LGALS9,ILK,KSR1,RELA,ESR1,HIF1A,UBC,PHB2,WWOX,FKBP8,PHB,MAP3K14
GO:1902806	regulation of cell cycle G1/S phase transition	8	163	0.54	0.0320	9606.ENSP00000266087,9606.ENSP00000275493,9606.ENSP00000307272,9606.ENSP00000325690,9606.ENSP00000361021,9606.ENSP00000378181,9606.ENSP00000381148,9606.ENSP00000441875	FBXO7,EGFR,RPTOR,CARM1,PTEN,BRD7,CTDSP2,PHB2
GO:1903706	regulation of hemopoiesis	14	412	0.38	0.0321	9606.ENSP00000216797,9606.ENSP00000266087,9606.ENSP00000270722,9606.ENSP00000297185,9606.ENSP00000300305,9606.ENSP00000329002,9606.ENSP00000356669,9606.ENSP00000359095,9606.ENSP00000362774,9606.ENSP00000364802,9606.ENSP00000378856,9606.ENSP00000437955,9606.ENSP00000479106,9606.ENSP00000479618	NFKBIA,FBXO7,PRDM16,HSPA9,RUNX1,HAX1,RC3H1,PRMT6,RC3H2,HSPA1A,LGALS9,HIF1A,HIST1H4A,MYC
GO:0010638	positive regulation of organelle organization	17	552	0.33	0.0322	9606.ENSP00000263121,9606.ENSP00000264414,9606.ENSP00000266087,9606.ENSP00000312411,9606.ENSP00000329002,9606.ENSP00000337731,9606.ENSP00000341826,9606.ENSP00000348886,9606.ENSP00000352834,9606.ENSP00000364802,9606.ENSP00000364805,9606.ENSP00000376345,9606.ENSP00000378181,9606.ENSP00000383042,9606.ENSP00000418960,9606.ENSP00000437955,9606.ENSP00000441875	SMARCB1,CUL3,FBXO7,PPM1E,HAX1,CIDEB,HNRNPA1,STOML2,MYO1C,HSPA1A,HSPA1L,GRB2,BRD7,KDM1A,BRCA1,HIF1A,PHB2
GO:0009084	glutamine family amino acid biosynthetic process	3	18	1.07	0.0325	9606.ENSP00000264705,9606.ENSP00000317379,9606.ENSP00000342502	CAD,GLS,PYCR2
GO:0031061	negative regulation of histone methylation	3	18	1.07	0.0325	9606.ENSP00000263121,9606.ENSP00000359095,9606.ENSP00000418960	SMARCB1,PRMT6,BRCA1
GO:0042772	DNA damage response, signal transduction resulting in transcription	3	18	1.07	0.0325	9606.ENSP00000235310,9606.ENSP00000343023,9606.ENSP00000418960	MAD2L2,SP100,BRCA1
GO:0060749	mammary gland alveolus development	3	18	1.07	0.0325	9606.ENSP00000405330,9606.ENSP00000437955,9606.ENSP00000441875	ESR1,HIF1A,PHB2
GO:0002009	morphogenesis of an epithelium	14	414	0.38	0.0328	9606.ENSP00000244050,9606.ENSP00000254799,9606.ENSP00000256078,9606.ENSP00000261537,9606.ENSP00000275493,9606.ENSP00000296043,9606.ENSP00000309591,9606.ENSP00000332454,9606.ENSP00000376345,9606.ENSP00000379975,9606.ENSP00000405330,9606.ENSP00000437955,9606.ENSP00000441875,9606.ENSP00000479618	SNAI1,GRSF1,KRAS,MIB1,EGFR,SHROOM3,PRKACA,RIPK4,GRB2,ILK,ESR1,HIF1A,PHB2,MYC
GO:0070848	response to growth factor	16	507	0.35	0.0330	9606.ENSP00000259915,9606.ENSP00000264705,9606.ENSP00000275493,9606.ENSP00000300574,9606.ENSP00000341826,9606.ENSP00000352834,9606.ENSP00000361021,9606.ENSP00000369154,9606.ENSP00000376345,9606.ENSP00000384273,9606.ENSP00000386928,9606.ENSP00000400433,9606.ENSP00000441543,9606.ENSP00000457230,9606.ENSP00000472998,9606.ENSP00000479618	POU5F1,CAD,EGFR,CRK,HNRNPA1,MYO1C,PTEN,SMAD9,GRB2,RELA,STK16,HNRNPF,UBC,WWOX,SNRNP70,MYC
GO:0010506	regulation of autophagy	11	286	0.43	0.0352	9606.ENSP00000256644,9606.ENSP00000266087,9606.ENSP00000307272,9606.ENSP00000309591,9606.ENSP00000310226,9606.ENSP00000329002,9606.ENSP00000390783,9606.ENSP00000431926,9606.ENSP00000437955,9606.ENSP00000472998,9606.ENSP00000475924	LAMTOR5,FBXO7,RPTOR,PRKACA,RAB1B,HAX1,SCFD1,AMBRA1,HIF1A,SNRNP70,POLDIP2
GO:1902106	negative regulation of leukocyte differentiation	6	97	0.64	0.0352	9606.ENSP00000266087,9606.ENSP00000270722,9606.ENSP00000300305,9606.ENSP00000356669,9606.ENSP00000362774,9606.ENSP00000479618	FBXO7,PRDM16,RUNX1,RC3H1,RC3H2,MYC
GO:0071375	cellular response to peptide hormone stimulus	10	245	0.46	0.0355	9606.ENSP00000287820,9606.ENSP00000300574,9606.ENSP00000303208,9606.ENSP00000309591,9606.ENSP00000320171,9606.ENSP00000361021,9606.ENSP00000361202,9606.ENSP00000371067,9606.ENSP00000376345,9606.ENSP00000384273	PPARG,CRK,PCSK9,PRKACA,PKM,PTEN,IRS4,JAK2,GRB2,RELA
GO:0043401	steroid hormone mediated signaling pathway	7	131	0.57	0.0357	9606.ENSP00000287820,9606.ENSP00000325690,9606.ENSP00000371067,9606.ENSP00000405330,9606.ENSP00000418960,9606.ENSP00000479488,9606.ENSP00000483059	PPARG,CARM1,JAK2,ESR1,BRCA1,PHB,NR2C2
GO:0050773	regulation of dendrite development	7	131	0.57	0.0357	9606.ENSP00000261845,9606.ENSP00000325690,9606.ENSP00000340329,9606.ENSP00000358059,9606.ENSP00000361021,9606.ENSP00000379975,9606.ENSP00000438788	MAPK6,CARM1,CAPRIN1,RTN4IP1,PTEN,ILK,CUL7
GO:0043618	regulation of transcription from RNA polymerase II promoter in response to stress	5	67	0.72	0.0358	9606.ENSP00000250457,9606.ENSP00000256474,9606.ENSP00000364802,9606.ENSP00000437955,9606.ENSP00000441543	EGLN3,VHL,HSPA1A,HIF1A,UBC
GO:0008104	protein localization	43	1966	0.19	0.0360	9606.ENSP00000169551,9606.ENSP00000216797,9606.ENSP00000221418,9606.ENSP00000249269,9606.ENSP00000256644,9606.ENSP00000262375,9606.ENSP00000264954,9606.ENSP00000266087,9606.ENSP00000270538,9606.ENSP00000275493,9606.ENSP00000287820,9606.ENSP00000296043,9606.ENSP00000296674,9606.ENSP00000297185,9606.ENSP00000297265,9606.ENSP00000310226,9606.ENSP00000315693,9606.ENSP00000325690,9606.ENSP00000327251,…	TIMM21,NFKBIA,ECH1,PMPCB,LAMTOR5,DNAJA3,GRPEL1,FBXO7,TIMM44,EGFR,PPARG,SHROOM3,RPS23,HSPA9,CHMP4C,RAB1B,PAM16,CARM1,NOS2,HSP90AA1,SSX2IP,MCPH1,SP100,FRMD6,MYO1C,TXN,SLC25A6,NIN,HSPD1,ATG16L1,RAB1A,SCFD1,RPS18,ESR1,HSPA8,RPS25,UBC,PHB2,CLUAP1,RPS28,ATXN3,CLTC,OXA1L
GO:0033617	mitochondrial respiratory chain complex IV assembly	3	19	1.04	0.0360	9606.ENSP00000169551,9606.ENSP00000255390,9606.ENSP00000354762	TIMM21,SCO1,COA3
GO:0035967	cellular response to topologically incorrect protein	7	132	0.57	0.0367	9606.ENSP00000219548,9606.ENSP00000264414,9606.ENSP00000364802,9606.ENSP00000381148,9606.ENSP00000438689,9606.ENSP00000438788,9606.ENSP00000478320	STUB1,CUL3,HSPA1A,CTDSP2,ACADVL,CUL7,ATXN3
GO:0051130	positive regulation of cellular component organization	28	1128	0.24	0.0372	9606.ENSP00000219548,9606.ENSP00000261537,9606.ENSP00000261845,9606.ENSP00000263121,9606.ENSP00000264414,9606.ENSP00000266087,9606.ENSP00000287820,9606.ENSP00000300574,9606.ENSP00000303208,9606.ENSP00000312411,9606.ENSP00000329002,9606.ENSP00000335153,9606.ENSP00000337731,9606.ENSP00000340329,9606.ENSP00000341826,9606.ENSP00000348886,9606.ENSP00000352834,9606.ENSP00000364802,9606.ENSP00000364805,…	STUB1,MIB1,MAPK6,SMARCB1,CUL3,FBXO7,PPARG,CRK,PCSK9,PPM1E,HAX1,HSP90AA1,CIDEB,CAPRIN1,HNRNPA1,STOML2,MYO1C,HSPA1A,HSPA1L,GRB2,BRD7,ILK,KDM1A,ESR1,BRCA1,HIF1A,CUL7,PHB2
GO:0042274	ribosomal small subunit biogenesis	5	68	0.71	0.0375	9606.ENSP00000245539,9606.ENSP00000254928,9606.ENSP00000258455,9606.ENSP00000328854,9606.ENSP00000472469	MRPS7,ERAL1,MRPS9,NOC4L,RPS28
GO:0045637	regulation of myeloid cell differentiation	10	249	0.45	0.0387	9606.ENSP00000216797,9606.ENSP00000270722,9606.ENSP00000297185,9606.ENSP00000300305,9606.ENSP00000329002,9606.ENSP00000359095,9606.ENSP00000364802,9606.ENSP00000437955,9606.ENSP00000479106,9606.ENSP00000479618	NFKBIA,PRDM16,HSPA9,RUNX1,HAX1,PRMT6,HSPA1A,HIF1A,HIST1H4A,MYC
GO:0051054	positive regulation of DNA metabolic process	9	209	0.48	0.0390	9606.ENSP00000235310,9606.ENSP00000275493,9606.ENSP00000335153,9606.ENSP00000341826,9606.ENSP00000343535,9606.ENSP00000348886,9606.ENSP00000372088,9606.ENSP00000418960,9606.ENSP00000479618	MAD2L2,EGFR,HSP90AA1,HNRNPA1,USP7,STOML2,RAD51,BRCA1,MYC
GO:0030163	protein catabolic process	18	615	0.31	0.0391	9606.ENSP00000219548,9606.ENSP00000245816,9606.ENSP00000261601,9606.ENSP00000264414,9606.ENSP00000266087,9606.ENSP00000297265,9606.ENSP00000300107,9606.ENSP00000303208,9606.ENSP00000335153,9606.ENSP00000343535,9606.ENSP00000376258,9606.ENSP00000376808,9606.ENSP00000381034,9606.ENSP00000432083,9606.ENSP00000438788,9606.ENSP00000441543,9606.ENSP00000478320,9606.ENSP00000479606	STUB1,CLPP,USP14,CUL3,FBXO7,CHMP4C,CLPX,PCSK9,HSP90AA1,USP7,RNF34,CUL5,SOCS6,HSPA8,CUL7,UBC,ATXN3,CLTC
GO:0002683	negative regulation of immune system process	14	425	0.36	0.0394	9606.ENSP00000216797,9606.ENSP00000262375,9606.ENSP00000266087,9606.ENSP00000270722,9606.ENSP00000287820,9606.ENSP00000297185,9606.ENSP00000300305,9606.ENSP00000300574,9606.ENSP00000356669,9606.ENSP00000362774,9606.ENSP00000378856,9606.ENSP00000381034,9606.ENSP00000479106,9606.ENSP00000479618	NFKBIA,DNAJA3,FBXO7,PRDM16,PPARG,HSPA9,RUNX1,CRK,RC3H1,RC3H2,LGALS9,SOCS6,HIST1H4A,MYC
GO:0009719	response to endogenous stimulus	32	1353	0.22	0.0394	9606.ENSP00000255380,9606.ENSP00000256078,9606.ENSP00000256644,9606.ENSP00000259915,9606.ENSP00000264705,9606.ENSP00000275493,9606.ENSP00000287820,9606.ENSP00000300574,9606.ENSP00000303208,9606.ENSP00000307272,9606.ENSP00000309591,9606.ENSP00000320171,9606.ENSP00000325690,9606.ENSP00000341826,9606.ENSP00000361021,9606.ENSP00000361202,9606.ENSP00000369154,9606.ENSP00000371067,9606.ENSP00000372035,…	CHRM3,KRAS,LAMTOR5,POU5F1,CAD,EGFR,PPARG,CRK,PCSK9,RPTOR,PRKACA,PKM,CARM1,HNRNPA1,PTEN,IRS4,SMAD9,JAK2,LATS2,RAD51,GRB2,KDM1A,RELA,STK16,HNRNPF,ESR1,BRCA1,UBC,WWOX,SNRNP70,PHB,NR2C2
GO:0009755	hormone-mediated signaling pathway	8	171	0.52	0.0395	9606.ENSP00000287820,9606.ENSP00000325690,9606.ENSP00000371067,9606.ENSP00000372035,9606.ENSP00000405330,9606.ENSP00000418960,9606.ENSP00000479488,9606.ENSP00000483059	PPARG,CARM1,JAK2,LATS2,ESR1,BRCA1,PHB,NR2C2
GO:0070925	organelle assembly	19	666	0.3	0.0397	9606.ENSP00000217133,9606.ENSP00000245539,9606.ENSP00000254928,9606.ENSP00000258173,9606.ENSP00000296674,9606.ENSP00000297265,9606.ENSP00000301071,9606.ENSP00000309591,9606.ENSP00000335153,9606.ENSP00000339001,9606.ENSP00000340279,9606.ENSP00000356669,9606.ENSP00000361021,9606.ENSP00000375872,9606.ENSP00000385215,9606.ENSP00000387286,9606.ENSP00000431926,9606.ENSP00000460850,9606.ENSP00000472469	TUBB1,MRPS7,ERAL1,TMEM231,RPS23,CHMP4C,TUBA1A,PRKACA,HSP90AA1,TUBB,SSX2IP,RC3H1,PTEN,ATG16L1,CEP162,RAB1A,AMBRA1,CLUAP1,RPS28
GO:0006468	protein phosphorylation	24	923	0.26	0.0398	9606.ENSP00000256078,9606.ENSP00000261845,9606.ENSP00000264414,9606.ENSP00000264705,9606.ENSP00000274376,9606.ENSP00000275493,9606.ENSP00000309591,9606.ENSP00000324196,9606.ENSP00000332454,9606.ENSP00000335153,9606.ENSP00000358997,9606.ENSP00000369154,9606.ENSP00000369618,9606.ENSP00000371067,9606.ENSP00000372035,9606.ENSP00000376306,9606.ENSP00000376345,9606.ENSP00000378856,9606.ENSP00000379975,…	KRAS,MAPK6,CUL3,CAD,RASA1,EGFR,PRKACA,AATK,RIPK4,HSP90AA1,IRAK1,SMAD9,FASTKD5,JAK2,LATS2,CIT,GRB2,LGALS9,ILK,KSR1,STK16,UBC,MYC,MAP3K14
GO:0010667	negative regulation of cardiac muscle cell apoptotic process	3	20	1.02	0.0398	9606.ENSP00000371067,9606.ENSP00000379975,9606.ENSP00000431926	JAK2,ILK,AMBRA1
GO:0032986	protein-DNA complex disassembly	3	20	1.02	0.0398	9606.ENSP00000253237,9606.ENSP00000263121,9606.ENSP00000479618	GRWD1,SMARCB1,MYC
GO:0043371	negative regulation of CD4-positive, alpha-beta T cell differentiation	3	20	1.02	0.0398	9606.ENSP00000300305,9606.ENSP00000356669,9606.ENSP00000362774	RUNX1,RC3H1,RC3H2
GO:0051000	positive regulation of nitric-oxide synthase activity	3	20	1.02	0.0398	9606.ENSP00000256078,9606.ENSP00000405330,9606.ENSP00000437955	KRAS,ESR1,HIF1A
GO:0051052	regulation of DNA metabolic process	13	381	0.38	0.0398	9606.ENSP00000235310,9606.ENSP00000259915,9606.ENSP00000275493,9606.ENSP00000279387,9606.ENSP00000287820,9606.ENSP00000335153,9606.ENSP00000341826,9606.ENSP00000343535,9606.ENSP00000348886,9606.ENSP00000372088,9606.ENSP00000383042,9606.ENSP00000418960,9606.ENSP00000479618	MAD2L2,POU5F1,EGFR,PPP4C,PPARG,HSP90AA1,HNRNPA1,USP7,STOML2,RAD51,KDM1A,BRCA1,MYC
GO:0070584	mitochondrion morphogenesis	3	20	1.02	0.0398	9606.ENSP00000274137,9606.ENSP00000419665,9606.ENSP00000475924	NDUFS6,SSBP1,POLDIP2
GO:1901699	cellular response to nitrogen compound	17	568	0.32	0.0398	9606.ENSP00000255380,9606.ENSP00000256644,9606.ENSP00000275493,9606.ENSP00000287820,9606.ENSP00000300574,9606.ENSP00000303208,9606.ENSP00000307272,9606.ENSP00000309591,9606.ENSP00000320171,9606.ENSP00000361021,9606.ENSP00000361202,9606.ENSP00000371067,9606.ENSP00000372088,9606.ENSP00000376345,9606.ENSP00000383042,9606.ENSP00000384273,9606.ENSP00000418960	CHRM3,LAMTOR5,EGFR,PPARG,CRK,PCSK9,RPTOR,PRKACA,PKM,PTEN,IRS4,JAK2,RAD51,GRB2,KDM1A,RELA,BRCA1
GO:0006282	regulation of DNA repair	6	101	0.62	0.0399	9606.ENSP00000235310,9606.ENSP00000275493,9606.ENSP00000279387,9606.ENSP00000372088,9606.ENSP00000383042,9606.ENSP00000418960	MAD2L2,EGFR,PPP4C,RAD51,KDM1A,BRCA1
GO:0045595	regulation of cell differentiation	38	1695	0.2	0.0399	9606.ENSP00000216797,9606.ENSP00000229307,9606.ENSP00000235310,9606.ENSP00000244050,9606.ENSP00000256078,9606.ENSP00000256474,9606.ENSP00000259915,9606.ENSP00000261537,9606.ENSP00000261845,9606.ENSP00000266087,9606.ENSP00000270722,9606.ENSP00000275493,9606.ENSP00000287820,9606.ENSP00000297185,9606.ENSP00000300305,9606.ENSP00000300574,9606.ENSP00000309591,9606.ENSP00000325690,9606.ENSP00000329002,…	NFKBIA,NANOG,MAD2L2,SNAI1,KRAS,VHL,POU5F1,MIB1,MAPK6,FBXO7,PRDM16,EGFR,PPARG,HSPA9,RUNX1,CRK,PRKACA,CARM1,HAX1,INPP5J,CAPRIN1,RC3H1,RTN4IP1,PRMT6,PTEN,RC3H2,HSPA1A,ASXL1,JAK2,LGALS9,ILK,KDM1A,RELA,HIF1A,CUL7,HIST1H4A,MYC,CTDP1
GO:1903506	regulation of nucleic acid-templated transcription	71	3683	0.13	0.0404	9606.ENSP00000216797,9606.ENSP00000229307,9606.ENSP00000235310,9606.ENSP00000244050,9606.ENSP00000244769,9606.ENSP00000250457,9606.ENSP00000256078,9606.ENSP00000256474,9606.ENSP00000259915,9606.ENSP00000260665,9606.ENSP00000262375,9606.ENSP00000263121,9606.ENSP00000264414,9606.ENSP00000264451,9606.ENSP00000264674,9606.ENSP00000264716,9606.ENSP00000270722,9606.ENSP00000275493,9606.ENSP00000287820,…	NFKBIA,NANOG,MAD2L2,SNAI1,ATXN1,EGLN3,KRAS,VHL,POU5F1,LRPPRC,DNAJA3,SMARCB1,CUL3,SLC30A9,MECOM,FOSL2,PRDM16,EGFR,PPARG,HDAC11,RUNX1,CRK,RPTOR,NFKBIB,TSFM,CARM1,NOC4L,HAX1,PHF12,RIPK4,MRPL12,MCPH1,SP100,USP7,GFI1B,IRAK1,PRMT6,ORC1,PTEN,RC3H2,TXN,HSPA1A,ASXL1,TCF19,SMAD9,JAK2,HSPD1,MTPN,BRD7,LGALS9,ILK,KDM1A,ARGLU1,RELA,STK16,ESR1,ZBTB22,BRCA1,HSPA8,HIF1A,UBC,PHB2,WWOX,CIC,FKBP8,ATXN3,HIST1H4A,PHB,…
GO:0033135	regulation of peptidyl-serine phosphorylation	7	136	0.56	0.0407	9606.ENSP00000235310,9606.ENSP00000275493,9606.ENSP00000307272,9606.ENSP00000329002,9606.ENSP00000333262,9606.ENSP00000335153,9606.ENSP00000363641	MAD2L2,EGFR,RPTOR,HAX1,INPP5J,HSP90AA1,TXN
GO:0035556	intracellular signal transduction	35	1528	0.21	0.0409	9606.ENSP00000216797,9606.ENSP00000235310,9606.ENSP00000256078,9606.ENSP00000261845,9606.ENSP00000262375,9606.ENSP00000263464,9606.ENSP00000264414,9606.ENSP00000274376,9606.ENSP00000275493,9606.ENSP00000279387,9606.ENSP00000296684,9606.ENSP00000307272,9606.ENSP00000309591,9606.ENSP00000325690,9606.ENSP00000327251,9606.ENSP00000337731,9606.ENSP00000343023,9606.ENSP00000358997,9606.ENSP00000361021,…	NFKBIA,MAD2L2,KRAS,MAPK6,DNAJA3,BIRC3,CUL3,RASA1,EGFR,PPP4C,NDUFS4,RPTOR,PRKACA,CARM1,NOS2,CIDEB,SP100,IRAK1,PTEN,JAK2,LATS2,CIT,GRB2,CUL5,LGALS9,ILK,SOCS6,KSR1,RELA,BRCA1,UBC,WWOX,FKBP8,MYC,MAP3K14
GO:0010243	response to organonitrogen compound	23	876	0.27	0.0417	9606.ENSP00000216797,9606.ENSP00000219548,9606.ENSP00000256644,9606.ENSP00000264705,9606.ENSP00000275493,9606.ENSP00000287820,9606.ENSP00000296684,9606.ENSP00000300574,9606.ENSP00000303208,9606.ENSP00000307272,9606.ENSP00000309591,9606.ENSP00000320171,9606.ENSP00000325690,9606.ENSP00000361021,9606.ENSP00000361202,9606.ENSP00000371067,9606.ENSP00000372088,9606.ENSP00000376345,9606.ENSP00000383042,…	NFKBIA,STUB1,LAMTOR5,CAD,EGFR,PPARG,NDUFS4,CRK,PCSK9,RPTOR,PRKACA,PKM,CARM1,PTEN,IRS4,JAK2,RAD51,GRB2,KDM1A,RELA,EFTUD2,BRCA1,ATXN3
GO:0051493	regulation of cytoskeleton organization	15	477	0.34	0.0418	9606.ENSP00000274376,9606.ENSP00000297265,9606.ENSP00000300574,9606.ENSP00000312411,9606.ENSP00000329002,9606.ENSP00000333262,9606.ENSP00000342924,9606.ENSP00000352834,9606.ENSP00000364802,9606.ENSP00000376306,9606.ENSP00000376345,9606.ENSP00000376800,9606.ENSP00000379975,9606.ENSP00000418960,9606.ENSP00000479606	RASA1,CHMP4C,CRK,PPM1E,HAX1,INPP5J,MCPH1,MYO1C,HSPA1A,CIT,GRB2,MTPN,ILK,BRCA1,CLTC
GO:0071363	cellular response to growth factor stimulus	15	477	0.34	0.0418	9606.ENSP00000259915,9606.ENSP00000264705,9606.ENSP00000275493,9606.ENSP00000300574,9606.ENSP00000341826,9606.ENSP00000352834,9606.ENSP00000361021,9606.ENSP00000369154,9606.ENSP00000376345,9606.ENSP00000384273,9606.ENSP00000386928,9606.ENSP00000400433,9606.ENSP00000441543,9606.ENSP00000457230,9606.ENSP00000472998	POU5F1,CAD,EGFR,CRK,HNRNPA1,MYO1C,PTEN,SMAD9,GRB2,RELA,STK16,HNRNPF,UBC,WWOX,SNRNP70
GO:0006396	RNA processing	22	825	0.27	0.0419	9606.ENSP00000244769,9606.ENSP00000254799,9606.ENSP00000258383,9606.ENSP00000258455,9606.ENSP00000261601,9606.ENSP00000297591,9606.ENSP00000298317,9606.ENSP00000302801,9606.ENSP00000309591,9606.ENSP00000328854,9606.ENSP00000341826,9606.ENSP00000342676,9606.ENSP00000361982,9606.ENSP00000369618,9606.ENSP00000383042,9606.ENSP00000392094,9606.ENSP00000400433,9606.ENSP00000432083,9606.ENSP00000460348,…	ATXN1,GRSF1,MRPL44,MRPS9,USP14,KIAA1429,RPUSD4,TRMT61B,PRKACA,NOC4L,HNRNPA1,AURKAIP1,TRUB2,FASTKD5,KDM1A,EFTUD2,HNRNPF,HSPA8,PRPF8,RPS28,SNRNP70,MRM1
GO:0033993	response to lipid	22	825	0.27	0.0419	9606.ENSP00000216797,9606.ENSP00000256078,9606.ENSP00000264705,9606.ENSP00000275493,9606.ENSP00000287820,9606.ENSP00000312988,9606.ENSP00000325690,9606.ENSP00000327251,9606.ENSP00000343023,9606.ENSP00000358997,9606.ENSP00000361021,9606.ENSP00000364839,9606.ENSP00000371067,9606.ENSP00000378856,9606.ENSP00000384273,9606.ENSP00000405330,9606.ENSP00000418960,9606.ENSP00000441875,9606.ENSP00000460348,…	NFKBIA,KRAS,CAD,EGFR,PPARG,NFKBIB,CARM1,NOS2,SP100,IRAK1,PTEN,ASXL1,JAK2,LGALS9,RELA,ESR1,BRCA1,PHB2,PRPF8,SNRNP70,PHB,NR2C2
GO:0044248	cellular catabolic process	37	1646	0.2	0.0421	9606.ENSP00000219548,9606.ENSP00000221418,9606.ENSP00000245816,9606.ENSP00000261601,9606.ENSP00000264414,9606.ENSP00000266087,9606.ENSP00000296674,9606.ENSP00000297265,9606.ENSP00000300107,9606.ENSP00000303208,9606.ENSP00000310226,9606.ENSP00000317379,9606.ENSP00000320171,9606.ENSP00000327251,9606.ENSP00000335153,9606.ENSP00000335304,9606.ENSP00000343535,9606.ENSP00000346173,9606.ENSP00000356669,…	STUB1,ECH1,CLPP,USP14,CUL3,FBXO7,RPS23,CHMP4C,CLPX,PCSK9,RAB1B,GLS,PKM,NOS2,HSP90AA1,DLST,USP7,ETFB,RC3H1,ECHS1,HSPA1A,ATG16L1,RNF34,CUL5,SOCS6,RAB1A,RPS18,AMBRA1,HSPA8,RPS25,ACADVL,CUL7,UBC,ETFA,RPS28,ATXN3,CLTC
GO:0072593	reactive oxygen species metabolic process	6	103	0.61	0.0425	9606.ENSP00000263774,9606.ENSP00000275493,9606.ENSP00000296597,9606.ENSP00000296684,9606.ENSP00000327251,9606.ENSP00000392709	NDUFS3,EGFR,NDUFAF2,NDUFS4,NOS2,NDUFS1
GO:0048584	positive regulation of response to stimulus	44	2054	0.18	0.0430	9606.ENSP00000216797,9606.ENSP00000235310,9606.ENSP00000256078,9606.ENSP00000256644,9606.ENSP00000259915,9606.ENSP00000263121,9606.ENSP00000263464,9606.ENSP00000275493,9606.ENSP00000300574,9606.ENSP00000307272,9606.ENSP00000309591,9606.ENSP00000329002,9606.ENSP00000335153,9606.ENSP00000337731,9606.ENSP00000348886,9606.ENSP00000352834,9606.ENSP00000356669,9606.ENSP00000357705,9606.ENSP00000358997,…	NFKBIA,MAD2L2,KRAS,LAMTOR5,POU5F1,SMARCB1,BIRC3,EGFR,CRK,RPTOR,PRKACA,HAX1,HSP90AA1,CIDEB,STOML2,MYO1C,RC3H1,S100A4,IRAK1,PTEN,IRS4,RC3H2,TXN,HSPA1A,ASXL1,SLC25A6,JAK2,HSPD1,GRB2,LGALS9,ILK,KSR1,RELA,ESR1,BRCA1,HIF1A,UBC,PHB2,WWOX,FKBP8,ATXN3,PHB,MYC,MAP3K14
GO:0071826	ribonucleoprotein complex subunit organization	9	215	0.47	0.0434	9606.ENSP00000245539,9606.ENSP00000254928,9606.ENSP00000263629,9606.ENSP00000265753,9606.ENSP00000296674,9606.ENSP00000335153,9606.ENSP00000356669,9606.ENSP00000460348,9606.ENSP00000472469	MRPS7,ERAL1,MTIF2,EIF4H,RPS23,HSP90AA1,RC3H1,PRPF8,RPS28
GO:0031401	positive regulation of protein modification process	28	1149	0.23	0.0439	9606.ENSP00000219548,9606.ENSP00000235310,9606.ENSP00000256078,9606.ENSP00000262375,9606.ENSP00000263121,9606.ENSP00000263464,9606.ENSP00000264414,9606.ENSP00000275493,9606.ENSP00000300574,9606.ENSP00000307272,9606.ENSP00000309591,9606.ENSP00000329002,9606.ENSP00000335153,9606.ENSP00000358997,9606.ENSP00000361021,9606.ENSP00000363641,9606.ENSP00000371067,9606.ENSP00000378181,9606.ENSP00000378856,…	STUB1,MAD2L2,KRAS,DNAJA3,SMARCB1,BIRC3,CUL3,EGFR,CRK,RPTOR,PRKACA,HAX1,HSP90AA1,IRAK1,PTEN,TXN,JAK2,BRD7,LGALS9,ILK,KSR1,KDM1A,RAB1A,BRCA1,UBC,PHB2,PHB,MAP3K14
GO:0001932	regulation of protein phosphorylation	32	1370	0.21	0.0441	9606.ENSP00000235310,9606.ENSP00000256078,9606.ENSP00000262375,9606.ENSP00000264674,9606.ENSP00000266087,9606.ENSP00000275493,9606.ENSP00000283228,9606.ENSP00000296684,9606.ENSP00000300574,9606.ENSP00000307272,9606.ENSP00000309591,9606.ENSP00000312411,9606.ENSP00000329002,9606.ENSP00000333262,9606.ENSP00000335153,9606.ENSP00000358997,9606.ENSP00000361021,9606.ENSP00000363641,9606.ENSP00000371067,…	MAD2L2,KRAS,DNAJA3,MECOM,FBXO7,EGFR,PTPRR,NDUFS4,CRK,RPTOR,PRKACA,PPM1E,HAX1,INPP5J,HSP90AA1,IRAK1,PTEN,TXN,JAK2,LATS2,GRB2,LGALS9,ILK,SOCS6,CTDSP2,KSR1,UBC,PHB2,FKBP8,PHB,MYC,MAP3K14
GO:1903050	regulation of proteolysis involved in cellular protein catabolic process	9	216	0.47	0.0444	9606.ENSP00000219548,9606.ENSP00000255390,9606.ENSP00000261601,9606.ENSP00000264414,9606.ENSP00000309591,9606.ENSP00000343535,9606.ENSP00000361021,9606.ENSP00000364802,9606.ENSP00000478320	STUB1,SCO1,USP14,CUL3,PRKACA,USP7,PTEN,HSPA1A,ATXN3
GO:0061024	membrane organization	20	729	0.28	0.0449	9606.ENSP00000262375,9606.ENSP00000264414,9606.ENSP00000269143,9606.ENSP00000275493,9606.ENSP00000290299,9606.ENSP00000301587,9606.ENSP00000305653,9606.ENSP00000310226,9606.ENSP00000335153,9606.ENSP00000348886,9606.ENSP00000361021,9606.ENSP00000364802,9606.ENSP00000370808,9606.ENSP00000376345,9606.ENSP00000387262,9606.ENSP00000387286,9606.ENSP00000390783,9606.ENSP00000432083,9606.ENSP00000441543,…	DNAJA3,CUL3,AFG3L2,EGFR,ATP5O,ATP5H,LETM1,RAB1B,HSP90AA1,STOML2,PTEN,HSPA1A,SLC25A6,GRB2,IMMT,RAB1A,SCFD1,HSPA8,UBC,CLTC
GO:0044093	positive regulation of molecular function	38	1713	0.19	0.0452	9606.ENSP00000219548,9606.ENSP00000250457,9606.ENSP00000256078,9606.ENSP00000262375,9606.ENSP00000263121,9606.ENSP00000274376,9606.ENSP00000275493,9606.ENSP00000287820,9606.ENSP00000300107,9606.ENSP00000300574,9606.ENSP00000307272,9606.ENSP00000309591,9606.ENSP00000325690,9606.ENSP00000327251,9606.ENSP00000332454,9606.ENSP00000335153,9606.ENSP00000337731,9606.ENSP00000343023,9606.ENSP00000358997,…	STUB1,EGLN3,KRAS,DNAJA3,SMARCB1,RASA1,EGFR,PPARG,CLPX,CRK,RPTOR,PRKACA,CARM1,NOS2,RIPK4,HSP90AA1,CIDEB,SP100,IRAK1,PTEN,TXN,HSPA1A,JAK2,HSPD1,MTPN,LGALS9,ILK,KDM1A,RELA,RAB1A,ESR1,SSBP1,AMBRA1,HIF1A,UBC,PHB2,MYC,MAP3K14
GO:0033138	positive regulation of peptidyl-serine phosphorylation	6	105	0.6	0.0453	9606.ENSP00000235310,9606.ENSP00000275493,9606.ENSP00000307272,9606.ENSP00000329002,9606.ENSP00000335153,9606.ENSP00000363641	MAD2L2,EGFR,RPTOR,HAX1,HSP90AA1,TXN
GO:0042221	response to chemical	78	4153	0.12	0.0460	9606.ENSP00000216797,9606.ENSP00000219548,9606.ENSP00000229307,9606.ENSP00000250457,9606.ENSP00000255380,9606.ENSP00000256078,9606.ENSP00000256474,9606.ENSP00000256644,9606.ENSP00000259915,9606.ENSP00000261845,9606.ENSP00000262375,9606.ENSP00000263464,9606.ENSP00000264414,9606.ENSP00000264705,9606.ENSP00000275493,9606.ENSP00000287820,9606.ENSP00000290219,9606.ENSP00000296684,9606.ENSP00000297185,…	NFKBIA,STUB1,NANOG,EGLN3,CHRM3,KRAS,VHL,LAMTOR5,POU5F1,MAPK6,DNAJA3,BIRC3,CUL3,CAD,EGFR,PPARG,IFNGR2,NDUFS4,HSPA9,CRK,PCSK9,RPTOR,PRKACA,PPM1E,NFKBIB,PKM,CARM1,NOS2,HAX1,SHMT2,HSP90AA1,HNRNPA1,SLC25A15,PYCR2,SP100,MYO1C,RC3H1,IRAK1,PTEN,IRS4,TXN,HSPA1A,HSPA1L,ASXL1,SMAD9,SLC25A6,JAK2,LATS2,RAD51,HSPD1,GRB2,LGALS9,ILK,SOCS6,CTDSP2,KDM1A,RELA,STK16,SCFD1,EFTUD2,HNRNPF,ESR1,BRCA1,HSPA8,HIF1A,ACADVL,…
GO:0071218	cellular response to misfolded protein	3	22	0.98	0.0468	9606.ENSP00000219548,9606.ENSP00000264414,9606.ENSP00000478320	STUB1,CUL3,ATXN3
GO:0016570	histone modification	12	347	0.38	0.0469	9606.ENSP00000216267,9606.ENSP00000264674,9606.ENSP00000270722,9606.ENSP00000295757,9606.ENSP00000325690,9606.ENSP00000340648,9606.ENSP00000343535,9606.ENSP00000359095,9606.ENSP00000364839,9606.ENSP00000371067,9606.ENSP00000383042,9606.ENSP00000479488	BRD1,MECOM,PRDM16,HDAC11,CARM1,HUWE1,USP7,PRMT6,ASXL1,JAK2,KDM1A,PHB
GO:0006325	chromatin organization	19	683	0.29	0.0472	9606.ENSP00000216267,9606.ENSP00000244050,9606.ENSP00000253237,9606.ENSP00000263121,9606.ENSP00000264674,9606.ENSP00000270722,9606.ENSP00000295757,9606.ENSP00000325690,9606.ENSP00000340648,9606.ENSP00000343535,9606.ENSP00000344782,9606.ENSP00000359095,9606.ENSP00000364839,9606.ENSP00000371067,9606.ENSP00000383042,9606.ENSP00000405330,9606.ENSP00000479106,9606.ENSP00000479488,9606.ENSP00000479618	BRD1,SNAI1,GRWD1,SMARCB1,MECOM,PRDM16,HDAC11,CARM1,HUWE1,USP7,GFI1B,PRMT6,ASXL1,JAK2,KDM1A,ESR1,HIST1H4A,PHB,MYC
GO:0001714	endodermal cell fate specification	2	6	1.37	0.0482	9606.ENSP00000229307,9606.ENSP00000259915	NANOG,POU5F1
GO:0046826	negative regulation of protein export from nucleus	2	6	1.37	0.0482	9606.ENSP00000343023,9606.ENSP00000363641	SP100,TXN
GO:0050790	regulation of catalytic activity	47	2249	0.17	0.0482	9606.ENSP00000219548,9606.ENSP00000235310,9606.ENSP00000250457,9606.ENSP00000256078,9606.ENSP00000256644,9606.ENSP00000261601,9606.ENSP00000262375,9606.ENSP00000263464,9606.ENSP00000264954,9606.ENSP00000266087,9606.ENSP00000270517,9606.ENSP00000274376,9606.ENSP00000275493,9606.ENSP00000279387,9606.ENSP00000287820,9606.ENSP00000300107,9606.ENSP00000300574,9606.ENSP00000307272,9606.ENSP00000309591,…	STUB1,MAD2L2,EGLN3,KRAS,LAMTOR5,USP14,DNAJA3,BIRC3,GRPEL1,FBXO7,ECSIT,RASA1,EGFR,PPP4C,PPARG,CLPX,CRK,RPTOR,PRKACA,PPM1E,PAM16,NOS2,HSP90AA1,CIDEB,MCPH1,IRAK1,PTEN,TXN,HSPA1A,JAK2,LATS2,HSPD1,RNF34,LGALS9,ILK,SOCS6,KSR1,RAB1A,ESR1,SSBP1,AMBRA1,HIF1A,UBC,SNRNP70,MYC,MAP3K14,OXA1L
GO:0043370	regulation of CD4-positive, alpha-beta T cell differentiation	4	46	0.79	0.0487	9606.ENSP00000300305,9606.ENSP00000356669,9606.ENSP00000362774,9606.ENSP00000378856	RUNX1,RC3H1,RC3H2,LGALS9
GO:0006355	regulation of transcription, DNA-templated	70	3661	0.13	0.0492	9606.ENSP00000216797,9606.ENSP00000229307,9606.ENSP00000235310,9606.ENSP00000244050,9606.ENSP00000244769,9606.ENSP00000250457,9606.ENSP00000256078,9606.ENSP00000256474,9606.ENSP00000259915,9606.ENSP00000260665,9606.ENSP00000262375,9606.ENSP00000263121,9606.ENSP00000264414,9606.ENSP00000264451,9606.ENSP00000264674,9606.ENSP00000264716,9606.ENSP00000270722,9606.ENSP00000275493,9606.ENSP00000287820,…	NFKBIA,NANOG,MAD2L2,SNAI1,ATXN1,EGLN3,KRAS,VHL,POU5F1,LRPPRC,DNAJA3,SMARCB1,CUL3,SLC30A9,MECOM,FOSL2,PRDM16,EGFR,PPARG,HDAC11,RUNX1,CRK,RPTOR,TSFM,CARM1,NOC4L,HAX1,PHF12,RIPK4,MRPL12,MCPH1,SP100,USP7,GFI1B,IRAK1,PRMT6,ORC1,PTEN,RC3H2,TXN,HSPA1A,ASXL1,TCF19,SMAD9,JAK2,HSPD1,MTPN,BRD7,LGALS9,ILK,KDM1A,ARGLU1,RELA,STK16,ESR1,ZBTB22,BRCA1,HSPA8,HIF1A,UBC,PHB2,WWOX,CIC,FKBP8,ATXN3,HIST1H4A,PHB,MYC,NR2…
GO:0006399	tRNA metabolic process	8	181	0.49	0.0493	9606.ENSP00000254799,9606.ENSP00000261601,9606.ENSP00000298317,9606.ENSP00000302801,9606.ENSP00000355086,9606.ENSP00000355889,9606.ENSP00000441000,9606.ENSP00000472847	GRSF1,USP14,RPUSD4,TRMT61B,DARS2,IARS2,VARS2,SARS2
GO:0006754	ATP biosynthetic process	5	75	0.67	0.0493	9606.ENSP00000258424,9606.ENSP00000290299,9606.ENSP00000301587,9606.ENSP00000320171,9606.ENSP00000348886	COX5B,ATP5O,ATP5H,PKM,STOML2
GO:0044265	cellular macromolecule catabolic process	22	842	0.26	0.0496	9606.ENSP00000219548,9606.ENSP00000245816,9606.ENSP00000261601,9606.ENSP00000264414,9606.ENSP00000266087,9606.ENSP00000296674,9606.ENSP00000297265,9606.ENSP00000300107,9606.ENSP00000303208,9606.ENSP00000343535,9606.ENSP00000356669,9606.ENSP00000364802,9606.ENSP00000376258,9606.ENSP00000376808,9606.ENSP00000381034,9606.ENSP00000393241,9606.ENSP00000435096,9606.ENSP00000438788,9606.ENSP00000441543,…	STUB1,CLPP,USP14,CUL3,FBXO7,RPS23,CHMP4C,CLPX,PCSK9,USP7,RC3H1,HSPA1A,RNF34,CUL5,SOCS6,RPS18,RPS25,CUL7,UBC,RPS28,ATXN3,CLTC

## Sheet: Function
#term ID	term description	observed gene count	background gene count	strength	false discovery rate	matching proteins in your network (IDs)	matching proteins in your network (labels)
GO:0008137	NADH dehydrogenase (ubiquinone) activity	18	45	1.45	2.90e-16	9606.ENSP00000233627,9606.ENSP00000252102,9606.ENSP00000263774,9606.ENSP00000266544,9606.ENSP00000268668,9606.ENSP00000274137,9606.ENSP00000296597,9606.ENSP00000296684,9606.ENSP00000301457,9606.ENSP00000315774,9606.ENSP00000322450,9606.ENSP00000327268,9606.ENSP00000330737,9606.ENSP00000346196,9606.ENSP00000356972,9606.ENSP00000392709,9606.ENSP00000417142,9606.ENSP00000418842	NDUFS7,NDUFA2,NDUFS3,NDUFA9,NDUFB10,NDUFS6,NDUFAF2,NDUFS4,NDUFA7,NDUFS8,NDUFV1,NDUFV2,NDUFA12,NDUFV3,NDUFS2,NDUFS1,NDUFA5,NDUFA6
GO:0003735	structural constituent of ribosome	25	146	1.08	3.45e-16	9606.ENSP00000081029,9606.ENSP00000177742,9606.ENSP00000245539,9606.ENSP00000253099,9606.ENSP00000258455,9606.ENSP00000259873,9606.ENSP00000272418,9606.ENSP00000279242,9606.ENSP00000296674,9606.ENSP00000301457,9606.ENSP00000306548,9606.ENSP00000315397,9606.ENSP00000318158,9606.ENSP00000320184,9606.ENSP00000333837,9606.ENSP00000339844,9606.ENSP00000354086,9606.ENSP00000354580,9606.ENSP00000357320,…	MRPS35,MRPS34,MRPS7,MRPL4,MRPS9,MRPS18B,MRPS5,MRPL49,RPS23,NDUFA7,MRPL13,MRPS31,MRPS24,MRPS23,MRPL12,MRPL43,MRPL37,MRPL21,DAP3,RPL23L,RPS18,MRPS22,MRPS14,MRPL22,RPS28
GO:0016651	oxidoreductase activity, acting on NAD(P)H	21	109	1.13	1.66e-14	9606.ENSP00000233627,9606.ENSP00000252102,9606.ENSP00000263774,9606.ENSP00000266544,9606.ENSP00000268668,9606.ENSP00000270517,9606.ENSP00000274137,9606.ENSP00000296597,9606.ENSP00000296684,9606.ENSP00000301457,9606.ENSP00000315774,9606.ENSP00000322450,9606.ENSP00000327251,9606.ENSP00000327268,9606.ENSP00000330737,9606.ENSP00000346196,9606.ENSP00000356972,9606.ENSP00000363641,9606.ENSP00000392709,…	NDUFS7,NDUFA2,NDUFS3,NDUFA9,NDUFB10,ECSIT,NDUFS6,NDUFAF2,NDUFS4,NDUFA7,NDUFS8,NDUFV1,NOS2,NDUFV2,NDUFA12,NDUFV3,NDUFS2,TXN,NDUFS1,NDUFA5,NDUFA6
GO:0003824	catalytic activity	136	5592	0.23	1.51e-10	9606.ENSP00000016171,9606.ENSP00000216024,9606.ENSP00000217133,9606.ENSP00000219548,9606.ENSP00000221418,9606.ENSP00000233627,9606.ENSP00000245816,9606.ENSP00000249269,9606.ENSP00000250457,9606.ENSP00000252102,9606.ENSP00000253577,9606.ENSP00000255380,9606.ENSP00000256078,9606.ENSP00000256474,9606.ENSP00000258383,9606.ENSP00000258424,9606.ENSP00000260665,9606.ENSP00000261537,9606.ENSP00000261601,…	COX15,DMC1,TUBB1,STUB1,ECH1,NDUFS7,CLPP,PMPCB,EGLN3,NDUFA2,ABCB7,CHRM3,KRAS,VHL,MRPL44,COX5B,LRPPRC,MIB1,USP14,MAPK6,BIRC3,MTIF2,NDUFS3,MECOM,CAD,SDHA,EIF4H,FBXO7,NDUFA9,NDUFB10,AFG3L2,ECSIT,PRDM16,ACP1,NDUFS6,RASA1,EGFR,PPP4C,PTPRR,COQ5,ATP5O,HDAC11,NDUFAF2,NDUFS4,RPUSD4,CLPX,TUBA1A,NDUFA7,ICT1,TRMT61B,PCSK9,PRKACA,RAB1B,ACOT1,PPM1E,ACAD9,NDUFS8,GLS,COX5A,TUBB6,PKM,NDUFV1,AATK,CARM1,PTPMT1,NOS2,…
GO:0009055	electron transfer activity	16	103	1.04	1.04e-09	9606.ENSP00000016171,9606.ENSP00000258424,9606.ENSP00000263774,9606.ENSP00000264932,9606.ENSP00000274137,9606.ENSP00000296597,9606.ENSP00000317780,9606.ENSP00000327268,9606.ENSP00000330737,9606.ENSP00000346173,9606.ENSP00000356972,9606.ENSP00000364649,9606.ENSP00000367939,9606.ENSP00000392709,9606.ENSP00000452762,9606.ENSP00000457513	COX15,COX5B,NDUFS3,SDHA,NDUFS6,NDUFAF2,COX5A,NDUFV2,NDUFA12,ETFB,NDUFS2,SDHB,UQCRQ,NDUFS1,ETFA,COX4I1
GO:0031625	ubiquitin protein ligase binding	25	311	0.75	1.07e-09	9606.ENSP00000216797,9606.ENSP00000219548,9606.ENSP00000259915,9606.ENSP00000260665,9606.ENSP00000264414,9606.ENSP00000266087,9606.ENSP00000275493,9606.ENSP00000297185,9606.ENSP00000309591,9606.ENSP00000335153,9606.ENSP00000339001,9606.ENSP00000343535,9606.ENSP00000356972,9606.ENSP00000364802,9606.ENSP00000364805,9606.ENSP00000373620,9606.ENSP00000376258,9606.ENSP00000376808,9606.ENSP00000384273,…	NFKBIA,STUB1,POU5F1,LRPPRC,CUL3,FBXO7,EGFR,HSPA9,PRKACA,HSP90AA1,TUBB,USP7,NDUFS2,HSPA1A,HSPA1L,HSPD1,RNF34,CUL5,RELA,BRCA1,AMBRA1,HSPA8,HIF1A,CUL7,ATXN3
GO:0016491	oxidoreductase activity	37	716	0.56	2.35e-09	9606.ENSP00000016171,9606.ENSP00000233627,9606.ENSP00000250457,9606.ENSP00000252102,9606.ENSP00000258424,9606.ENSP00000263774,9606.ENSP00000264932,9606.ENSP00000266544,9606.ENSP00000268668,9606.ENSP00000270517,9606.ENSP00000274137,9606.ENSP00000296597,9606.ENSP00000296684,9606.ENSP00000301457,9606.ENSP00000312618,9606.ENSP00000315774,9606.ENSP00000317780,9606.ENSP00000322450,9606.ENSP00000327251,…	COX15,NDUFS7,EGLN3,NDUFA2,COX5B,NDUFS3,SDHA,NDUFA9,NDUFB10,ECSIT,NDUFS6,NDUFAF2,NDUFS4,NDUFA7,ACAD9,NDUFS8,COX5A,NDUFV1,NOS2,NDUFV2,NDUFA12,PYCR2,ETFB,NDUFV3,NDUFS2,RTN4IP1,TXN,SDHB,UQCRQ,KDM1A,NDUFS1,NDUFA5,NDUFA6,ACADVL,ETFA,WWOX,COX4I1
GO:0005198	structural molecule activity	33	679	0.53	1.19e-07	9606.ENSP00000081029,9606.ENSP00000177742,9606.ENSP00000217133,9606.ENSP00000245539,9606.ENSP00000253099,9606.ENSP00000258455,9606.ENSP00000259873,9606.ENSP00000272418,9606.ENSP00000279242,9606.ENSP00000296674,9606.ENSP00000301071,9606.ENSP00000301457,9606.ENSP00000306548,9606.ENSP00000315397,9606.ENSP00000318158,9606.ENSP00000318697,9606.ENSP00000320184,9606.ENSP00000329243,9606.ENSP00000333837,…	MRPS35,MRPS34,TUBB1,MRPS7,MRPL4,MRPS9,MRPS18B,MRPS5,MRPL49,RPS23,TUBA1A,NDUFA7,MRPL13,MRPS31,MRPS24,TUBB6,MRPS23,KRT7,MRPL12,TUBB,MRPL43,FRMD6,MRPL37,MRPL21,DAP3,RPL23L,KSR1,RPS18,MRPS22,MRPS14,MRPL22,RPS28,CLTC
GO:0000166	nucleotide binding	60	2097	0.3	9.34e-06	9606.ENSP00000216024,9606.ENSP00000217133,9606.ENSP00000253577,9606.ENSP00000254928,9606.ENSP00000256078,9606.ENSP00000261845,9606.ENSP00000262375,9606.ENSP00000263629,9606.ENSP00000264705,9606.ENSP00000264932,9606.ENSP00000264954,9606.ENSP00000269143,9606.ENSP00000270538,9606.ENSP00000275493,9606.ENSP00000297185,9606.ENSP00000300107,9606.ENSP00000300305,9606.ENSP00000301071,9606.ENSP00000309591,…	DMC1,TUBB1,ABCB7,ERAL1,KRAS,MAPK6,DNAJA3,MTIF2,CAD,SDHA,GRPEL1,AFG3L2,TIMM44,EGFR,HSPA9,CLPX,RUNX1,TUBA1A,PRKACA,RAB1B,ACAD9,TUBB6,PKM,NDUFV1,AATK,NOS2,RIPK4,HSP90AA1,TUBB,MYO1C,DARS2,ABCB10,IARS2,NDUFS2,DAP3,IRAK1,MTG2,ORC1,HSPA1A,HSPA1L,VWA8,JAK2,NIN,LATS2,RAD51,HSPD1,CIT,ILK,KSR1,KDM1A,STK16,RAB1A,EFTUD2,HSPA8,ACADVL,VARS2,ETFA,SARS2,RECQL4,MAP3K14
GO:1901363	heterocyclic compound binding	115	5305	0.18	1.54e-05	9606.ENSP00000216024,9606.ENSP00000217133,9606.ENSP00000229307,9606.ENSP00000244050,9606.ENSP00000244769,9606.ENSP00000245539,9606.ENSP00000253237,9606.ENSP00000253577,9606.ENSP00000254630,9606.ENSP00000254799,9606.ENSP00000254928,9606.ENSP00000256078,9606.ENSP00000258383,9606.ENSP00000259915,9606.ENSP00000260665,9606.ENSP00000261845,9606.ENSP00000262375,9606.ENSP00000263121,9606.ENSP00000263629,…	DMC1,TUBB1,NANOG,SNAI1,ATXN1,MRPS7,GRWD1,ABCB7,PTCD3,GRSF1,ERAL1,KRAS,MRPL44,POU5F1,LRPPRC,MAPK6,DNAJA3,SMARCB1,MTIF2,MECOM,CAD,FOSL2,SDHA,GRPEL1,EIF4H,AFG3L2,TIMM44,PRDM16,EGFR,PPARG,HSPA9,CLPX,RUNX1,TUBA1A,ICT1,MRPL13,RPTOR,PRKACA,RAB1B,ACAD9,TSFM,TUBB6,PKM,NDUFV1,AATK,CARM1,NOS2,PHF12,RIPK4,SHMT2,MRPL12,HSP90AA1,TUBB,HUWE1,HNRNPA1,SP100,GFI1B,MYO1C,DARS2,ABCB10,IARS2,RC3H1,NDUFS2,DAP3,IRAK1,MT…
GO:0008134	transcription factor binding	27	610	0.49	1.73e-05	9606.ENSP00000216797,9606.ENSP00000235310,9606.ENSP00000256474,9606.ENSP00000259915,9606.ENSP00000262375,9606.ENSP00000263121,9606.ENSP00000264451,9606.ENSP00000270722,9606.ENSP00000287820,9606.ENSP00000295757,9606.ENSP00000300305,9606.ENSP00000307272,9606.ENSP00000329933,9606.ENSP00000343023,9606.ENSP00000343535,9606.ENSP00000344782,9606.ENSP00000364839,9606.ENSP00000378181,9606.ENSP00000383042,…	NFKBIA,MAD2L2,VHL,POU5F1,DNAJA3,SMARCB1,SLC30A9,PRDM16,PPARG,HDAC11,RUNX1,RPTOR,PHF12,SP100,USP7,GFI1B,ASXL1,BRD7,KDM1A,RELA,HNRNPF,ESR1,BRCA1,HIF1A,PHB2,MYC,CTDP1
GO:0097159	organic cyclic compound binding	115	5382	0.18	2.95e-05	9606.ENSP00000216024,9606.ENSP00000217133,9606.ENSP00000229307,9606.ENSP00000244050,9606.ENSP00000244769,9606.ENSP00000245539,9606.ENSP00000253237,9606.ENSP00000253577,9606.ENSP00000254630,9606.ENSP00000254799,9606.ENSP00000254928,9606.ENSP00000256078,9606.ENSP00000258383,9606.ENSP00000259915,9606.ENSP00000260665,9606.ENSP00000261845,9606.ENSP00000262375,9606.ENSP00000263121,9606.ENSP00000263629,…	DMC1,TUBB1,NANOG,SNAI1,ATXN1,MRPS7,GRWD1,ABCB7,PTCD3,GRSF1,ERAL1,KRAS,MRPL44,POU5F1,LRPPRC,MAPK6,DNAJA3,SMARCB1,MTIF2,MECOM,CAD,FOSL2,SDHA,GRPEL1,EIF4H,AFG3L2,TIMM44,PRDM16,EGFR,PPARG,HSPA9,CLPX,RUNX1,TUBA1A,ICT1,MRPL13,RPTOR,PRKACA,RAB1B,ACAD9,TSFM,TUBB6,PKM,NDUFV1,AATK,CARM1,NOS2,PHF12,RIPK4,SHMT2,MRPL12,HSP90AA1,TUBB,HUWE1,HNRNPA1,SP100,GFI1B,MYO1C,DARS2,ABCB10,IARS2,RC3H1,NDUFS2,DAP3,IRAK1,MT…
GO:0051082	unfolded protein binding	11	106	0.86	3.34e-05	9606.ENSP00000260361,9606.ENSP00000262375,9606.ENSP00000264954,9606.ENSP00000269143,9606.ENSP00000297185,9606.ENSP00000300107,9606.ENSP00000335153,9606.ENSP00000364802,9606.ENSP00000364805,9606.ENSP00000373620,9606.ENSP00000432083	NDUFAF1,DNAJA3,GRPEL1,AFG3L2,HSPA9,CLPX,HSP90AA1,HSPA1A,HSPA1L,HSPD1,HSPA8
GO:0032553	ribonucleotide binding	53	1868	0.3	5.13e-05	9606.ENSP00000216024,9606.ENSP00000217133,9606.ENSP00000253577,9606.ENSP00000254928,9606.ENSP00000256078,9606.ENSP00000261845,9606.ENSP00000262375,9606.ENSP00000263629,9606.ENSP00000264705,9606.ENSP00000269143,9606.ENSP00000270538,9606.ENSP00000275493,9606.ENSP00000297185,9606.ENSP00000300107,9606.ENSP00000300305,9606.ENSP00000301071,9606.ENSP00000309591,9606.ENSP00000310226,9606.ENSP00000318697,…	DMC1,TUBB1,ABCB7,ERAL1,KRAS,MAPK6,DNAJA3,MTIF2,CAD,AFG3L2,TIMM44,EGFR,HSPA9,CLPX,RUNX1,TUBA1A,PRKACA,RAB1B,TUBB6,PKM,NDUFV1,AATK,NOS2,RIPK4,HSP90AA1,TUBB,MYO1C,DARS2,ABCB10,IARS2,DAP3,IRAK1,MTG2,ORC1,HSPA1A,HSPA1L,VWA8,JAK2,NIN,LATS2,RAD51,HSPD1,CIT,ILK,KSR1,STK16,RAB1A,EFTUD2,HSPA8,VARS2,SARS2,RECQL4,MAP3K14
GO:0036094	small molecule binding	64	2460	0.26	5.72e-05	9606.ENSP00000216024,9606.ENSP00000217133,9606.ENSP00000250457,9606.ENSP00000253577,9606.ENSP00000254928,9606.ENSP00000256078,9606.ENSP00000261845,9606.ENSP00000262375,9606.ENSP00000263629,9606.ENSP00000264705,9606.ENSP00000264932,9606.ENSP00000264954,9606.ENSP00000269143,9606.ENSP00000270538,9606.ENSP00000275493,9606.ENSP00000287820,9606.ENSP00000297185,9606.ENSP00000300107,9606.ENSP00000300305,…	DMC1,TUBB1,EGLN3,ABCB7,ERAL1,KRAS,MAPK6,DNAJA3,MTIF2,CAD,SDHA,GRPEL1,AFG3L2,TIMM44,EGFR,PPARG,HSPA9,CLPX,RUNX1,TUBA1A,PRKACA,RAB1B,ACAD9,TUBB6,PKM,NDUFV1,AATK,NOS2,RIPK4,SHMT2,HSP90AA1,TUBB,MYO1C,DARS2,ABCB10,IARS2,NDUFS2,DAP3,IRAK1,MTG2,ORC1,HSPA1A,HSPA1L,VWA8,JAK2,NIN,LATS2,RAD51,HSPD1,CIT,LGALS9,ILK,KSR1,KDM1A,STK16,RAB1A,EFTUD2,HSPA8,ACADVL,VARS2,ETFA,SARS2,RECQL4,MAP3K14
GO:0035639	purine ribonucleoside triphosphate binding	51	1794	0.3	7.27e-05	9606.ENSP00000216024,9606.ENSP00000217133,9606.ENSP00000253577,9606.ENSP00000254928,9606.ENSP00000256078,9606.ENSP00000261845,9606.ENSP00000262375,9606.ENSP00000263629,9606.ENSP00000264705,9606.ENSP00000269143,9606.ENSP00000270538,9606.ENSP00000275493,9606.ENSP00000297185,9606.ENSP00000300107,9606.ENSP00000300305,9606.ENSP00000301071,9606.ENSP00000309591,9606.ENSP00000310226,9606.ENSP00000318697,…	DMC1,TUBB1,ABCB7,ERAL1,KRAS,MAPK6,DNAJA3,MTIF2,CAD,AFG3L2,TIMM44,EGFR,HSPA9,CLPX,RUNX1,TUBA1A,PRKACA,RAB1B,TUBB6,PKM,AATK,RIPK4,HSP90AA1,TUBB,MYO1C,DARS2,ABCB10,IARS2,DAP3,IRAK1,MTG2,ORC1,HSPA1A,HSPA1L,VWA8,JAK2,NIN,LATS2,RAD51,HSPD1,CIT,ILK,KSR1,STK16,RAB1A,EFTUD2,HSPA8,VARS2,SARS2,RECQL4,MAP3K14
GO:0017076	purine nucleotide binding	52	1865	0.29	9.38e-05	9606.ENSP00000216024,9606.ENSP00000217133,9606.ENSP00000253577,9606.ENSP00000254928,9606.ENSP00000256078,9606.ENSP00000261845,9606.ENSP00000262375,9606.ENSP00000263629,9606.ENSP00000264705,9606.ENSP00000264954,9606.ENSP00000269143,9606.ENSP00000270538,9606.ENSP00000275493,9606.ENSP00000297185,9606.ENSP00000300107,9606.ENSP00000300305,9606.ENSP00000301071,9606.ENSP00000309591,9606.ENSP00000310226,…	DMC1,TUBB1,ABCB7,ERAL1,KRAS,MAPK6,DNAJA3,MTIF2,CAD,GRPEL1,AFG3L2,TIMM44,EGFR,HSPA9,CLPX,RUNX1,TUBA1A,PRKACA,RAB1B,TUBB6,PKM,AATK,RIPK4,HSP90AA1,TUBB,MYO1C,DARS2,ABCB10,IARS2,DAP3,IRAK1,MTG2,ORC1,HSPA1A,HSPA1L,VWA8,JAK2,NIN,LATS2,RAD51,HSPD1,CIT,ILK,KSR1,STK16,RAB1A,EFTUD2,HSPA8,VARS2,SARS2,RECQL4,MAP3K14
GO:0043168	anion binding	67	2696	0.24	0.00013	9606.ENSP00000216024,9606.ENSP00000217133,9606.ENSP00000250457,9606.ENSP00000253577,9606.ENSP00000254928,9606.ENSP00000256078,9606.ENSP00000261845,9606.ENSP00000262375,9606.ENSP00000263265,9606.ENSP00000263629,9606.ENSP00000264705,9606.ENSP00000264932,9606.ENSP00000269143,9606.ENSP00000270538,9606.ENSP00000275493,9606.ENSP00000287820,9606.ENSP00000297185,9606.ENSP00000300107,9606.ENSP00000300305,…	DMC1,TUBB1,EGLN3,ABCB7,ERAL1,KRAS,MAPK6,DNAJA3,PLEKHA4,MTIF2,CAD,SDHA,AFG3L2,TIMM44,EGFR,PPARG,HSPA9,CLPX,RUNX1,TUBA1A,PRKACA,RAB1B,ACAD9,TUBB6,PKM,NDUFV1,AATK,NOS2,PHF12,RIPK4,SHMT2,HSP90AA1,TUBB,STOML2,MYO1C,DARS2,ABCB10,IARS2,DAP3,THBS3,IRAK1,MTG2,ORC1,HSPA1A,HSPA1L,VWA8,JAK2,NIN,LATS2,RAD51,HSPD1,RNF34,CIT,ILK,KSR1,KDM1A,RELA,STK16,RAB1A,EFTUD2,HSPA8,ACADVL,VARS2,ETFA,SARS2,RECQL4,MAP3K14
GO:0032555	purine ribonucleotide binding	51	1853	0.29	0.00016	9606.ENSP00000216024,9606.ENSP00000217133,9606.ENSP00000253577,9606.ENSP00000254928,9606.ENSP00000256078,9606.ENSP00000261845,9606.ENSP00000262375,9606.ENSP00000263629,9606.ENSP00000264705,9606.ENSP00000269143,9606.ENSP00000270538,9606.ENSP00000275493,9606.ENSP00000297185,9606.ENSP00000300107,9606.ENSP00000300305,9606.ENSP00000301071,9606.ENSP00000309591,9606.ENSP00000310226,9606.ENSP00000318697,…	DMC1,TUBB1,ABCB7,ERAL1,KRAS,MAPK6,DNAJA3,MTIF2,CAD,AFG3L2,TIMM44,EGFR,HSPA9,CLPX,RUNX1,TUBA1A,PRKACA,RAB1B,TUBB6,PKM,AATK,RIPK4,HSP90AA1,TUBB,MYO1C,DARS2,ABCB10,IARS2,DAP3,IRAK1,MTG2,ORC1,HSPA1A,HSPA1L,VWA8,JAK2,NIN,LATS2,RAD51,HSPD1,CIT,ILK,KSR1,STK16,RAB1A,EFTUD2,HSPA8,VARS2,SARS2,RECQL4,MAP3K14
GO:0019899	enzyme binding	56	2197	0.25	0.00044	9606.ENSP00000216797,9606.ENSP00000219548,9606.ENSP00000233627,9606.ENSP00000235310,9606.ENSP00000244050,9606.ENSP00000256474,9606.ENSP00000259915,9606.ENSP00000260665,9606.ENSP00000261845,9606.ENSP00000262375,9606.ENSP00000264414,9606.ENSP00000264705,9606.ENSP00000266087,9606.ENSP00000274376,9606.ENSP00000275493,9606.ENSP00000283228,9606.ENSP00000287820,9606.ENSP00000297185,9606.ENSP00000300574,…	NFKBIA,STUB1,NDUFS7,MAD2L2,SNAI1,VHL,POU5F1,LRPPRC,MAPK6,DNAJA3,CUL3,CAD,FBXO7,RASA1,EGFR,PTPRR,PPARG,HSPA9,CRK,RPTOR,PRKACA,HSP90AA1,TUBB,SP100,USP7,STOML2,MYO1C,NDUFS2,PTEN,HSPA1A,HSPA1L,JAK2,RAD51,HSPD1,ATG16L1,RNF34,CIT,GRB2,CUL5,LGALS9,ILK,KSR1,KDM1A,RELA,RPS18,ESR1,BRCA1,AMBRA1,HSPA8,HIF1A,CUL7,UBC,WWOX,ATXN3,PHB,CLTC
GO:0019904	protein domain specific binding	26	706	0.41	0.00044	9606.ENSP00000219548,9606.ENSP00000256078,9606.ENSP00000264414,9606.ENSP00000287820,9606.ENSP00000300574,9606.ENSP00000301071,9606.ENSP00000309591,9606.ENSP00000315397,9606.ENSP00000333262,9606.ENSP00000335153,9606.ENSP00000339001,9606.ENSP00000340279,9606.ENSP00000341826,9606.ENSP00000343023,9606.ENSP00000361021,9606.ENSP00000364802,9606.ENSP00000371067,9606.ENSP00000376306,9606.ENSP00000376345,…	STUB1,KRAS,CUL3,PPARG,CRK,TUBA1A,PRKACA,MRPS31,INPP5J,HSP90AA1,TUBB,SSX2IP,HNRNPA1,SP100,PTEN,HSPA1A,JAK2,CIT,GRB2,ILK,RELA,HSPA8,HIF1A,FKBP8,HIST1H4A,CLTC
GO:0003723	RNA binding	29	850	0.38	0.00053	9606.ENSP00000244769,9606.ENSP00000245539,9606.ENSP00000254630,9606.ENSP00000254799,9606.ENSP00000254928,9606.ENSP00000258383,9606.ENSP00000259915,9606.ENSP00000263629,9606.ENSP00000265753,9606.ENSP00000301585,9606.ENSP00000306548,9606.ENSP00000313877,9606.ENSP00000333837,9606.ENSP00000341826,9606.ENSP00000355086,9606.ENSP00000355889,9606.ENSP00000356669,9606.ENSP00000362774,9606.ENSP00000369618,…	ATXN1,MRPS7,PTCD3,GRSF1,ERAL1,MRPL44,POU5F1,MTIF2,EIF4H,ICT1,MRPL13,TSFM,MRPL12,HNRNPA1,DARS2,IARS2,RC3H1,RC3H2,FASTKD5,HSPD1,RPL23L,KDM1A,RPS18,HNRNPF,BRCA1,MRPS27,PRPF8,SNRNP70,CLTC
GO:0140297	DNA-binding transcription factor binding	16	327	0.54	0.00081	9606.ENSP00000216797,9606.ENSP00000235310,9606.ENSP00000262375,9606.ENSP00000263121,9606.ENSP00000264451,9606.ENSP00000270722,9606.ENSP00000287820,9606.ENSP00000364839,9606.ENSP00000383042,9606.ENSP00000384273,9606.ENSP00000405330,9606.ENSP00000418960,9606.ENSP00000437955,9606.ENSP00000441875,9606.ENSP00000479618,9606.ENSP00000484525	NFKBIA,MAD2L2,DNAJA3,SMARCB1,SLC30A9,PRDM16,PPARG,ASXL1,KDM1A,RELA,ESR1,BRCA1,HIF1A,PHB2,MYC,CTDP1
GO:0061629	RNA polymerase II-specific DNA-binding transcription factor binding	14	257	0.58	0.00082	9606.ENSP00000216797,9606.ENSP00000235310,9606.ENSP00000262375,9606.ENSP00000263121,9606.ENSP00000264451,9606.ENSP00000287820,9606.ENSP00000364839,9606.ENSP00000383042,9606.ENSP00000384273,9606.ENSP00000405330,9606.ENSP00000418960,9606.ENSP00000437955,9606.ENSP00000441875,9606.ENSP00000484525	NFKBIA,MAD2L2,DNAJA3,SMARCB1,SLC30A9,PPARG,ASXL1,KDM1A,RELA,ESR1,BRCA1,HIF1A,PHB2,CTDP1
GO:0097367	carbohydrate derivative binding	54	2163	0.24	0.00095	9606.ENSP00000216024,9606.ENSP00000217133,9606.ENSP00000253577,9606.ENSP00000254928,9606.ENSP00000256078,9606.ENSP00000261845,9606.ENSP00000262375,9606.ENSP00000263629,9606.ENSP00000264705,9606.ENSP00000269143,9606.ENSP00000270538,9606.ENSP00000275493,9606.ENSP00000297185,9606.ENSP00000300107,9606.ENSP00000300305,9606.ENSP00000301071,9606.ENSP00000309591,9606.ENSP00000310226,9606.ENSP00000318697,…	DMC1,TUBB1,ABCB7,ERAL1,KRAS,MAPK6,DNAJA3,MTIF2,CAD,AFG3L2,TIMM44,EGFR,HSPA9,CLPX,RUNX1,TUBA1A,PRKACA,RAB1B,TUBB6,PKM,NDUFV1,AATK,NOS2,RIPK4,HSP90AA1,TUBB,MYO1C,DARS2,ABCB10,IARS2,DAP3,THBS3,IRAK1,MTG2,ORC1,HSPA1A,HSPA1L,VWA8,JAK2,NIN,LATS2,RAD51,HSPD1,CIT,ILK,KSR1,STK16,RAB1A,EFTUD2,HSPA8,VARS2,SARS2,RECQL4,MAP3K14
GO:0051539	4 iron, 4 sulfur cluster binding	6	41	1.01	0.0011	9606.ENSP00000233627,9606.ENSP00000315774,9606.ENSP00000322450,9606.ENSP00000356972,9606.ENSP00000364649,9606.ENSP00000392709	NDUFS7,NDUFS8,NDUFV1,NDUFS2,SDHB,NDUFS1
GO:0140096	catalytic activity, acting on a protein	54	2176	0.24	0.0011	9606.ENSP00000219548,9606.ENSP00000245816,9606.ENSP00000249269,9606.ENSP00000250457,9606.ENSP00000256474,9606.ENSP00000261537,9606.ENSP00000261601,9606.ENSP00000261845,9606.ENSP00000263464,9606.ENSP00000264674,9606.ENSP00000264705,9606.ENSP00000266087,9606.ENSP00000269143,9606.ENSP00000270722,9606.ENSP00000272067,9606.ENSP00000275493,9606.ENSP00000279387,9606.ENSP00000283228,9606.ENSP00000295757,…	STUB1,CLPP,PMPCB,EGLN3,VHL,MIB1,USP14,MAPK6,BIRC3,MECOM,CAD,FBXO7,AFG3L2,PRDM16,ACP1,EGFR,PPP4C,PTPRR,HDAC11,PCSK9,PRKACA,PPM1E,AATK,CARM1,PTPMT1,RIPK4,HSP90AA1,DLST,HUWE1,USP7,PPEF1,RC3H1,IRAK1,PRMT6,PTEN,RC3H2,FASTKD5,JAK2,LATS2,ATG16L1,RNF34,CIT,GRB2,CUL5,ILK,CTDSP2,KSR1,KDM1A,STK16,BRCA1,FKBP8,ATXN3,MAP3K14,CTDP1
GO:0031072	heat shock protein binding	9	112	0.75	0.0012	9606.ENSP00000216797,9606.ENSP00000219548,9606.ENSP00000262375,9606.ENSP00000358997,9606.ENSP00000364802,9606.ENSP00000364805,9606.ENSP00000381958,9606.ENSP00000432083,9606.ENSP00000437955	NFKBIA,STUB1,DNAJA3,IRAK1,HSPA1A,HSPA1L,KSR1,HSPA8,HIF1A
GO:0051536	iron-sulfur cluster binding	7	62	0.9	0.0012	9606.ENSP00000233627,9606.ENSP00000315774,9606.ENSP00000322450,9606.ENSP00000327268,9606.ENSP00000356972,9606.ENSP00000364649,9606.ENSP00000392709	NDUFS7,NDUFS8,NDUFV1,NDUFV2,NDUFS2,SDHB,NDUFS1
GO:0043024	ribosomal small subunit binding	4	14	1.3	0.0021	9606.ENSP00000254630,9606.ENSP00000254928,9606.ENSP00000263629,9606.ENSP00000265753	PTCD3,ERAL1,MTIF2,EIF4H
GO:0008144	drug binding	44	1710	0.26	0.0023	9606.ENSP00000216024,9606.ENSP00000253577,9606.ENSP00000255380,9606.ENSP00000261845,9606.ENSP00000262375,9606.ENSP00000264705,9606.ENSP00000269143,9606.ENSP00000270538,9606.ENSP00000275493,9606.ENSP00000287820,9606.ENSP00000290299,9606.ENSP00000297185,9606.ENSP00000300107,9606.ENSP00000300305,9606.ENSP00000309591,9606.ENSP00000320171,9606.ENSP00000324196,9606.ENSP00000327251,9606.ENSP00000332454,…	DMC1,ABCB7,CHRM3,MAPK6,DNAJA3,CAD,AFG3L2,TIMM44,EGFR,PPARG,ATP5O,HSPA9,CLPX,RUNX1,PRKACA,PKM,AATK,NOS2,RIPK4,SHMT2,HSP90AA1,MYO1C,DARS2,ABCB10,IARS2,IRAK1,ORC1,HSPA1A,HSPA1L,VWA8,JAK2,LATS2,RAD51,HSPD1,CIT,ILK,KSR1,STK16,HSPA8,VARS2,SARS2,FKBP8,RECQL4,MAP3K14
GO:0002039	p53 binding	7	73	0.83	0.0026	9606.ENSP00000263121,9606.ENSP00000343535,9606.ENSP00000373620,9606.ENSP00000376258,9606.ENSP00000378181,9606.ENSP00000383042,9606.ENSP00000437955	SMARCB1,USP7,HSPD1,RNF34,BRD7,KDM1A,HIF1A
GO:0019900	kinase binding	23	678	0.38	0.0030	9606.ENSP00000219548,9606.ENSP00000235310,9606.ENSP00000244050,9606.ENSP00000261845,9606.ENSP00000262375,9606.ENSP00000266087,9606.ENSP00000275493,9606.ENSP00000283228,9606.ENSP00000300574,9606.ENSP00000307272,9606.ENSP00000309591,9606.ENSP00000335153,9606.ENSP00000343023,9606.ENSP00000361021,9606.ENSP00000371067,9606.ENSP00000376345,9606.ENSP00000379975,9606.ENSP00000381958,9606.ENSP00000384273,…	STUB1,MAD2L2,SNAI1,MAPK6,DNAJA3,FBXO7,EGFR,PTPRR,CRK,RPTOR,PRKACA,HSP90AA1,SP100,PTEN,JAK2,GRB2,ILK,KSR1,RELA,RPS18,ESR1,HIF1A,CLTC
GO:0017111	nucleoside-triphosphatase activity	25	778	0.35	0.0034	9606.ENSP00000216024,9606.ENSP00000217133,9606.ENSP00000253577,9606.ENSP00000256078,9606.ENSP00000263629,9606.ENSP00000265753,9606.ENSP00000274376,9606.ENSP00000290299,9606.ENSP00000300107,9606.ENSP00000301071,9606.ENSP00000310226,9606.ENSP00000318697,9606.ENSP00000335153,9606.ENSP00000339001,9606.ENSP00000352834,9606.ENSP00000355637,9606.ENSP00000359859,9606.ENSP00000364802,9606.ENSP00000368612,…	DMC1,TUBB1,ABCB7,KRAS,MTIF2,EIF4H,RASA1,ATP5O,CLPX,TUBA1A,RAB1B,TUBB6,HSP90AA1,TUBB,MYO1C,ABCB10,MTG2,HSPA1A,VWA8,RAD51,HSPD1,RAB1A,EFTUD2,HSPA8,RECQL4
GO:0004704	NF-kappaB-inducing kinase activity	3	6	1.54	0.0039	9606.ENSP00000279387,9606.ENSP00000358997,9606.ENSP00000482657	PPP4C,IRAK1,MAP3K14
GO:0048037	cofactor binding	18	481	0.42	0.0047	9606.ENSP00000233627,9606.ENSP00000250457,9606.ENSP00000264932,9606.ENSP00000266544,9606.ENSP00000312618,9606.ENSP00000315774,9606.ENSP00000322450,9606.ENSP00000327251,9606.ENSP00000327268,9606.ENSP00000333667,9606.ENSP00000356972,9606.ENSP00000364649,9606.ENSP00000371067,9606.ENSP00000383042,9606.ENSP00000392709,9606.ENSP00000438689,9606.ENSP00000452762,9606.ENSP00000457230	NDUFS7,EGLN3,SDHA,NDUFA9,ACAD9,NDUFS8,NDUFV1,NOS2,NDUFV2,SHMT2,NDUFS2,SDHB,JAK2,KDM1A,NDUFS1,ACADVL,ETFA,WWOX
GO:0005524	ATP binding	38	1462	0.26	0.0051	9606.ENSP00000216024,9606.ENSP00000253577,9606.ENSP00000261845,9606.ENSP00000262375,9606.ENSP00000264705,9606.ENSP00000269143,9606.ENSP00000270538,9606.ENSP00000275493,9606.ENSP00000297185,9606.ENSP00000300107,9606.ENSP00000300305,9606.ENSP00000309591,9606.ENSP00000320171,9606.ENSP00000324196,9606.ENSP00000332454,9606.ENSP00000335153,9606.ENSP00000352834,9606.ENSP00000355086,9606.ENSP00000355637,…	DMC1,ABCB7,MAPK6,DNAJA3,CAD,AFG3L2,TIMM44,EGFR,HSPA9,CLPX,RUNX1,PRKACA,PKM,AATK,RIPK4,HSP90AA1,MYO1C,DARS2,ABCB10,IARS2,IRAK1,ORC1,HSPA1A,HSPA1L,VWA8,JAK2,LATS2,RAD51,HSPD1,CIT,ILK,KSR1,STK16,HSPA8,VARS2,SARS2,RECQL4,MAP3K14
GO:0019843	rRNA binding	6	60	0.85	0.0055	9606.ENSP00000245539,9606.ENSP00000254630,9606.ENSP00000254928,9606.ENSP00000369618,9606.ENSP00000393241,9606.ENSP00000426941	MRPS7,PTCD3,ERAL1,FASTKD5,RPS18,MRPS27
GO:0030554	adenyl nucleotide binding	39	1524	0.25	0.0055	9606.ENSP00000216024,9606.ENSP00000253577,9606.ENSP00000261845,9606.ENSP00000262375,9606.ENSP00000264705,9606.ENSP00000264954,9606.ENSP00000269143,9606.ENSP00000270538,9606.ENSP00000275493,9606.ENSP00000297185,9606.ENSP00000300107,9606.ENSP00000300305,9606.ENSP00000309591,9606.ENSP00000320171,9606.ENSP00000324196,9606.ENSP00000332454,9606.ENSP00000335153,9606.ENSP00000352834,9606.ENSP00000355086,…	DMC1,ABCB7,MAPK6,DNAJA3,CAD,GRPEL1,AFG3L2,TIMM44,EGFR,HSPA9,CLPX,RUNX1,PRKACA,PKM,AATK,RIPK4,HSP90AA1,MYO1C,DARS2,ABCB10,IARS2,IRAK1,ORC1,HSPA1A,HSPA1L,VWA8,JAK2,LATS2,RAD51,HSPD1,CIT,ILK,KSR1,STK16,HSPA8,VARS2,SARS2,RECQL4,MAP3K14
GO:0043021	ribonucleoprotein complex binding	8	116	0.68	0.0060	9606.ENSP00000254630,9606.ENSP00000254928,9606.ENSP00000263629,9606.ENSP00000265753,9606.ENSP00000305653,9606.ENSP00000426941,9606.ENSP00000472998,9606.ENSP00000483491	PTCD3,ERAL1,MTIF2,EIF4H,LETM1,MRPS27,SNRNP70,OXA1L
GO:0019901	protein kinase binding	20	599	0.37	0.0075	9606.ENSP00000235310,9606.ENSP00000261845,9606.ENSP00000262375,9606.ENSP00000266087,9606.ENSP00000275493,9606.ENSP00000283228,9606.ENSP00000300574,9606.ENSP00000307272,9606.ENSP00000309591,9606.ENSP00000335153,9606.ENSP00000361021,9606.ENSP00000371067,9606.ENSP00000376345,9606.ENSP00000379975,9606.ENSP00000381958,9606.ENSP00000384273,9606.ENSP00000393241,9606.ENSP00000405330,9606.ENSP00000437955,…	MAD2L2,MAPK6,DNAJA3,FBXO7,EGFR,PTPRR,CRK,RPTOR,PRKACA,HSP90AA1,PTEN,JAK2,GRB2,ILK,KSR1,RELA,RPS18,ESR1,HIF1A,CLTC
GO:0004129	cytochrome-c oxidase activity	4	23	1.09	0.0076	9606.ENSP00000016171,9606.ENSP00000258424,9606.ENSP00000317780,9606.ENSP00000457513	COX15,COX5B,COX5A,COX4I1
GO:0004722	protein serine/threonine phosphatase activity	6	67	0.8	0.0078	9606.ENSP00000279387,9606.ENSP00000312411,9606.ENSP00000354871,9606.ENSP00000361021,9606.ENSP00000381148,9606.ENSP00000484525	PPP4C,PPM1E,PPEF1,PTEN,CTDSP2,CTDP1
GO:0003713	transcription coactivator activity	13	307	0.47	0.0083	9606.ENSP00000263121,9606.ENSP00000264451,9606.ENSP00000270722,9606.ENSP00000287820,9606.ENSP00000312988,9606.ENSP00000325690,9606.ENSP00000343023,9606.ENSP00000364839,9606.ENSP00000378181,9606.ENSP00000383042,9606.ENSP00000418960,9606.ENSP00000457230,9606.ENSP00000483059	SMARCB1,SLC30A9,PRDM16,PPARG,NFKBIB,CARM1,SP100,ASXL1,BRD7,KDM1A,BRCA1,WWOX,NR2C2
GO:0008022	protein C-terminus binding	10	194	0.56	0.0083	9606.ENSP00000240316,9606.ENSP00000244769,9606.ENSP00000287820,9606.ENSP00000343535,9606.ENSP00000352834,9606.ENSP00000371067,9606.ENSP00000372088,9606.ENSP00000381958,9606.ENSP00000441875,9606.ENSP00000479488	COIL,ATXN1,PPARG,USP7,MYO1C,JAK2,RAD51,KSR1,PHB2,PHB
GO:0003725	double-stranded RNA binding	6	70	0.78	0.0088	9606.ENSP00000258383,9606.ENSP00000265753,9606.ENSP00000356669,9606.ENSP00000362774,9606.ENSP00000373620,9606.ENSP00000479606	MRPL44,EIF4H,RC3H1,RC3H2,HSPD1,CLTC
GO:0050662	coenzyme binding	12	274	0.49	0.0096	9606.ENSP00000250457,9606.ENSP00000264932,9606.ENSP00000266544,9606.ENSP00000312618,9606.ENSP00000322450,9606.ENSP00000327251,9606.ENSP00000333667,9606.ENSP00000356972,9606.ENSP00000383042,9606.ENSP00000438689,9606.ENSP00000452762,9606.ENSP00000457230	EGLN3,SDHA,NDUFA9,ACAD9,NDUFV1,NOS2,SHMT2,NDUFS2,KDM1A,ACADVL,ETFA,WWOX
GO:0016787	hydrolase activity	54	2448	0.19	0.0100	9606.ENSP00000216024,9606.ENSP00000217133,9606.ENSP00000245816,9606.ENSP00000249269,9606.ENSP00000253577,9606.ENSP00000255380,9606.ENSP00000256078,9606.ENSP00000258383,9606.ENSP00000260665,9606.ENSP00000261601,9606.ENSP00000263629,9606.ENSP00000264705,9606.ENSP00000265753,9606.ENSP00000269143,9606.ENSP00000272067,9606.ENSP00000274376,9606.ENSP00000279387,9606.ENSP00000283228,9606.ENSP00000290299,…	DMC1,TUBB1,CLPP,PMPCB,ABCB7,CHRM3,KRAS,MRPL44,LRPPRC,USP14,MTIF2,CAD,EIF4H,AFG3L2,ACP1,RASA1,PPP4C,PTPRR,ATP5O,HDAC11,CLPX,TUBA1A,ICT1,PCSK9,RAB1B,ACOT1,PPM1E,GLS,TUBB6,PTPMT1,INPP5J,HSP90AA1,TUBB,USP7,MYO1C,PPEF1,ABCB10,IARS2,MTG2,PTEN,HSPA1A,VWA8,RAD51,HSPD1,CTDSP2,KDM1A,PLD3,RAB1A,EFTUD2,HSPA8,VARS2,ATXN3,RECQL4,CTDP1
GO:0050660	flavin adenine dinucleotide binding	6	76	0.74	0.0126	9606.ENSP00000264932,9606.ENSP00000312618,9606.ENSP00000327251,9606.ENSP00000383042,9606.ENSP00000438689,9606.ENSP00000452762	SDHA,ACAD9,NOS2,KDM1A,ACADVL,ETFA
GO:0004721	phosphoprotein phosphatase activity	9	174	0.56	0.0137	9606.ENSP00000272067,9606.ENSP00000279387,9606.ENSP00000283228,9606.ENSP00000312411,9606.ENSP00000325958,9606.ENSP00000354871,9606.ENSP00000361021,9606.ENSP00000381148,9606.ENSP00000484525	ACP1,PPP4C,PTPRR,PPM1E,PTPMT1,PPEF1,PTEN,CTDSP2,CTDP1
GO:0051427	hormone receptor binding	9	174	0.56	0.0137	9606.ENSP00000264451,9606.ENSP00000287820,9606.ENSP00000364839,9606.ENSP00000371067,9606.ENSP00000383042,9606.ENSP00000405330,9606.ENSP00000418960,9606.ENSP00000437955,9606.ENSP00000441875	SLC30A9,PPARG,ASXL1,JAK2,KDM1A,ESR1,BRCA1,HIF1A,PHB2
GO:0061752	telomeric repeat-containing RNA binding	2	2	1.85	0.0137	9606.ENSP00000341826,9606.ENSP00000383042	HNRNPA1,KDM1A
GO:0035257	nuclear hormone receptor binding	8	149	0.58	0.0196	9606.ENSP00000264451,9606.ENSP00000287820,9606.ENSP00000364839,9606.ENSP00000383042,9606.ENSP00000405330,9606.ENSP00000418960,9606.ENSP00000437955,9606.ENSP00000441875	SLC30A9,PPARG,ASXL1,KDM1A,ESR1,BRCA1,HIF1A,PHB2
GO:0097718	disordered domain specific binding	4	33	0.93	0.0196	9606.ENSP00000335153,9606.ENSP00000364802,9606.ENSP00000476767,9606.ENSP00000479606	HSP90AA1,HSPA1A,FKBP8,CLTC
GO:0008177	succinate dehydrogenase (ubiquinone) activity	2	3	1.67	0.0209	9606.ENSP00000264932,9606.ENSP00000364649	SDHA,SDHB
GO:0016627	oxidoreductase activity, acting on the CH-CH group of donors	5	58	0.78	0.0209	9606.ENSP00000016171,9606.ENSP00000264932,9606.ENSP00000312618,9606.ENSP00000364649,9606.ENSP00000438689	COX15,SDHA,ACAD9,SDHB,ACADVL
GO:0097177	mitochondrial ribosome binding	2	3	1.67	0.0209	9606.ENSP00000426941,9606.ENSP00000483491	MRPS27,OXA1L
GO:0015078	proton transmembrane transporter activity	7	120	0.61	0.0225	9606.ENSP00000016171,9606.ENSP00000258424,9606.ENSP00000290299,9606.ENSP00000301587,9606.ENSP00000305653,9606.ENSP00000317780,9606.ENSP00000457513	COX15,COX5B,ATP5O,ATP5H,LETM1,COX5A,COX4I1
GO:0048038	quinone binding	3	16	1.12	0.0233	9606.ENSP00000233627,9606.ENSP00000356972,9606.ENSP00000364649	NDUFS7,NDUFS2,SDHB
GO:0005525	GTP binding	13	366	0.4	0.0290	9606.ENSP00000217133,9606.ENSP00000254928,9606.ENSP00000256078,9606.ENSP00000263629,9606.ENSP00000301071,9606.ENSP00000310226,9606.ENSP00000318697,9606.ENSP00000339001,9606.ENSP00000357320,9606.ENSP00000359859,9606.ENSP00000371472,9606.ENSP00000387286,9606.ENSP00000392094	TUBB1,ERAL1,KRAS,MTIF2,TUBA1A,RAB1B,TUBB6,TUBB,DAP3,MTG2,NIN,RAB1A,EFTUD2
GO:0003924	GTPase activity	11	283	0.44	0.0304	9606.ENSP00000217133,9606.ENSP00000256078,9606.ENSP00000263629,9606.ENSP00000274376,9606.ENSP00000301071,9606.ENSP00000310226,9606.ENSP00000318697,9606.ENSP00000339001,9606.ENSP00000359859,9606.ENSP00000387286,9606.ENSP00000392094	TUBB1,KRAS,MTIF2,RASA1,TUBA1A,RAB1B,TUBB6,TUBB,MTG2,RAB1A,EFTUD2
GO:0005488	binding	192	11878	0.05	0.0304	9606.ENSP00000216024,9606.ENSP00000216267,9606.ENSP00000216797,9606.ENSP00000217133,9606.ENSP00000219548,9606.ENSP00000221418,9606.ENSP00000229307,9606.ENSP00000233627,9606.ENSP00000235310,9606.ENSP00000240316,9606.ENSP00000244050,9606.ENSP00000244769,9606.ENSP00000245539,9606.ENSP00000245816,9606.ENSP00000249269,9606.ENSP00000250457,9606.ENSP00000253237,9606.ENSP00000253577,9606.ENSP00000254630,…	DMC1,BRD1,NFKBIA,TUBB1,STUB1,ECH1,NANOG,NDUFS7,MAD2L2,COIL,SNAI1,ATXN1,MRPS7,CLPP,PMPCB,EGLN3,GRWD1,ABCB7,PTCD3,GRSF1,ERAL1,CHRM3,SCO1,KRAS,VHL,MRPL44,COX5B,POU5F1,NDUFAF1,LRPPRC,MIB1,USP14,MAPK6,DNAJA3,SMARCB1,DGCR2,PLEKHA4,BIRC3,MTIF2,CUL3,SLC30A9,MECOM,CAD,FOSL2,SDHA,GRPEL1,EIF4H,FBXO7,NDUFA9,AFG3L2,TIMM44,PRDM16,RASA1,EGFR,PPP4C,HSPB8,PTPRR,PPARG,ATP5O,HDAC11,SHROOM3,HSPA9,CHMP4C,CLPX,RUNX1,C…
GO:0140296	general transcription initiation factor binding	4	39	0.86	0.0304	9606.ENSP00000307272,9606.ENSP00000400433,9606.ENSP00000405330,9606.ENSP00000484525	RPTOR,HNRNPF,ESR1,CTDP1
GO:0000217	DNA secondary structure binding	3	19	1.04	0.0320	9606.ENSP00000216024,9606.ENSP00000372088,9606.ENSP00000482313	DMC1,RAD51,RECQL4
GO:0044877	protein-containing complex binding	25	968	0.26	0.0327	9606.ENSP00000216797,9606.ENSP00000254630,9606.ENSP00000254928,9606.ENSP00000256078,9606.ENSP00000261601,9606.ENSP00000263629,9606.ENSP00000265753,9606.ENSP00000266544,9606.ENSP00000275493,9606.ENSP00000296043,9606.ENSP00000303208,9606.ENSP00000305653,9606.ENSP00000307272,9606.ENSP00000339001,9606.ENSP00000352834,9606.ENSP00000361021,9606.ENSP00000361202,9606.ENSP00000373620,9606.ENSP00000379975,…	NFKBIA,PTCD3,ERAL1,KRAS,USP14,MTIF2,EIF4H,NDUFA9,EGFR,SHROOM3,PCSK9,LETM1,RPTOR,TUBB,MYO1C,PTEN,IRS4,HSPD1,ILK,RELA,MRPS27,SNRNP70,MYC,OXA1L,CTDP1
GO:0003697	single-stranded DNA binding	6	99	0.63	0.0330	9606.ENSP00000216024,9606.ENSP00000260665,9606.ENSP00000341826,9606.ENSP00000372088,9606.ENSP00000373620,9606.ENSP00000419665	DMC1,LRPPRC,HNRNPA1,RAD51,HSPD1,SSBP1
GO:0004466	long-chain-acyl-CoA dehydrogenase activity	2	5	1.45	0.0342	9606.ENSP00000312618,9606.ENSP00000438689	ACAD9,ACADVL
GO:0033613	activating transcription factor binding	5	69	0.71	0.0342	9606.ENSP00000235310,9606.ENSP00000270722,9606.ENSP00000287820,9606.ENSP00000384273,9606.ENSP00000479618	MAD2L2,PRDM16,PPARG,RELA,MYC
GO:0051087	chaperone binding	6	100	0.62	0.0342	9606.ENSP00000219548,9606.ENSP00000264954,9606.ENSP00000270538,9606.ENSP00000373620,9606.ENSP00000381958,9606.ENSP00000432083	STUB1,GRPEL1,TIMM44,HSPD1,KSR1,HSPA8
GO:0004812	aminoacyl-tRNA ligase activity	4	43	0.81	0.0354	9606.ENSP00000355086,9606.ENSP00000355889,9606.ENSP00000441000,9606.ENSP00000472847	DARS2,IARS2,VARS2,SARS2
GO:0016741	transferase activity, transferring one-carbon groups	9	213	0.47	0.0354	9606.ENSP00000264674,9606.ENSP00000264705,9606.ENSP00000270722,9606.ENSP00000288532,9606.ENSP00000302801,9606.ENSP00000325690,9606.ENSP00000333667,9606.ENSP00000359095,9606.ENSP00000481559	MECOM,CAD,PRDM16,COQ5,TRMT61B,CARM1,SHMT2,PRMT6,MRM1
GO:0051537	2 iron, 2 sulfur cluster binding	3	21	1.0	0.0354	9606.ENSP00000327268,9606.ENSP00000364649,9606.ENSP00000392709	NDUFV2,SDHB,NDUFS1
GO:0003676	nucleic acid binding	65	3332	0.14	0.0376	9606.ENSP00000216024,9606.ENSP00000229307,9606.ENSP00000244050,9606.ENSP00000244769,9606.ENSP00000245539,9606.ENSP00000253237,9606.ENSP00000254630,9606.ENSP00000254799,9606.ENSP00000254928,9606.ENSP00000258383,9606.ENSP00000259915,9606.ENSP00000260665,9606.ENSP00000263121,9606.ENSP00000263629,9606.ENSP00000264674,9606.ENSP00000264716,9606.ENSP00000265753,9606.ENSP00000270722,9606.ENSP00000275493,…	DMC1,NANOG,SNAI1,ATXN1,MRPS7,GRWD1,PTCD3,GRSF1,ERAL1,MRPL44,POU5F1,LRPPRC,SMARCB1,MTIF2,MECOM,FOSL2,EIF4H,PRDM16,EGFR,PPARG,RUNX1,ICT1,MRPL13,RPTOR,TSFM,CARM1,PHF12,MRPL12,HUWE1,HNRNPA1,SP100,GFI1B,DARS2,IARS2,RC3H1,ORC1,RC3H2,ASXL1,SMAD9,FASTKD5,RAD51,HSPD1,MTPN,BRD7,RPL23L,KDM1A,RELA,RPS18,HNRNPF,ESR1,ZBTB22,BRCA1,SSBP1,MRPS27,HIF1A,CIC,PRPF8,SNRNP70,POLDIP2,HIST1H4A,PHB,CLTC,MYC,RECQL4,NR2C2
GO:0003712	transcription coregulator activity	16	534	0.32	0.0389	9606.ENSP00000229307,9606.ENSP00000263121,9606.ENSP00000264451,9606.ENSP00000270722,9606.ENSP00000287820,9606.ENSP00000312988,9606.ENSP00000325690,9606.ENSP00000329933,9606.ENSP00000343023,9606.ENSP00000364802,9606.ENSP00000364839,9606.ENSP00000378181,9606.ENSP00000383042,9606.ENSP00000418960,9606.ENSP00000457230,9606.ENSP00000483059	NANOG,SMARCB1,SLC30A9,PRDM16,PPARG,NFKBIB,CARM1,PHF12,SP100,HSPA1A,ASXL1,BRD7,KDM1A,BRCA1,WWOX,NR2C2
GO:0016887	ATPase activity	13	392	0.37	0.0389	9606.ENSP00000216024,9606.ENSP00000253577,9606.ENSP00000290299,9606.ENSP00000300107,9606.ENSP00000335153,9606.ENSP00000352834,9606.ENSP00000355637,9606.ENSP00000364802,9606.ENSP00000368612,9606.ENSP00000372088,9606.ENSP00000373620,9606.ENSP00000432083,9606.ENSP00000482313	DMC1,ABCB7,ATP5O,CLPX,HSP90AA1,MYO1C,ABCB10,HSPA1A,VWA8,RAD51,HSPD1,HSPA8,RECQL4
GO:0008420	RNA polymerase II CTD heptapeptide repeat phosphatase activity	2	6	1.37	0.0395	9606.ENSP00000381148,9606.ENSP00000484525	CTDSP2,CTDP1
GO:0016791	phosphatase activity	10	262	0.43	0.0395	9606.ENSP00000272067,9606.ENSP00000279387,9606.ENSP00000283228,9606.ENSP00000312411,9606.ENSP00000325958,9606.ENSP00000333262,9606.ENSP00000354871,9606.ENSP00000361021,9606.ENSP00000381148,9606.ENSP00000484525	ACP1,PPP4C,PTPRR,PPM1E,PTPMT1,INPP5J,PPEF1,PTEN,CTDSP2,CTDP1
GO:0030235	nitric-oxide synthase regulator activity	2	6	1.37	0.0395	9606.ENSP00000335153,9606.ENSP00000405330	HSP90AA1,ESR1
GO:0034594	phosphatidylinositol trisphosphate phosphatase activity	2	6	1.37	0.0395	9606.ENSP00000333262,9606.ENSP00000361021	INPP5J,PTEN
GO:0055131	C3HC4-type RING finger domain binding	2	6	1.37	0.0395	9606.ENSP00000364802,9606.ENSP00000432083	HSPA1A,HSPA8
GO:0008757	S-adenosylmethionine-dependent methyltransferase activity	7	145	0.53	0.0417	9606.ENSP00000264674,9606.ENSP00000270722,9606.ENSP00000288532,9606.ENSP00000302801,9606.ENSP00000325690,9606.ENSP00000359095,9606.ENSP00000481559	MECOM,PRDM16,COQ5,TRMT61B,CARM1,PRMT6,MRM1
GO:0042578	phosphoric ester hydrolase activity	12	354	0.38	0.0419	9606.ENSP00000255380,9606.ENSP00000272067,9606.ENSP00000279387,9606.ENSP00000283228,9606.ENSP00000312411,9606.ENSP00000325958,9606.ENSP00000333262,9606.ENSP00000354871,9606.ENSP00000361021,9606.ENSP00000381148,9606.ENSP00000387050,9606.ENSP00000484525	CHRM3,ACP1,PPP4C,PTPRR,PPM1E,PTPMT1,INPP5J,PPEF1,PTEN,CTDSP2,PLD3,CTDP1
GO:0016922	nuclear receptor binding	6	111	0.58	0.0441	9606.ENSP00000264451,9606.ENSP00000287820,9606.ENSP00000383042,9606.ENSP00000405330,9606.ENSP00000418960,9606.ENSP00000441875	SLC30A9,PPARG,KDM1A,ESR1,BRCA1,PHB2
GO:0030619	U1 snRNA binding	2	7	1.3	0.0466	9606.ENSP00000460348,9606.ENSP00000472998	PRPF8,SNRNP70
GO:0035242	protein-arginine omega-N asymmetric methyltransferase activity	2	7	1.3	0.0466	9606.ENSP00000325690,9606.ENSP00000359095	CARM1,PRMT6
GO:0042393	histone binding	8	188	0.47	0.0466	9606.ENSP00000216267,9606.ENSP00000253237,9606.ENSP00000325690,9606.ENSP00000329933,9606.ENSP00000359095,9606.ENSP00000371067,9606.ENSP00000378181,9606.ENSP00000479106	BRD1,GRWD1,CARM1,PHF12,PRMT6,JAK2,BRD7,HIST1H4A
GO:0042802	identical protein binding	38	1754	0.18	0.0475	9606.ENSP00000216797,9606.ENSP00000219548,9606.ENSP00000240316,9606.ENSP00000244769,9606.ENSP00000245816,9606.ENSP00000256078,9606.ENSP00000264414,9606.ENSP00000264674,9606.ENSP00000264705,9606.ENSP00000264954,9606.ENSP00000275493,9606.ENSP00000281938,9606.ENSP00000287820,9606.ENSP00000297265,9606.ENSP00000300305,9606.ENSP00000320171,9606.ENSP00000325690,9606.ENSP00000327251,9606.ENSP00000333667,…	NFKBIA,STUB1,COIL,ATXN1,CLPP,KRAS,CUL3,MECOM,CAD,GRPEL1,EGFR,HSPB8,PPARG,CHMP4C,RUNX1,PKM,CARM1,NOS2,SHMT2,HSP90AA1,CIDEB,HNRNPA1,MCPH1,SP100,DARS2,ABCB10,S100A4,IRAK1,PTEN,JAK2,RAD51,ATG16L1,GRB2,RELA,ESR1,FKBP8,ATXN3,OXA1L
GO:0140101	catalytic activity, acting on a tRNA	6	115	0.56	0.0494	9606.ENSP00000301585,9606.ENSP00000302801,9606.ENSP00000355086,9606.ENSP00000355889,9606.ENSP00000441000,9606.ENSP00000472847	ICT1,TRMT61B,DARS2,IARS2,VARS2,SARS2

## Sheet: Component
#term ID	term description	observed gene count	background gene count	strength	false discovery rate	matching proteins in your network (IDs)	matching proteins in your network (labels)
GO:0005743	mitochondrial inner membrane	92	456	1.15	3.43e-71	9606.ENSP00000016171,9606.ENSP00000081029,9606.ENSP00000169551,9606.ENSP00000177742,9606.ENSP00000233627,9606.ENSP00000245539,9606.ENSP00000249269,9606.ENSP00000252102,9606.ENSP00000253099,9606.ENSP00000253577,9606.ENSP00000254630,9606.ENSP00000254928,9606.ENSP00000255390,9606.ENSP00000258105,9606.ENSP00000258383,9606.ENSP00000258424,9606.ENSP00000258455,9606.ENSP00000259873,9606.ENSP00000260361,…	COX15,MRPS35,TIMM21,MRPS34,NDUFS7,MRPS7,PMPCB,NDUFA2,MRPL4,ABCB7,PTCD3,ERAL1,SCO1,MRPL53,MRPL44,COX5B,MRPS9,MRPS18B,NDUFAF1,NDUFS3,SDHA,GRPEL1,NDUFA9,NDUFB10,AFG3L2,ECSIT,TIMM44,MRPS5,NDUFS6,MRPL49,COQ5,ATP5O,NDUFAF2,NDUFS4,TMEM65,CLPX,NDUFA7,ICT1,ATP5H,LETM1,MRPL13,ACAD9,MRPS31,PAM16,NDUFS8,COX5A,MRPS24,MRPS23,NDUFV1,NDUFAF3,PTPMT1,NDUFV2,NDUFA12,SHMT2,MRPL12,MRPL43,SLC25A15,AURKAIP1,SLC25A40,ND…
GO:0005739	mitochondrion	136	1531	0.79	3.22e-69	9606.ENSP00000016171,9606.ENSP00000081029,9606.ENSP00000169551,9606.ENSP00000177742,9606.ENSP00000221418,9606.ENSP00000233627,9606.ENSP00000245539,9606.ENSP00000245816,9606.ENSP00000249269,9606.ENSP00000252102,9606.ENSP00000253099,9606.ENSP00000253577,9606.ENSP00000254630,9606.ENSP00000254799,9606.ENSP00000254928,9606.ENSP00000255390,9606.ENSP00000256078,9606.ENSP00000256474,9606.ENSP00000258105,…	COX15,MRPS35,TIMM21,MRPS34,ECH1,NDUFS7,MRPS7,CLPP,PMPCB,NDUFA2,MRPL4,ABCB7,PTCD3,GRSF1,ERAL1,SCO1,KRAS,VHL,MRPL53,MRPL44,COX5B,MRPS9,MRPS18B,POU5F1,NDUFAF1,LRPPRC,DNAJA3,MTIF2,NDUFS3,SDHA,GRPEL1,FBXO7,NDUFA9,NDUFB10,AFG3L2,ECSIT,TIMM44,MRPS5,NDUFS6,MRPL49,COQ5,ATP5O,NDUFAF2,NDUFS4,HSPA9,TMEM65,RPUSD4,CLPX,NDUFA7,ICT1,ATP5H,TRMT61B,LETM1,MRPL13,PRKACA,PPM1E,ACAD9,TSFM,MRPS31,PAM16,NDUFS8,GLS,COX5A…
GO:0019866	organelle inner membrane	93	513	1.1	8.41e-69	9606.ENSP00000016171,9606.ENSP00000081029,9606.ENSP00000169551,9606.ENSP00000177742,9606.ENSP00000233627,9606.ENSP00000245539,9606.ENSP00000249269,9606.ENSP00000252102,9606.ENSP00000253099,9606.ENSP00000253577,9606.ENSP00000254630,9606.ENSP00000254928,9606.ENSP00000255390,9606.ENSP00000258105,9606.ENSP00000258383,9606.ENSP00000258424,9606.ENSP00000258455,9606.ENSP00000259873,9606.ENSP00000260361,…	COX15,MRPS35,TIMM21,MRPS34,NDUFS7,MRPS7,PMPCB,NDUFA2,MRPL4,ABCB7,PTCD3,ERAL1,SCO1,MRPL53,MRPL44,COX5B,MRPS9,MRPS18B,NDUFAF1,LRPPRC,NDUFS3,SDHA,GRPEL1,NDUFA9,NDUFB10,AFG3L2,ECSIT,TIMM44,MRPS5,NDUFS6,MRPL49,COQ5,ATP5O,NDUFAF2,NDUFS4,TMEM65,CLPX,NDUFA7,ICT1,ATP5H,LETM1,MRPL13,ACAD9,MRPS31,PAM16,NDUFS8,COX5A,MRPS24,MRPS23,NDUFV1,NDUFAF3,PTPMT1,NDUFV2,NDUFA12,SHMT2,MRPL12,MRPL43,SLC25A15,AURKAIP1,SLC2…
GO:0031966	mitochondrial membrane	98	679	1.01	1.16e-64	9606.ENSP00000016171,9606.ENSP00000081029,9606.ENSP00000169551,9606.ENSP00000177742,9606.ENSP00000233627,9606.ENSP00000245539,9606.ENSP00000249269,9606.ENSP00000252102,9606.ENSP00000253099,9606.ENSP00000253577,9606.ENSP00000254630,9606.ENSP00000254928,9606.ENSP00000255390,9606.ENSP00000258105,9606.ENSP00000258383,9606.ENSP00000258424,9606.ENSP00000258455,9606.ENSP00000259873,9606.ENSP00000260361,…	COX15,MRPS35,TIMM21,MRPS34,NDUFS7,MRPS7,PMPCB,NDUFA2,MRPL4,ABCB7,PTCD3,ERAL1,SCO1,MRPL53,MRPL44,COX5B,MRPS9,MRPS18B,NDUFAF1,NDUFS3,SDHA,GRPEL1,NDUFA9,NDUFB10,AFG3L2,ECSIT,TIMM44,MRPS5,NDUFS6,MRPL49,COQ5,ATP5O,NDUFAF2,NDUFS4,TMEM65,CLPX,NDUFA7,ICT1,ATP5H,LETM1,MRPL13,ACAD9,MRPS31,PAM16,NDUFS8,COX5A,MRPS24,MRPS23,NDUFV1,NDUFAF3,PTPMT1,NDUFV2,HAX1,NDUFA12,SHMT2,MRPL12,MRPL43,SLC25A15,AURKAIP1,SLC25A…
GO:0031967	organelle envelope	103	1146	0.8	2.66e-50	9606.ENSP00000016171,9606.ENSP00000081029,9606.ENSP00000169551,9606.ENSP00000177742,9606.ENSP00000233627,9606.ENSP00000245539,9606.ENSP00000249269,9606.ENSP00000252102,9606.ENSP00000253099,9606.ENSP00000253577,9606.ENSP00000254630,9606.ENSP00000254928,9606.ENSP00000255390,9606.ENSP00000258105,9606.ENSP00000258383,9606.ENSP00000258424,9606.ENSP00000258455,9606.ENSP00000259873,9606.ENSP00000260361,…	COX15,MRPS35,TIMM21,MRPS34,NDUFS7,MRPS7,PMPCB,NDUFA2,MRPL4,ABCB7,PTCD3,ERAL1,SCO1,MRPL53,MRPL44,COX5B,MRPS9,MRPS18B,NDUFAF1,LRPPRC,NDUFS3,SDHA,GRPEL1,NDUFA9,NDUFB10,AFG3L2,ECSIT,TIMM44,MRPS5,NDUFS6,EGFR,MRPL49,COQ5,ATP5O,NDUFAF2,NDUFS4,TMEM65,CLPX,NDUFA7,ICT1,ATP5H,LETM1,MRPL13,ACAD9,MRPS31,PAM16,NDUFS8,COX5A,MRPS24,MRPS23,NDUFV1,NDUFAF3,PTPMT1,NDUFV2,NOC4L,HAX1,NDUFA12,SHMT2,MRPL12,TUBB,MRPL43,S…
GO:0098798	mitochondrial protein complex	61	251	1.23	2.66e-50	9606.ENSP00000081029,9606.ENSP00000169551,9606.ENSP00000177742,9606.ENSP00000233627,9606.ENSP00000245539,9606.ENSP00000249269,9606.ENSP00000252102,9606.ENSP00000253099,9606.ENSP00000258105,9606.ENSP00000258383,9606.ENSP00000258424,9606.ENSP00000258455,9606.ENSP00000259873,9606.ENSP00000260361,9606.ENSP00000263774,9606.ENSP00000264932,9606.ENSP00000264954,9606.ENSP00000266544,9606.ENSP00000268668,…	MRPS35,TIMM21,MRPS34,NDUFS7,MRPS7,PMPCB,NDUFA2,MRPL4,MRPL53,MRPL44,COX5B,MRPS9,MRPS18B,NDUFAF1,NDUFS3,SDHA,GRPEL1,NDUFA9,NDUFB10,AFG3L2,MRPS5,NDUFS6,MRPL49,ATP5O,NDUFS4,CLPX,NDUFA7,ICT1,ATP5H,MRPL13,MRPS31,PAM16,NDUFS8,COX5A,MRPS24,NDUFV1,NDUFV2,NDUFA12,MRPL12,MRPL43,NDUFV3,MRPL37,MRPL21,NDUFS2,DAP3,MTG2,MRPL50,SDHB,UQCRQ,MRPS26,SLC25A6,RPL23L,IMMT,NDUFS1,NDUFA5,MRPS22,NDUFA6,MRPS14,MRPS27,MRPL22…
GO:0005759	mitochondrial matrix	69	463	1.02	5.77e-45	9606.ENSP00000081029,9606.ENSP00000177742,9606.ENSP00000233627,9606.ENSP00000245539,9606.ENSP00000245816,9606.ENSP00000249269,9606.ENSP00000253099,9606.ENSP00000254799,9606.ENSP00000254928,9606.ENSP00000258105,9606.ENSP00000258383,9606.ENSP00000258455,9606.ENSP00000259873,9606.ENSP00000260665,9606.ENSP00000262375,9606.ENSP00000263774,9606.ENSP00000264954,9606.ENSP00000266544,9606.ENSP00000270538,…	MRPS35,MRPS34,NDUFS7,MRPS7,CLPP,PMPCB,MRPL4,GRSF1,ERAL1,MRPL53,MRPL44,MRPS9,MRPS18B,LRPPRC,DNAJA3,NDUFS3,GRPEL1,NDUFA9,TIMM44,MRPS5,MRPL49,COQ5,HSPA9,RPUSD4,CLPX,NDUFA7,ICT1,TRMT61B,MRPL13,TSFM,MRPS31,PAM16,NDUFS8,GLS,MRPS24,SHMT2,MRPL12,DLST,MRPL43,PYCR2,ETFB,MRPL37,MRPL21,DARS2,IARS2,NDUFS2,DAP3,ECHS1,MTG2,TRUB2,MRPL50,FASTKD5,MRPS26,RAD51,HSPD1,RPL23L,NDUFS1,MRPS22,SSBP1,MRPS14,MRPS27,MRPL22,A…
GO:0043231	intracellular membrane-bounded organelle	242	10365	0.21	3.76e-31	9606.ENSP00000016171,9606.ENSP00000081029,9606.ENSP00000169551,9606.ENSP00000177742,9606.ENSP00000216024,9606.ENSP00000216267,9606.ENSP00000216797,9606.ENSP00000219548,9606.ENSP00000221418,9606.ENSP00000229307,9606.ENSP00000233627,9606.ENSP00000235310,9606.ENSP00000240316,9606.ENSP00000244050,9606.ENSP00000244769,9606.ENSP00000245539,9606.ENSP00000245816,9606.ENSP00000249269,9606.ENSP00000250457,…	COX15,MRPS35,TIMM21,MRPS34,DMC1,BRD1,NFKBIA,STUB1,ECH1,NANOG,NDUFS7,MAD2L2,COIL,SNAI1,ATXN1,MRPS7,CLPP,PMPCB,EGLN3,NDUFA2,MRPL4,GRWD1,ABCB7,PTCD3,GRSF1,ERAL1,SCO1,KRAS,VHL,LAMTOR5,MRPL53,MRPL44,COX5B,MRPS9,MRPS18B,POU5F1,NDUFAF1,LRPPRC,USP14,MAPK6,DNAJA3,SMARCB1,BIRC3,MTIF2,NDUFS3,CUL3,SLC30A9,MECOM,CAD,FOSL2,SDHA,GRPEL1,FBXO7,NDUFA9,NDUFB10,AFG3L2,ECSIT,TIMM44,PRDM16,MRPS5,NDUFS6,EGFR,MRPL49,PPP…
GO:0070013	intracellular organelle lumen	167	5162	0.36	1.19e-29	9606.ENSP00000081029,9606.ENSP00000177742,9606.ENSP00000216024,9606.ENSP00000216267,9606.ENSP00000219548,9606.ENSP00000221418,9606.ENSP00000229307,9606.ENSP00000233627,9606.ENSP00000235310,9606.ENSP00000240316,9606.ENSP00000244050,9606.ENSP00000244769,9606.ENSP00000245539,9606.ENSP00000245816,9606.ENSP00000249269,9606.ENSP00000250457,9606.ENSP00000253099,9606.ENSP00000253237,9606.ENSP00000254630,…	MRPS35,MRPS34,DMC1,BRD1,STUB1,ECH1,NANOG,NDUFS7,MAD2L2,COIL,SNAI1,ATXN1,MRPS7,CLPP,PMPCB,EGLN3,MRPL4,GRWD1,PTCD3,GRSF1,ERAL1,VHL,MRPL53,MRPL44,MRPS9,MRPS18B,POU5F1,LRPPRC,MAPK6,DNAJA3,LGALS3BP,SMARCB1,BIRC3,MTIF2,NDUFS3,CUL3,MECOM,CAD,FOSL2,SDHA,GRPEL1,NDUFA9,ECSIT,TIMM44,PRDM16,MRPS5,EGFR,MRPL49,PPP4C,HSPB8,PPARG,COQ5,HDAC11,RPS23,HSPA9,KIAA1429,RPUSD4,CLPX,RUNX1,NDUFA7,ICT1,ATP5H,TRMT61B,PCSK9,…
GO:0032991	protein-containing complex	160	4792	0.37	1.96e-29	9606.ENSP00000016171,9606.ENSP00000081029,9606.ENSP00000169551,9606.ENSP00000177742,9606.ENSP00000216267,9606.ENSP00000216797,9606.ENSP00000219548,9606.ENSP00000233627,9606.ENSP00000235310,9606.ENSP00000245539,9606.ENSP00000245816,9606.ENSP00000249269,9606.ENSP00000252102,9606.ENSP00000253099,9606.ENSP00000253237,9606.ENSP00000254630,9606.ENSP00000254799,9606.ENSP00000256474,9606.ENSP00000256644,…	COX15,MRPS35,TIMM21,MRPS34,BRD1,NFKBIA,STUB1,NDUFS7,MAD2L2,MRPS7,CLPP,PMPCB,NDUFA2,MRPL4,GRWD1,PTCD3,GRSF1,VHL,LAMTOR5,MRPL53,TMEM231,MRPL44,COX5B,MRPS9,MRPS18B,POU5F1,NDUFAF1,LRPPRC,USP14,MAPK6,SMARCB1,BIRC3,NDUFS3,CUL3,CAD,SDHA,GRPEL1,EIF4H,FBXO7,NDUFA9,NDUFB10,AFG3L2,PRDM16,MRPS5,NDUFS6,EGFR,MRPL49,PPP4C,PPARG,COQ5,ATP5O,HDAC11,RPS23,NDUFS4,CHMP4C,KIAA1429,CLPX,RUNX1,CRK,TUBA1A,NDUFA7,ICT1,ATP…
GO:0043227	membrane-bounded organelle	248	11244	0.19	9.13e-29	9606.ENSP00000016171,9606.ENSP00000081029,9606.ENSP00000169551,9606.ENSP00000177742,9606.ENSP00000216024,9606.ENSP00000216267,9606.ENSP00000216797,9606.ENSP00000219548,9606.ENSP00000221418,9606.ENSP00000229307,9606.ENSP00000233627,9606.ENSP00000235310,9606.ENSP00000240316,9606.ENSP00000244050,9606.ENSP00000244769,9606.ENSP00000245539,9606.ENSP00000245816,9606.ENSP00000249269,9606.ENSP00000250457,…	COX15,MRPS35,TIMM21,MRPS34,DMC1,BRD1,NFKBIA,STUB1,ECH1,NANOG,NDUFS7,MAD2L2,COIL,SNAI1,ATXN1,MRPS7,CLPP,PMPCB,EGLN3,NDUFA2,MRPL4,GRWD1,ABCB7,PTCD3,GRSF1,ERAL1,SCO1,KRAS,VHL,LAMTOR5,MRPL53,TMEM231,MRPL44,COX5B,MRPS9,MRPS18B,POU5F1,NDUFAF1,LRPPRC,MIB1,USP14,MAPK6,DNAJA3,LGALS3BP,SMARCB1,BIRC3,MTIF2,NDUFS3,CUL3,SLC30A9,MECOM,CAD,FOSL2,SDHA,GRPEL1,FBXO7,NDUFA9,NDUFB10,AFG3L2,ECSIT,TIMM44,PRDM16,MRPS5,…
GO:0098800	inner mitochondrial membrane protein complex	33	128	1.26	1.78e-27	9606.ENSP00000169551,9606.ENSP00000233627,9606.ENSP00000249269,9606.ENSP00000252102,9606.ENSP00000258424,9606.ENSP00000260361,9606.ENSP00000263774,9606.ENSP00000264932,9606.ENSP00000264954,9606.ENSP00000266544,9606.ENSP00000268668,9606.ENSP00000269143,9606.ENSP00000274137,9606.ENSP00000290299,9606.ENSP00000296684,9606.ENSP00000301457,9606.ENSP00000301587,9606.ENSP00000315693,9606.ENSP00000315774,…	TIMM21,NDUFS7,PMPCB,NDUFA2,COX5B,NDUFAF1,NDUFS3,SDHA,GRPEL1,NDUFA9,NDUFB10,AFG3L2,NDUFS6,ATP5O,NDUFS4,NDUFA7,ATP5H,PAM16,NDUFS8,COX5A,NDUFV1,NDUFV2,NDUFA12,NDUFV3,NDUFS2,SDHB,UQCRQ,SLC25A6,IMMT,NDUFS1,NDUFA5,NDUFA6,COX4I1
GO:0005737	cytoplasm	246	11238	0.19	2.25e-27	9606.ENSP00000016171,9606.ENSP00000081029,9606.ENSP00000169551,9606.ENSP00000177742,9606.ENSP00000216797,9606.ENSP00000217133,9606.ENSP00000219548,9606.ENSP00000221418,9606.ENSP00000233627,9606.ENSP00000235310,9606.ENSP00000244050,9606.ENSP00000244769,9606.ENSP00000245539,9606.ENSP00000245816,9606.ENSP00000249269,9606.ENSP00000250457,9606.ENSP00000252102,9606.ENSP00000253099,9606.ENSP00000253237,…	COX15,MRPS35,TIMM21,MRPS34,NFKBIA,TUBB1,STUB1,ECH1,NDUFS7,MAD2L2,SNAI1,ATXN1,MRPS7,CLPP,PMPCB,EGLN3,NDUFA2,MRPL4,GRWD1,ABCB7,PTCD3,GRSF1,ERAL1,SCO1,KRAS,VHL,LAMTOR5,MRPL53,MRPL44,COX5B,MRPS9,MRPS18B,POU5F1,NDUFAF1,LRPPRC,MIB1,USP14,MAPK6,DNAJA3,LGALS3BP,PLEKHA4,BIRC3,MTIF2,NDUFS3,CUL3,SLC30A9,MECOM,CAD,SDHA,GRPEL1,EIF4H,FBXO7,NDUFA9,NDUFB10,AFG3L2,ECSIT,TIMM44,PRDM16,ACP1,MRPS5,NDUFS6,RASA1,EGFR,…
GO:0043229	intracellular organelle	255	12193	0.17	5.97e-27	9606.ENSP00000016171,9606.ENSP00000081029,9606.ENSP00000169551,9606.ENSP00000177742,9606.ENSP00000216024,9606.ENSP00000216267,9606.ENSP00000216797,9606.ENSP00000217133,9606.ENSP00000219548,9606.ENSP00000221418,9606.ENSP00000229307,9606.ENSP00000233627,9606.ENSP00000235310,9606.ENSP00000240316,9606.ENSP00000244050,9606.ENSP00000244769,9606.ENSP00000245539,9606.ENSP00000245816,9606.ENSP00000249269,…	COX15,MRPS35,TIMM21,MRPS34,DMC1,BRD1,NFKBIA,TUBB1,STUB1,ECH1,NANOG,NDUFS7,MAD2L2,COIL,SNAI1,ATXN1,MRPS7,CLPP,PMPCB,EGLN3,NDUFA2,MRPL4,GRWD1,ABCB7,PTCD3,GRSF1,ERAL1,SCO1,KRAS,VHL,LAMTOR5,MRPL53,MRPL44,COX5B,MRPS9,MRPS18B,POU5F1,NDUFAF1,LRPPRC,MIB1,USP14,MAPK6,DNAJA3,LGALS3BP,SMARCB1,BIRC3,MTIF2,NDUFS3,CUL3,SLC30A9,MECOM,CAD,FOSL2,SDHA,GRPEL1,FBXO7,NDUFA9,NDUFB10,AFG3L2,ECSIT,TIMM44,PRDM16,MRPS5,ND…
GO:0043226	organelle	257	12432	0.16	9.02e-27	9606.ENSP00000016171,9606.ENSP00000081029,9606.ENSP00000169551,9606.ENSP00000177742,9606.ENSP00000216024,9606.ENSP00000216267,9606.ENSP00000216797,9606.ENSP00000217133,9606.ENSP00000219548,9606.ENSP00000221418,9606.ENSP00000229307,9606.ENSP00000233627,9606.ENSP00000235310,9606.ENSP00000240316,9606.ENSP00000244050,9606.ENSP00000244769,9606.ENSP00000245539,9606.ENSP00000245816,9606.ENSP00000249269,…	COX15,MRPS35,TIMM21,MRPS34,DMC1,BRD1,NFKBIA,TUBB1,STUB1,ECH1,NANOG,NDUFS7,MAD2L2,COIL,SNAI1,ATXN1,MRPS7,CLPP,PMPCB,EGLN3,NDUFA2,MRPL4,GRWD1,ABCB7,PTCD3,GRSF1,ERAL1,SCO1,KRAS,VHL,LAMTOR5,MRPL53,TMEM231,MRPL44,COX5B,MRPS9,MRPS18B,POU5F1,NDUFAF1,LRPPRC,MIB1,USP14,MAPK6,DNAJA3,LGALS3BP,SMARCB1,BIRC3,MTIF2,NDUFS3,CUL3,SLC30A9,MECOM,CAD,FOSL2,SDHA,GRPEL1,FBXO7,NDUFA9,NDUFB10,AFG3L2,ECSIT,TIMM44,PRDM16,…
GO:0005761	mitochondrial ribosome	28	86	1.36	1.14e-25	9606.ENSP00000081029,9606.ENSP00000177742,9606.ENSP00000245539,9606.ENSP00000253099,9606.ENSP00000258105,9606.ENSP00000258383,9606.ENSP00000258455,9606.ENSP00000259873,9606.ENSP00000272418,9606.ENSP00000279242,9606.ENSP00000301457,9606.ENSP00000301585,9606.ENSP00000306548,9606.ENSP00000315397,9606.ENSP00000318158,9606.ENSP00000333837,9606.ENSP00000339844,9606.ENSP00000354086,9606.ENSP00000354580,…	MRPS35,MRPS34,MRPS7,MRPL4,MRPL53,MRPL44,MRPS9,MRPS18B,MRPS5,MRPL49,NDUFA7,ICT1,MRPL13,MRPS31,MRPS24,MRPL12,MRPL43,MRPL37,MRPL21,DAP3,MTG2,MRPL50,MRPS26,RPL23L,MRPS22,MRPS14,MRPS27,MRPL22
GO:0005622	intracellular	270	14286	0.12	1.19e-24	9606.ENSP00000016171,9606.ENSP00000081029,9606.ENSP00000169551,9606.ENSP00000177742,9606.ENSP00000216024,9606.ENSP00000216267,9606.ENSP00000216797,9606.ENSP00000217133,9606.ENSP00000219548,9606.ENSP00000221418,9606.ENSP00000229307,9606.ENSP00000233627,9606.ENSP00000235310,9606.ENSP00000240316,9606.ENSP00000244050,9606.ENSP00000244769,9606.ENSP00000245539,9606.ENSP00000245816,9606.ENSP00000249269,…	COX15,MRPS35,TIMM21,MRPS34,DMC1,BRD1,NFKBIA,TUBB1,STUB1,ECH1,NANOG,NDUFS7,MAD2L2,COIL,SNAI1,ATXN1,MRPS7,CLPP,PMPCB,EGLN3,NDUFA2,MRPL4,GRWD1,ABCB7,PTCD3,GRSF1,ERAL1,SCO1,KRAS,VHL,LAMTOR5,MRPL53,MRPL44,COX5B,MRPS9,MRPS18B,POU5F1,NDUFAF1,LRPPRC,MIB1,USP14,MAPK6,DNAJA3,LGALS3BP,SMARCB1,PLEKHA4,BIRC3,MTIF2,NDUFS3,CUL3,SLC30A9,MECOM,CAD,FOSL2,SDHA,GRPEL1,EIF4H,FBXO7,NDUFA9,NDUFB10,AFG3L2,ECSIT,TIMM44,P…
GO:0005746	mitochondrial respirasome	27	85	1.35	1.47e-24	9606.ENSP00000016171,9606.ENSP00000233627,9606.ENSP00000249269,9606.ENSP00000252102,9606.ENSP00000258424,9606.ENSP00000260361,9606.ENSP00000263774,9606.ENSP00000264932,9606.ENSP00000266544,9606.ENSP00000268668,9606.ENSP00000274137,9606.ENSP00000296684,9606.ENSP00000301457,9606.ENSP00000315774,9606.ENSP00000317780,9606.ENSP00000322450,9606.ENSP00000327268,9606.ENSP00000330737,9606.ENSP00000346196,…	COX15,NDUFS7,PMPCB,NDUFA2,COX5B,NDUFAF1,NDUFS3,SDHA,NDUFA9,NDUFB10,NDUFS6,NDUFS4,NDUFA7,NDUFS8,COX5A,NDUFV1,NDUFV2,NDUFA12,NDUFV3,NDUFS2,SDHB,UQCRQ,NDUFS1,NDUFA5,NDUFA6,COX4I1,OXA1L
GO:0005840	ribosome	35	201	1.09	2.57e-24	9606.ENSP00000081029,9606.ENSP00000177742,9606.ENSP00000245539,9606.ENSP00000253099,9606.ENSP00000254630,9606.ENSP00000258105,9606.ENSP00000258383,9606.ENSP00000258455,9606.ENSP00000259873,9606.ENSP00000272418,9606.ENSP00000279242,9606.ENSP00000296674,9606.ENSP00000301457,9606.ENSP00000301585,9606.ENSP00000306548,9606.ENSP00000315397,9606.ENSP00000318158,9606.ENSP00000320184,9606.ENSP00000333837,…	MRPS35,MRPS34,MRPS7,MRPL4,PTCD3,MRPL53,MRPL44,MRPS9,MRPS18B,MRPS5,MRPL49,RPS23,NDUFA7,ICT1,MRPL13,MRPS31,MRPS24,MRPS23,MRPL12,MRPL43,AURKAIP1,MRPL37,MRPL21,DAP3,MTG2,MRPL50,MRPS26,RPL23L,RPS18,MRPS22,MRPS14,MRPS27,MRPL22,RPS25,RPS28
GO:0098803	respiratory chain complex	25	79	1.35	9.79e-23	9606.ENSP00000233627,9606.ENSP00000249269,9606.ENSP00000252102,9606.ENSP00000258424,9606.ENSP00000260361,9606.ENSP00000263774,9606.ENSP00000264932,9606.ENSP00000266544,9606.ENSP00000268668,9606.ENSP00000274137,9606.ENSP00000296684,9606.ENSP00000301457,9606.ENSP00000315774,9606.ENSP00000317780,9606.ENSP00000322450,9606.ENSP00000327268,9606.ENSP00000330737,9606.ENSP00000346196,9606.ENSP00000356972,…	NDUFS7,PMPCB,NDUFA2,COX5B,NDUFAF1,NDUFS3,SDHA,NDUFA9,NDUFB10,NDUFS6,NDUFS4,NDUFA7,NDUFS8,COX5A,NDUFV1,NDUFV2,NDUFA12,NDUFV3,NDUFS2,SDHB,UQCRQ,NDUFS1,NDUFA5,NDUFA6,COX4I1
GO:0031090	organelle membrane	120	3337	0.4	1.76e-22	9606.ENSP00000016171,9606.ENSP00000081029,9606.ENSP00000169551,9606.ENSP00000177742,9606.ENSP00000233627,9606.ENSP00000245539,9606.ENSP00000249269,9606.ENSP00000252102,9606.ENSP00000253099,9606.ENSP00000253577,9606.ENSP00000254630,9606.ENSP00000254928,9606.ENSP00000255390,9606.ENSP00000256644,9606.ENSP00000258105,9606.ENSP00000258173,9606.ENSP00000258383,9606.ENSP00000258424,9606.ENSP00000258455,…	COX15,MRPS35,TIMM21,MRPS34,NDUFS7,MRPS7,PMPCB,NDUFA2,MRPL4,ABCB7,PTCD3,ERAL1,SCO1,LAMTOR5,MRPL53,TMEM231,MRPL44,COX5B,MRPS9,MRPS18B,NDUFAF1,LRPPRC,NDUFS3,CUL3,SDHA,GRPEL1,NDUFA9,NDUFB10,AFG3L2,ECSIT,TIMM44,MRPS5,NDUFS6,EGFR,MRPL49,COQ5,IFNGR2,ATP5O,NDUFAF2,NDUFS4,CHMP4C,TMEM65,CLPX,NDUFA7,ICT1,ATP5H,PCSK9,LETM1,MRPL13,RAB1B,ACAD9,MRPS31,PAM16,NDUFS8,COX5A,MRPS24,GCC1,MRPS23,NDUFV1,NDUFAF3,PTPMT1,…
GO:0044391	ribosomal subunit	30	152	1.14	3.20e-22	9606.ENSP00000081029,9606.ENSP00000177742,9606.ENSP00000245539,9606.ENSP00000253099,9606.ENSP00000258105,9606.ENSP00000258383,9606.ENSP00000258455,9606.ENSP00000259873,9606.ENSP00000272418,9606.ENSP00000279242,9606.ENSP00000296674,9606.ENSP00000301585,9606.ENSP00000306548,9606.ENSP00000315397,9606.ENSP00000318158,9606.ENSP00000333837,9606.ENSP00000339844,9606.ENSP00000354086,9606.ENSP00000354580,…	MRPS35,MRPS34,MRPS7,MRPL4,MRPL53,MRPL44,MRPS9,MRPS18B,MRPS5,MRPL49,RPS23,ICT1,MRPL13,MRPS31,MRPS24,MRPL12,MRPL43,MRPL37,MRPL21,DAP3,MRPL50,MRPS26,RPL23L,RPS18,MRPS22,MRPS14,MRPS27,MRPL22,RPS25,RPS28
GO:1990904	ribonucleoprotein complex	55	770	0.7	4.59e-21	9606.ENSP00000081029,9606.ENSP00000177742,9606.ENSP00000245539,9606.ENSP00000253099,9606.ENSP00000254630,9606.ENSP00000254799,9606.ENSP00000258105,9606.ENSP00000258383,9606.ENSP00000258455,9606.ENSP00000259873,9606.ENSP00000260665,9606.ENSP00000265753,9606.ENSP00000272418,9606.ENSP00000279242,9606.ENSP00000296674,9606.ENSP00000301071,9606.ENSP00000301457,9606.ENSP00000301585,9606.ENSP00000306548,…	MRPS35,MRPS34,MRPS7,MRPL4,PTCD3,GRSF1,MRPL53,MRPL44,MRPS9,MRPS18B,LRPPRC,EIF4H,MRPS5,MRPL49,RPS23,TUBA1A,NDUFA7,ICT1,MRPL13,RPTOR,MRPS31,MRPS24,MRPS23,NOC4L,HAX1,MRPL12,TUBB,MRPL43,CAPRIN1,HNRNPA1,AURKAIP1,MRPL37,MRPL21,RC3H1,DAP3,MTG2,RC3H2,MRPL50,HSPA1A,FASTKD5,MRPS26,RPL23L,EFTUD2,RPS18,HNRNPF,MRPS22,BRCA1,MRPS14,MRPS27,MRPL22,HSPA8,RPS25,PRPF8,RPS28,SNRNP70
GO:1990204	oxidoreductase complex	23	103	1.19	4.71e-18	9606.ENSP00000233627,9606.ENSP00000249269,9606.ENSP00000252102,9606.ENSP00000260361,9606.ENSP00000263774,9606.ENSP00000264932,9606.ENSP00000266544,9606.ENSP00000268668,9606.ENSP00000274137,9606.ENSP00000296684,9606.ENSP00000301457,9606.ENSP00000315774,9606.ENSP00000322450,9606.ENSP00000327268,9606.ENSP00000330737,9606.ENSP00000335304,9606.ENSP00000346196,9606.ENSP00000356972,9606.ENSP00000364649,…	NDUFS7,PMPCB,NDUFA2,NDUFAF1,NDUFS3,SDHA,NDUFA9,NDUFB10,NDUFS6,NDUFS4,NDUFA7,NDUFS8,NDUFV1,NDUFV2,NDUFA12,DLST,NDUFV3,NDUFS2,SDHB,UQCRQ,NDUFS1,NDUFA5,NDUFA6
GO:0005747	mitochondrial respiratory chain complex I	18	46	1.44	9.44e-18	9606.ENSP00000233627,9606.ENSP00000252102,9606.ENSP00000260361,9606.ENSP00000263774,9606.ENSP00000266544,9606.ENSP00000268668,9606.ENSP00000274137,9606.ENSP00000296684,9606.ENSP00000301457,9606.ENSP00000315774,9606.ENSP00000322450,9606.ENSP00000327268,9606.ENSP00000330737,9606.ENSP00000346196,9606.ENSP00000356972,9606.ENSP00000392709,9606.ENSP00000417142,9606.ENSP00000418842	NDUFS7,NDUFA2,NDUFAF1,NDUFS3,NDUFA9,NDUFB10,NDUFS6,NDUFS4,NDUFA7,NDUFS8,NDUFV1,NDUFV2,NDUFA12,NDUFV3,NDUFS2,NDUFS1,NDUFA5,NDUFA6
GO:0015935	small ribosomal subunit	17	66	1.26	2.86e-14	9606.ENSP00000081029,9606.ENSP00000177742,9606.ENSP00000245539,9606.ENSP00000258455,9606.ENSP00000259873,9606.ENSP00000272418,9606.ENSP00000296674,9606.ENSP00000315397,9606.ENSP00000318158,9606.ENSP00000357320,9606.ENSP00000369682,9606.ENSP00000393241,9606.ENSP00000418008,9606.ENSP00000420714,9606.ENSP00000426941,9606.ENSP00000435096,9606.ENSP00000472469	MRPS35,MRPS34,MRPS7,MRPS9,MRPS18B,MRPS5,RPS23,MRPS31,MRPS24,DAP3,MRPS26,RPS18,MRPS22,MRPS14,MRPS27,RPS25,RPS28
GO:0005623	cell	273	16271	0.07	4.58e-14	9606.ENSP00000016171,9606.ENSP00000081029,9606.ENSP00000169551,9606.ENSP00000177742,9606.ENSP00000216024,9606.ENSP00000216267,9606.ENSP00000216797,9606.ENSP00000217133,9606.ENSP00000219548,9606.ENSP00000221418,9606.ENSP00000229307,9606.ENSP00000233627,9606.ENSP00000235310,9606.ENSP00000240316,9606.ENSP00000244050,9606.ENSP00000244769,9606.ENSP00000245539,9606.ENSP00000245816,9606.ENSP00000249269,…	COX15,MRPS35,TIMM21,MRPS34,DMC1,BRD1,NFKBIA,TUBB1,STUB1,ECH1,NANOG,NDUFS7,MAD2L2,COIL,SNAI1,ATXN1,MRPS7,CLPP,PMPCB,EGLN3,NDUFA2,MRPL4,GRWD1,ABCB7,PTCD3,GRSF1,ERAL1,CHRM3,SCO1,KRAS,VHL,LAMTOR5,MRPL53,TMEM231,MRPL44,COX5B,MRPS9,MRPS18B,POU5F1,NDUFAF1,LRPPRC,MIB1,USP14,MAPK6,DNAJA3,LGALS3BP,SMARCB1,PLEKHA4,BIRC3,MTIF2,NDUFS3,CUL3,SLC30A9,MECOM,CAD,FOSL2,SDHA,GRPEL1,EIF4H,FBXO7,NDUFA9,NDUFB10,AFG3L2,…
GO:0005763	mitochondrial small ribosomal subunit	13	29	1.5	1.71e-13	9606.ENSP00000081029,9606.ENSP00000177742,9606.ENSP00000245539,9606.ENSP00000258455,9606.ENSP00000259873,9606.ENSP00000272418,9606.ENSP00000315397,9606.ENSP00000318158,9606.ENSP00000357320,9606.ENSP00000369682,9606.ENSP00000418008,9606.ENSP00000420714,9606.ENSP00000426941	MRPS35,MRPS34,MRPS7,MRPS9,MRPS18B,MRPS5,MRPS31,MRPS24,DAP3,MRPS26,MRPS22,MRPS14,MRPS27
GO:0043232	intracellular non-membrane-bounded organelle	114	4005	0.3	1.86e-13	9606.ENSP00000081029,9606.ENSP00000177742,9606.ENSP00000216024,9606.ENSP00000217133,9606.ENSP00000219548,9606.ENSP00000229307,9606.ENSP00000235310,9606.ENSP00000240316,9606.ENSP00000244050,9606.ENSP00000244769,9606.ENSP00000245539,9606.ENSP00000253099,9606.ENSP00000253237,9606.ENSP00000254630,9606.ENSP00000254799,9606.ENSP00000255390,9606.ENSP00000258105,9606.ENSP00000258383,9606.ENSP00000258455,…	MRPS35,MRPS34,DMC1,TUBB1,STUB1,NANOG,MAD2L2,COIL,SNAI1,ATXN1,MRPS7,MRPL4,GRWD1,PTCD3,GRSF1,SCO1,MRPL53,MRPL44,MRPS9,MRPS18B,LRPPRC,MIB1,MAPK6,DNAJA3,SMARCB1,CUL3,SLC30A9,SDHA,MRPS5,MRPL49,PPP4C,SHROOM3,RPS23,HSPA9,CLPX,CRK,TUBA1A,NDUFA7,ICT1,MRPL13,RPTOR,PRKACA,PPM1E,MRPS31,MRPS24,TUBB6,MRPS23,NOS2,NOC4L,HAX1,KRT7,PHF12,SHMT2,MRPL12,CIDEB,TUBB,MRPL43,SSX2IP,CAPRIN1,AURKAIP1,MCPH1,SP100,USP7,FRMD6…
GO:0005762	mitochondrial large ribosomal subunit	13	53	1.24	9.11e-11	9606.ENSP00000253099,9606.ENSP00000258105,9606.ENSP00000258383,9606.ENSP00000279242,9606.ENSP00000301585,9606.ENSP00000306548,9606.ENSP00000333837,9606.ENSP00000339844,9606.ENSP00000354086,9606.ENSP00000354580,9606.ENSP00000363999,9606.ENSP00000380466,9606.ENSP00000431040	MRPL4,MRPL53,MRPL44,MRPL49,ICT1,MRPL13,MRPL12,MRPL43,MRPL37,MRPL21,MRPL50,RPL23L,MRPL22
GO:0031981	nuclear lumen	104	4030	0.26	2.12e-09	9606.ENSP00000216024,9606.ENSP00000216267,9606.ENSP00000219548,9606.ENSP00000229307,9606.ENSP00000235310,9606.ENSP00000240316,9606.ENSP00000244050,9606.ENSP00000244769,9606.ENSP00000250457,9606.ENSP00000253237,9606.ENSP00000254630,9606.ENSP00000256474,9606.ENSP00000258455,9606.ENSP00000259873,9606.ENSP00000259915,9606.ENSP00000260665,9606.ENSP00000261845,9606.ENSP00000263121,9606.ENSP00000263464,…	DMC1,BRD1,STUB1,NANOG,MAD2L2,COIL,SNAI1,ATXN1,EGLN3,GRWD1,PTCD3,VHL,MRPS9,MRPS18B,POU5F1,LRPPRC,MAPK6,SMARCB1,BIRC3,MTIF2,NDUFS3,CUL3,MECOM,CAD,FOSL2,SDHA,NDUFA9,ECSIT,PRDM16,PPP4C,HSPB8,PPARG,HDAC11,RPS23,HSPA9,KIAA1429,CLPX,RUNX1,ATP5H,RPTOR,PRKACA,PPM1E,MRPS31,CARM1,NOC4L,PHF12,HSP90AA1,HUWE1,HNRNPA1,AURKAIP1,MCPH1,SP100,USP7,GFI1B,NDUFV3,MYO1C,NDUFS2,DAP3,PRMT6,ORC1,PTEN,SDHB,HSPA1A,HSPA1L,AS…
GO:0005654	nucleoplasm	92	3446	0.27	7.84e-09	9606.ENSP00000216024,9606.ENSP00000216267,9606.ENSP00000219548,9606.ENSP00000229307,9606.ENSP00000235310,9606.ENSP00000240316,9606.ENSP00000244050,9606.ENSP00000244769,9606.ENSP00000250457,9606.ENSP00000254630,9606.ENSP00000256474,9606.ENSP00000259873,9606.ENSP00000259915,9606.ENSP00000260665,9606.ENSP00000261845,9606.ENSP00000263121,9606.ENSP00000263464,9606.ENSP00000263629,9606.ENSP00000263774,…	DMC1,BRD1,STUB1,NANOG,MAD2L2,COIL,SNAI1,ATXN1,EGLN3,PTCD3,VHL,MRPS18B,POU5F1,LRPPRC,MAPK6,SMARCB1,BIRC3,MTIF2,NDUFS3,CUL3,MECOM,CAD,FOSL2,NDUFA9,ECSIT,PRDM16,PPP4C,HSPB8,PPARG,HDAC11,RPS23,KIAA1429,CLPX,RUNX1,ATP5H,RPTOR,PRKACA,CARM1,NOC4L,PHF12,HSP90AA1,HUWE1,HNRNPA1,AURKAIP1,MCPH1,SP100,USP7,NDUFV3,MYO1C,NDUFS2,DAP3,PRMT6,ORC1,PTEN,SDHB,HSPA1A,HSPA1L,ASXL1,SMAD9,MRPS26,JAK2,RAD51,RNF34,GRB2,BRD…
GO:0042645	mitochondrial nucleoid	10	43	1.21	3.57e-08	9606.ENSP00000254799,9606.ENSP00000260665,9606.ENSP00000262375,9606.ENSP00000297185,9606.ENSP00000300107,9606.ENSP00000333667,9606.ENSP00000369618,9606.ENSP00000419665,9606.ENSP00000438689,9606.ENSP00000475924	GRSF1,LRPPRC,DNAJA3,HSPA9,CLPX,SHMT2,FASTKD5,SSBP1,ACADVL,POLDIP2
GO:0043209	myelin sheath	16	157	0.85	3.68e-08	9606.ENSP00000263774,9606.ENSP00000264932,9606.ENSP00000297185,9606.ENSP00000301071,9606.ENSP00000301587,9606.ENSP00000317780,9606.ENSP00000320171,9606.ENSP00000327268,9606.ENSP00000335153,9606.ENSP00000335304,9606.ENSP00000361021,9606.ENSP00000387262,9606.ENSP00000392709,9606.ENSP00000432083,9606.ENSP00000441543,9606.ENSP00000479488	NDUFS3,SDHA,HSPA9,TUBA1A,ATP5H,COX5A,PKM,NDUFV2,HSP90AA1,DLST,PTEN,IMMT,NDUFS1,HSPA8,UBC,PHB
GO:1902494	catalytic complex	47	1295	0.41	6.43e-08	9606.ENSP00000216267,9606.ENSP00000219548,9606.ENSP00000233627,9606.ENSP00000235310,9606.ENSP00000249269,9606.ENSP00000252102,9606.ENSP00000256474,9606.ENSP00000260361,9606.ENSP00000261601,9606.ENSP00000263121,9606.ENSP00000263774,9606.ENSP00000264414,9606.ENSP00000264932,9606.ENSP00000266087,9606.ENSP00000266544,9606.ENSP00000268668,9606.ENSP00000269143,9606.ENSP00000274137,9606.ENSP00000279387,…	BRD1,STUB1,NDUFS7,MAD2L2,PMPCB,NDUFA2,VHL,NDUFAF1,USP14,SMARCB1,NDUFS3,CUL3,SDHA,FBXO7,NDUFA9,NDUFB10,AFG3L2,NDUFS6,PPP4C,HDAC11,NDUFS4,KIAA1429,NDUFA7,TRMT61B,PRKACA,NDUFS8,PKM,NDUFV1,NDUFV2,PHF12,NDUFA12,DLST,HNRNPA1,NDUFV3,NDUFS2,SDHB,UQCRQ,CUL5,EFTUD2,NDUFS1,HNRNPF,NDUFA5,NDUFA6,BRCA1,CUL7,PRPF8,CTDP1
GO:0098796	membrane protein complex	41	1047	0.44	8.91e-08	9606.ENSP00000169551,9606.ENSP00000233627,9606.ENSP00000249269,9606.ENSP00000252102,9606.ENSP00000256644,9606.ENSP00000258424,9606.ENSP00000260361,9606.ENSP00000263774,9606.ENSP00000264932,9606.ENSP00000264954,9606.ENSP00000266544,9606.ENSP00000268668,9606.ENSP00000269143,9606.ENSP00000274137,9606.ENSP00000275493,9606.ENSP00000290299,9606.ENSP00000296684,9606.ENSP00000297265,9606.ENSP00000301457,…	TIMM21,NDUFS7,PMPCB,NDUFA2,LAMTOR5,COX5B,NDUFAF1,NDUFS3,SDHA,GRPEL1,NDUFA9,NDUFB10,AFG3L2,NDUFS6,EGFR,ATP5O,NDUFS4,CHMP4C,NDUFA7,ATP5H,PRKACA,PAM16,NDUFS8,COX5A,NDUFV1,NDUFV2,NDUFA12,NDUFV3,NDUFS2,IRAK1,SDHB,UQCRQ,SLC25A6,HSPD1,GRB2,IMMT,NDUFS1,NDUFA5,NDUFA6,COX4I1,CLTC
GO:0005634	nucleus	142	6892	0.16	8.09e-07	9606.ENSP00000016171,9606.ENSP00000216024,9606.ENSP00000216267,9606.ENSP00000216797,9606.ENSP00000219548,9606.ENSP00000229307,9606.ENSP00000235310,9606.ENSP00000240316,9606.ENSP00000244050,9606.ENSP00000244769,9606.ENSP00000250457,9606.ENSP00000253237,9606.ENSP00000254630,9606.ENSP00000256474,9606.ENSP00000258383,9606.ENSP00000258455,9606.ENSP00000259873,9606.ENSP00000259915,9606.ENSP00000260665,…	COX15,DMC1,BRD1,NFKBIA,STUB1,NANOG,MAD2L2,COIL,SNAI1,ATXN1,EGLN3,GRWD1,PTCD3,VHL,MRPL44,MRPS9,MRPS18B,POU5F1,LRPPRC,USP14,MAPK6,DNAJA3,SMARCB1,BIRC3,MTIF2,NDUFS3,CUL3,SLC30A9,MECOM,CAD,FOSL2,SDHA,GRPEL1,FBXO7,NDUFA9,ECSIT,PRDM16,EGFR,PPP4C,HSPB8,PPARG,HDAC11,RPS23,HSPA9,KIAA1429,CLPX,RUNX1,CRK,ATP5H,RPTOR,PRKACA,PPM1E,ACAD9,NFKBIB,TSFM,MRPS31,PKM,MRPS23,NDUFAF3,CARM1,NOS2,NOC4L,HAX1,PHF12,SHMT2,H…
GO:0005829	cytosol	111	4958	0.2	1.15e-06	9606.ENSP00000216797,9606.ENSP00000219548,9606.ENSP00000221418,9606.ENSP00000235310,9606.ENSP00000244050,9606.ENSP00000244769,9606.ENSP00000250457,9606.ENSP00000253099,9606.ENSP00000253237,9606.ENSP00000254630,9606.ENSP00000254928,9606.ENSP00000256078,9606.ENSP00000256474,9606.ENSP00000256644,9606.ENSP00000259915,9606.ENSP00000260361,9606.ENSP00000261537,9606.ENSP00000261601,9606.ENSP00000261845,…	NFKBIA,STUB1,ECH1,MAD2L2,SNAI1,ATXN1,EGLN3,MRPL4,GRWD1,PTCD3,ERAL1,KRAS,VHL,LAMTOR5,POU5F1,NDUFAF1,MIB1,USP14,MAPK6,DNAJA3,BIRC3,CUL3,MECOM,CAD,EIF4H,FBXO7,ECSIT,PRDM16,ACP1,RASA1,PPP4C,HSPB8,PTPRR,PPARG,RPS23,CHMP4C,KIAA1429,CLPX,RUNX1,CRK,TUBA1A,RPTOR,PRKACA,RAB1B,ACOT1,NFKBIB,GLS,GCC1,PKM,NDUFV1,CARM1,NOS2,KRT7,NDUFA12,INPP5J,HSP90AA1,CIDEB,CAPRIN1,HUWE1,USP7,ETFB,MYO1C,PPEF1,IARS2,IRAK1,PRMT6…
GO:0016020	membrane	163	8420	0.13	2.18e-06	9606.ENSP00000016171,9606.ENSP00000081029,9606.ENSP00000169551,9606.ENSP00000177742,9606.ENSP00000216797,9606.ENSP00000233627,9606.ENSP00000245539,9606.ENSP00000249269,9606.ENSP00000252102,9606.ENSP00000253099,9606.ENSP00000253577,9606.ENSP00000254630,9606.ENSP00000254928,9606.ENSP00000255380,9606.ENSP00000255390,9606.ENSP00000256078,9606.ENSP00000256474,9606.ENSP00000256644,9606.ENSP00000258105,…	COX15,MRPS35,TIMM21,MRPS34,NFKBIA,NDUFS7,MRPS7,PMPCB,NDUFA2,MRPL4,ABCB7,PTCD3,ERAL1,CHRM3,SCO1,KRAS,VHL,LAMTOR5,MRPL53,TMEM231,MRPL44,COX5B,MRPS9,MRPS18B,NDUFAF1,LRPPRC,MIB1,USP14,DNAJA3,LGALS3BP,DGCR2,PLEKHA4,BIRC3,NDUFS3,CUL3,SLC30A9,SDHA,GRPEL1,NDUFA9,NDUFB10,AFG3L2,ECSIT,TIMM44,ACP1,MRPS5,NDUFS6,RASA1,EGFR,MRPL49,PPP4C,PTPRR,COQ5,IFNGR2,ATP5O,HDAC11,SHROOM3,NDUFAF2,NDUFS4,CHMP4C,TMEM65,CLPX,C…
GO:0070069	cytochrome complex	6	33	1.11	0.00017	9606.ENSP00000016171,9606.ENSP00000249269,9606.ENSP00000258424,9606.ENSP00000317780,9606.ENSP00000367939,9606.ENSP00000457513	COX15,PMPCB,COX5B,COX5A,UQCRQ,COX4I1
GO:0005744	TIM23 mitochondrial import inner membrane translocase complex	4	11	1.41	0.00047	9606.ENSP00000169551,9606.ENSP00000264954,9606.ENSP00000315693,9606.ENSP00000370808	TIMM21,GRPEL1,PAM16,SLC25A6
GO:0032592	integral component of mitochondrial membrane	7	67	0.86	0.00081	9606.ENSP00000255390,9606.ENSP00000269143,9606.ENSP00000354762,9606.ENSP00000355637,9606.ENSP00000368468,9606.ENSP00000387262,9606.ENSP00000483491	SCO1,AFG3L2,COA3,ABCB10,MCUR1,IMMT,OXA1L
GO:0016234	inclusion body	7	81	0.78	0.0023	9606.ENSP00000219548,9606.ENSP00000244769,9606.ENSP00000266087,9606.ENSP00000270722,9606.ENSP00000364802,9606.ENSP00000384876,9606.ENSP00000478320	STUB1,ATXN1,FBXO7,PRDM16,HSPA1A,TRIM66,ATXN3
GO:0031305	integral component of mitochondrial inner membrane	5	36	0.99	0.0025	9606.ENSP00000255390,9606.ENSP00000269143,9606.ENSP00000354762,9606.ENSP00000368468,9606.ENSP00000387262	SCO1,AFG3L2,COA3,MCUR1,IMMT
GO:0005730	nucleolus	26	926	0.29	0.0089	9606.ENSP00000229307,9606.ENSP00000235310,9606.ENSP00000240316,9606.ENSP00000244769,9606.ENSP00000253237,9606.ENSP00000258455,9606.ENSP00000263121,9606.ENSP00000264932,9606.ENSP00000297185,9606.ENSP00000312411,9606.ENSP00000315397,9606.ENSP00000328854,9606.ENSP00000343023,9606.ENSP00000352834,9606.ENSP00000359095,9606.ENSP00000360623,9606.ENSP00000371472,9606.ENSP00000372088,9606.ENSP00000376345,…	NANOG,MAD2L2,COIL,ATXN1,GRWD1,MRPS9,SMARCB1,SDHA,HSPA9,PPM1E,MRPS31,NOC4L,SP100,MYO1C,PRMT6,ORC1,NIN,RAD51,GRB2,RPL23L,HSPA8,RPS25,ACADVL,ATXN3,MYC,MAP3K14
GO:0042405	nuclear inclusion body	3	12	1.24	0.0099	9606.ENSP00000219548,9606.ENSP00000244769,9606.ENSP00000478320	STUB1,ATXN1,ATXN3
GO:0009368	endopeptidase Clp complex	2	2	1.85	0.0102	9606.ENSP00000245816,9606.ENSP00000300107	CLPP,CLPX
GO:0001405	PAM complex, Tim23 associated import motor	2	3	1.67	0.0166	9606.ENSP00000264954,9606.ENSP00000315693	GRPEL1,PAM16
GO:0005751	mitochondrial respiratory chain complex IV	3	16	1.12	0.0192	9606.ENSP00000258424,9606.ENSP00000317780,9606.ENSP00000457513	COX5B,COX5A,COX4I1
GO:0022627	cytosolic small ribosomal subunit	4	38	0.87	0.0236	9606.ENSP00000296674,9606.ENSP00000393241,9606.ENSP00000435096,9606.ENSP00000472469	RPS23,RPS18,RPS25,RPS28
GO:0035770	ribonucleoprotein granule	9	204	0.49	0.0271	9606.ENSP00000254799,9606.ENSP00000301071,9606.ENSP00000307272,9606.ENSP00000329002,9606.ENSP00000339001,9606.ENSP00000340329,9606.ENSP00000356669,9606.ENSP00000362774,9606.ENSP00000369618	GRSF1,TUBA1A,RPTOR,HAX1,TUBB,CAPRIN1,RC3H1,RC3H2,FASTKD5
GO:0034399	nuclear periphery	7	134	0.56	0.0309	9606.ENSP00000244769,9606.ENSP00000264705,9606.ENSP00000343023,9606.ENSP00000344782,9606.ENSP00000371067,9606.ENSP00000441875,9606.ENSP00000478320	ATXN1,CAD,SP100,GFI1B,JAK2,PHB2,ATXN3
GO:0005749	mitochondrial respiratory chain complex II, succinate dehydrogenase complex (ubiquinone)	2	5	1.45	0.0312	9606.ENSP00000264932,9606.ENSP00000364649	SDHA,SDHB
GO:0048471	perinuclear region of cytoplasm	19	670	0.3	0.0312	9606.ENSP00000260665,9606.ENSP00000265753,9606.ENSP00000275493,9606.ENSP00000283228,9606.ENSP00000287820,9606.ENSP00000303208,9606.ENSP00000309591,9606.ENSP00000324196,9606.ENSP00000327251,9606.ENSP00000335153,9606.ENSP00000337731,9606.ENSP00000357362,9606.ENSP00000357705,9606.ENSP00000364802,9606.ENSP00000372088,9606.ENSP00000376800,9606.ENSP00000386928,9606.ENSP00000431926,9606.ENSP00000438788	LRPPRC,EIF4H,EGFR,PTPRR,PPARG,PCSK9,PRKACA,AATK,NOS2,HSP90AA1,CIDEB,THBS3,S100A4,HSPA1A,RAD51,MTPN,STK16,AMBRA1,CUL7
GO:0045121	membrane raft	11	300	0.41	0.0344	9606.ENSP00000256078,9606.ENSP00000256644,9606.ENSP00000263464,9606.ENSP00000275493,9606.ENSP00000300574,9606.ENSP00000301071,9606.ENSP00000309591,9606.ENSP00000339001,9606.ENSP00000348886,9606.ENSP00000352834,9606.ENSP00000371067	KRAS,LAMTOR5,BIRC3,EGFR,CRK,TUBA1A,PRKACA,TUBB,STOML2,MYO1C,JAK2
GO:0016363	nuclear matrix	6	106	0.6	0.0358	9606.ENSP00000244769,9606.ENSP00000264705,9606.ENSP00000344782,9606.ENSP00000371067,9606.ENSP00000441875,9606.ENSP00000478320	ATXN1,CAD,GFI1B,JAK2,PHB2,ATXN3
GO:0022626	cytosolic ribosome	5	78	0.65	0.0436	9606.ENSP00000253099,9606.ENSP00000296674,9606.ENSP00000393241,9606.ENSP00000435096,9606.ENSP00000472469	MRPL4,RPS23,RPS18,RPS25,RPS28
GO:0033256	I-kappaB/NF-kappaB complex	2	7	1.3	0.0453	9606.ENSP00000216797,9606.ENSP00000384273	NFKBIA,RELA

## Sheet: PMID
#term ID	term description	observed gene count	background gene count	strength	false discovery rate	matching proteins in your network (IDs)	matching proteins in your network (labels)
PMID:30030361	(2018) Assembly of mammalian oxidative phosphorylation complexes I-V and supercomplexes.	33	129	1.25	3.64e-23	9606.ENSP00000016171,9606.ENSP00000233627,9606.ENSP00000252102,9606.ENSP00000255390,9606.ENSP00000258424,9606.ENSP00000260361,9606.ENSP00000260665,9606.ENSP00000263774,9606.ENSP00000264932,9606.ENSP00000268668,9606.ENSP00000270517,9606.ENSP00000274137,9606.ENSP00000290299,9606.ENSP00000296597,9606.ENSP00000296684,9606.ENSP00000301457,9606.ENSP00000312618,9606.ENSP00000315774,9606.ENSP00000317780,…	COX15,NDUFS7,NDUFA2,SCO1,COX5B,NDUFAF1,LRPPRC,NDUFS3,SDHA,NDUFB10,ECSIT,NDUFS6,ATP5O,NDUFAF2,NDUFS4,NDUFA7,ACAD9,NDUFS8,COX5A,NDUFV1,NDUFAF3,NDUFV2,NDUFA12,TMEM186,NDUFV3,COA3,NDUFS2,NDUFAF4,SDHB,NDUFS1,NDUFA5,NDUFA6,COX4I1
PMID:20396601	(2010) Mitochondrial translation and beyond: processes implicated in combined oxidative phosphorylation deficiencies.	27	108	1.24	3.78e-18	9606.ENSP00000016171,9606.ENSP00000245539,9606.ENSP00000245816,9606.ENSP00000254630,9606.ENSP00000255390,9606.ENSP00000260361,9606.ENSP00000260665,9606.ENSP00000263629,9606.ENSP00000270517,9606.ENSP00000296597,9606.ENSP00000305653,9606.ENSP00000306548,9606.ENSP00000313877,9606.ENSP00000323076,9606.ENSP00000333837,9606.ENSP00000335153,9606.ENSP00000343023,9606.ENSP00000355086,9606.ENSP00000357320,…	COX15,MRPS7,CLPP,PTCD3,SCO1,NDUFAF1,LRPPRC,MTIF2,ECSIT,NDUFAF2,LETM1,MRPL13,TSFM,NDUFAF3,MRPL12,HSP90AA1,SP100,DARS2,DAP3,NDUFAF4,HSPD1,IMMT,MRPS22,SSBP1,PHB2,PHB,OXA1L
PMID:27940020	(2017) Subunit NDUFV3 is present in two distinct isoforms in mammalian complex I.	20	41	1.53	3.19e-17	9606.ENSP00000233627,9606.ENSP00000252102,9606.ENSP00000260361,9606.ENSP00000263774,9606.ENSP00000268668,9606.ENSP00000270517,9606.ENSP00000274137,9606.ENSP00000301457,9606.ENSP00000312618,9606.ENSP00000315774,9606.ENSP00000322450,9606.ENSP00000323076,9606.ENSP00000327268,9606.ENSP00000330737,9606.ENSP00000346196,9606.ENSP00000356972,9606.ENSP00000358272,9606.ENSP00000392709,9606.ENSP00000418842,…	NDUFS7,NDUFA2,NDUFAF1,NDUFS3,NDUFB10,ECSIT,NDUFS6,NDUFA7,ACAD9,NDUFS8,NDUFV1,NDUFAF3,NDUFV2,NDUFA12,NDUFV3,NDUFS2,NDUFAF4,NDUFS1,NDUFA6,ACADVL
PMID:21680271	(2011) Mitochondrial disorders caused by mutations in respiratory chain assembly factors.	21	51	1.46	3.42e-17	9606.ENSP00000016171,9606.ENSP00000233627,9606.ENSP00000255390,9606.ENSP00000260361,9606.ENSP00000260665,9606.ENSP00000263774,9606.ENSP00000264932,9606.ENSP00000266544,9606.ENSP00000270517,9606.ENSP00000296597,9606.ENSP00000296684,9606.ENSP00000312618,9606.ENSP00000315774,9606.ENSP00000322450,9606.ENSP00000323076,9606.ENSP00000330737,9606.ENSP00000356972,9606.ENSP00000358272,9606.ENSP00000364649,…	COX15,NDUFS7,SCO1,NDUFAF1,LRPPRC,NDUFS3,SDHA,NDUFA9,ECSIT,NDUFAF2,NDUFS4,ACAD9,NDUFS8,NDUFV1,NDUFAF3,NDUFA12,NDUFS2,NDUFAF4,SDHB,NDUFS1,NDUFA5
PMID:22644603	(2012) Natural disease course and genotype-phenotype correlations in Complex I deficiency caused by nuclear gene defects: what we learned from 130 cases.	17	29	1.61	2.74e-15	9606.ENSP00000233627,9606.ENSP00000252102,9606.ENSP00000260361,9606.ENSP00000263774,9606.ENSP00000274137,9606.ENSP00000296597,9606.ENSP00000296684,9606.ENSP00000312618,9606.ENSP00000315774,9606.ENSP00000322450,9606.ENSP00000323076,9606.ENSP00000327268,9606.ENSP00000330737,9606.ENSP00000346196,9606.ENSP00000356972,9606.ENSP00000358272,9606.ENSP00000392709	NDUFS7,NDUFA2,NDUFAF1,NDUFS3,NDUFS6,NDUFAF2,NDUFS4,ACAD9,NDUFS8,NDUFV1,NDUFAF3,NDUFV2,NDUFA12,NDUFV3,NDUFS2,NDUFAF4,NDUFS1
PMID:30691479	(2019) Quantitative profiling brain proteomes revealed mitochondrial dysfunction in Alzheimer's disease.	19	50	1.43	8.06e-15	9606.ENSP00000233627,9606.ENSP00000252102,9606.ENSP00000258424,9606.ENSP00000263774,9606.ENSP00000264932,9606.ENSP00000266544,9606.ENSP00000279242,9606.ENSP00000296684,9606.ENSP00000301457,9606.ENSP00000301587,9606.ENSP00000315774,9606.ENSP00000317780,9606.ENSP00000322450,9606.ENSP00000363999,9606.ENSP00000364649,9606.ENSP00000392709,9606.ENSP00000417142,9606.ENSP00000418842,9606.ENSP00000441875	NDUFS7,NDUFA2,COX5B,NDUFS3,SDHA,NDUFA9,MRPL49,NDUFS4,NDUFA7,ATP5H,NDUFS8,COX5A,NDUFV1,MRPL50,SDHB,NDUFS1,NDUFA5,NDUFA6,PHB2
PMID:19355884	(2009) Mitochondrial respiratory complex I: structure, function and implication in human diseases.	17	34	1.54	1.55e-14	9606.ENSP00000233627,9606.ENSP00000252102,9606.ENSP00000260361,9606.ENSP00000263774,9606.ENSP00000266544,9606.ENSP00000270517,9606.ENSP00000274137,9606.ENSP00000296597,9606.ENSP00000296684,9606.ENSP00000315774,9606.ENSP00000322450,9606.ENSP00000327268,9606.ENSP00000356972,9606.ENSP00000358272,9606.ENSP00000361021,9606.ENSP00000392709,9606.ENSP00000418842	NDUFS7,NDUFA2,NDUFAF1,NDUFS3,NDUFA9,ECSIT,NDUFS6,NDUFAF2,NDUFS4,NDUFS8,NDUFV1,NDUFV2,NDUFS2,NDUFAF4,PTEN,NDUFS1,NDUFA6
PMID:27509854	(2016) Structure of mammalian respiratory complex I.	18	46	1.44	3.76e-14	9606.ENSP00000233627,9606.ENSP00000252102,9606.ENSP00000263774,9606.ENSP00000266544,9606.ENSP00000268668,9606.ENSP00000274137,9606.ENSP00000296684,9606.ENSP00000301457,9606.ENSP00000315774,9606.ENSP00000322450,9606.ENSP00000327268,9606.ENSP00000330737,9606.ENSP00000346196,9606.ENSP00000356972,9606.ENSP00000363641,9606.ENSP00000392709,9606.ENSP00000417142,9606.ENSP00000418842	NDUFS7,NDUFA2,NDUFS3,NDUFA9,NDUFB10,NDUFS6,NDUFS4,NDUFA7,NDUFS8,NDUFV1,NDUFV2,NDUFA12,NDUFV3,NDUFS2,TXN,NDUFS1,NDUFA5,NDUFA6
PMID:19559056	(2009) Regulation of mitochondrial respiratory chain biogenesis by estrogensestrogen receptors and physiological, pathological and pharmacological implications.	22	96	1.21	6.14e-14	9606.ENSP00000016171,9606.ENSP00000233627,9606.ENSP00000255390,9606.ENSP00000256644,9606.ENSP00000260361,9606.ENSP00000263629,9606.ENSP00000264932,9606.ENSP00000296597,9606.ENSP00000313877,9606.ENSP00000315774,9606.ENSP00000317780,9606.ENSP00000322450,9606.ENSP00000356972,9606.ENSP00000358272,9606.ENSP00000364649,9606.ENSP00000370808,9606.ENSP00000392709,9606.ENSP00000405330,9606.ENSP00000419665,…	COX15,NDUFS7,SCO1,LAMTOR5,NDUFAF1,MTIF2,SDHA,NDUFAF2,TSFM,NDUFS8,COX5A,NDUFV1,NDUFS2,NDUFAF4,SDHB,SLC25A6,NDUFS1,ESR1,SSBP1,COX4I1,HIST1H4A,OXA1L
PMID:26550561	(2015) Evidence of Mitochondrial Dysfunction within the Complex Genetic Etiology of Schizophrenia.	26	164	1.05	1.15e-13	9606.ENSP00000252102,9606.ENSP00000263774,9606.ENSP00000264932,9606.ENSP00000287820,9606.ENSP00000290299,9606.ENSP00000296684,9606.ENSP00000297185,9606.ENSP00000300107,9606.ENSP00000301457,9606.ENSP00000301587,9606.ENSP00000322450,9606.ENSP00000327268,9606.ENSP00000333667,9606.ENSP00000355086,9606.ENSP00000355637,9606.ENSP00000356972,9606.ENSP00000359859,9606.ENSP00000363641,9606.ENSP00000364649,…	NDUFA2,NDUFS3,SDHA,PPARG,ATP5O,NDUFS4,HSPA9,CLPX,NDUFA7,ATP5H,NDUFV1,NDUFV2,SHMT2,DARS2,ABCB10,NDUFS2,MTG2,TXN,SDHB,UQCRQ,IMMT,NDUFS1,NDUFA5,NDUFA6,ETFA,COX4I1
PMID:20819849	(2010) The p.M292T NDUFS2 mutation causes complex I-deficient Leigh syndrome in multiple families.	15	25	1.62	1.70e-13	9606.ENSP00000233627,9606.ENSP00000260361,9606.ENSP00000263774,9606.ENSP00000266544,9606.ENSP00000274137,9606.ENSP00000296597,9606.ENSP00000296684,9606.ENSP00000315774,9606.ENSP00000322450,9606.ENSP00000323076,9606.ENSP00000327268,9606.ENSP00000330737,9606.ENSP00000356972,9606.ENSP00000358272,9606.ENSP00000392709	NDUFS7,NDUFAF1,NDUFS3,NDUFA9,NDUFS6,NDUFAF2,NDUFS4,NDUFS8,NDUFV1,NDUFAF3,NDUFV2,NDUFA12,NDUFS2,NDUFAF4,NDUFS1
PMID:26373419	(2016) Functional diversity of complex I subunits in Candida albicans mitochondria.	14	21	1.67	7.08e-13	9606.ENSP00000233627,9606.ENSP00000260361,9606.ENSP00000263774,9606.ENSP00000270517,9606.ENSP00000274137,9606.ENSP00000296597,9606.ENSP00000296684,9606.ENSP00000315774,9606.ENSP00000322450,9606.ENSP00000323076,9606.ENSP00000327268,9606.ENSP00000356972,9606.ENSP00000358272,9606.ENSP00000392709	NDUFS7,NDUFAF1,NDUFS3,ECSIT,NDUFS6,NDUFAF2,NDUFS4,NDUFS8,NDUFV1,NDUFAF3,NDUFV2,NDUFS2,NDUFAF4,NDUFS1
PMID:32122349	(2020) The draft nuclear genome sequence and predicted mitochondrial proteome of Andalucia godoyi, a protist with the most gene-rich and bacteria-like mitochondrial genome.	25	162	1.03	7.26e-13	9606.ENSP00000016171,9606.ENSP00000169551,9606.ENSP00000245816,9606.ENSP00000266544,9606.ENSP00000270538,9606.ENSP00000297185,9606.ENSP00000300107,9606.ENSP00000301585,9606.ENSP00000305653,9606.ENSP00000313877,9606.ENSP00000315693,9606.ENSP00000317780,9606.ENSP00000335153,9606.ENSP00000346196,9606.ENSP00000361207,9606.ENSP00000363641,9606.ENSP00000372088,9606.ENSP00000373620,9606.ENSP00000387262,…	COX15,TIMM21,CLPP,NDUFA9,TIMM44,HSPA9,CLPX,ICT1,LETM1,TSFM,PAM16,COX5A,HSP90AA1,NDUFV3,GHITM,TXN,RAD51,HSPD1,IMMT,NDUFA6,MRPL22,PHB2,COX4I1,PHB,OXA1L
PMID:19255735	(2009) The antioxidant Trolox restores mitochondrial membrane potential and Ca2+ -stimulated ATP production in human complex I deficiency.	13	17	1.73	2.46e-12	9606.ENSP00000233627,9606.ENSP00000252102,9606.ENSP00000260361,9606.ENSP00000263774,9606.ENSP00000274137,9606.ENSP00000296597,9606.ENSP00000296684,9606.ENSP00000315774,9606.ENSP00000322450,9606.ENSP00000327268,9606.ENSP00000356972,9606.ENSP00000358272,9606.ENSP00000392709	NDUFS7,NDUFA2,NDUFAF1,NDUFS3,NDUFS6,NDUFAF2,NDUFS4,NDUFS8,NDUFV1,NDUFV2,NDUFS2,NDUFAF4,NDUFS1
PMID:31262031	(2019) Reactive Oxygen Species Are Key Mediators of Demyelination in Canine Distemper Leukoencephalitis but not in Theiler's Murine Encephalomyelitis.	19	79	1.23	4.20e-12	9606.ENSP00000233627,9606.ENSP00000252102,9606.ENSP00000258424,9606.ENSP00000263774,9606.ENSP00000266544,9606.ENSP00000268668,9606.ENSP00000274137,9606.ENSP00000301457,9606.ENSP00000315774,9606.ENSP00000317780,9606.ENSP00000322450,9606.ENSP00000327268,9606.ENSP00000330737,9606.ENSP00000356972,9606.ENSP00000367939,9606.ENSP00000392709,9606.ENSP00000417142,9606.ENSP00000418842,9606.ENSP00000457513	NDUFS7,NDUFA2,COX5B,NDUFS3,NDUFA9,NDUFB10,NDUFS6,NDUFA7,NDUFS8,COX5A,NDUFV1,NDUFV2,NDUFA12,NDUFS2,UQCRQ,NDUFS1,NDUFA5,NDUFA6,COX4I1
PMID:29132502	(2017) Transcriptomic and proteomic landscape of mitochondrial dysfunction reveals secondary coenzyme Q deficiency in mammals.	19	81	1.22	5.86e-12	9606.ENSP00000016171,9606.ENSP00000245816,9606.ENSP00000249269,9606.ENSP00000258383,9606.ENSP00000260665,9606.ENSP00000264932,9606.ENSP00000266544,9606.ENSP00000288532,9606.ENSP00000297185,9606.ENSP00000300107,9606.ENSP00000333667,9606.ENSP00000342502,9606.ENSP00000354086,9606.ENSP00000355086,9606.ENSP00000364649,9606.ENSP00000373620,9606.ENSP00000441000,9606.ENSP00000457513,9606.ENSP00000479618	COX15,CLPP,PMPCB,MRPL44,LRPPRC,SDHA,NDUFA9,COQ5,HSPA9,CLPX,SHMT2,PYCR2,MRPL37,DARS2,SDHB,HSPD1,VARS2,COX4I1,MYC
PMID:22262461	(2012) YME1L controls the accumulation of respiratory chain subunits and is required for apoptotic resistance, cristae morphogenesis, and cell proliferation.	15	36	1.47	7.60e-12	9606.ENSP00000245816,9606.ENSP00000255390,9606.ENSP00000263774,9606.ENSP00000264932,9606.ENSP00000266544,9606.ENSP00000269143,9606.ENSP00000297185,9606.ENSP00000301071,9606.ENSP00000317780,9606.ENSP00000364649,9606.ENSP00000441875,9606.ENSP00000457513,9606.ENSP00000479488,9606.ENSP00000479618,9606.ENSP00000483491	CLPP,SCO1,NDUFS3,SDHA,NDUFA9,AFG3L2,HSPA9,TUBA1A,COX5A,SDHB,PHB2,COX4I1,PHB,MYC,OXA1L
PMID:30925787	(2019) Mitochondrial Genetic Disorders: Cell Signaling and Pharmacological Therapies.	18	72	1.24	1.27e-11	9606.ENSP00000016171,9606.ENSP00000233627,9606.ENSP00000255390,9606.ENSP00000258424,9606.ENSP00000263774,9606.ENSP00000287820,9606.ENSP00000296684,9606.ENSP00000312618,9606.ENSP00000315774,9606.ENSP00000317780,9606.ENSP00000322450,9606.ENSP00000327268,9606.ENSP00000356972,9606.ENSP00000392709,9606.ENSP00000417142,9606.ENSP00000418008,9606.ENSP00000438689,9606.ENSP00000457513	COX15,NDUFS7,SCO1,COX5B,NDUFS3,PPARG,NDUFS4,ACAD9,NDUFS8,COX5A,NDUFV1,NDUFV2,NDUFS2,NDUFS1,NDUFA5,MRPS22,ACADVL,COX4I1
PMID:29915388	(2018) Cryo-EM structures of complex I from mouse heart mitochondria in two biochemically defined states.	15	38	1.44	1.30e-11	9606.ENSP00000233627,9606.ENSP00000252102,9606.ENSP00000266544,9606.ENSP00000268668,9606.ENSP00000274137,9606.ENSP00000296684,9606.ENSP00000301457,9606.ENSP00000322450,9606.ENSP00000327268,9606.ENSP00000346196,9606.ENSP00000356972,9606.ENSP00000363641,9606.ENSP00000392709,9606.ENSP00000417142,9606.ENSP00000418842	NDUFS7,NDUFA2,NDUFA9,NDUFB10,NDUFS6,NDUFS4,NDUFA7,NDUFV1,NDUFV2,NDUFV3,NDUFS2,TXN,NDUFS1,NDUFA5,NDUFA6
PMID:25030182	(2014) An update on complex I assembly: the assembly of players.	14	29	1.53	1.30e-11	9606.ENSP00000233627,9606.ENSP00000260361,9606.ENSP00000263774,9606.ENSP00000266544,9606.ENSP00000270517,9606.ENSP00000296597,9606.ENSP00000312618,9606.ENSP00000315774,9606.ENSP00000322450,9606.ENSP00000323076,9606.ENSP00000327268,9606.ENSP00000356972,9606.ENSP00000358272,9606.ENSP00000392709	NDUFS7,NDUFAF1,NDUFS3,NDUFA9,ECSIT,NDUFAF2,ACAD9,NDUFS8,NDUFV1,NDUFAF3,NDUFV2,NDUFS2,NDUFAF4,NDUFS1
PMID:23935861	(2013) Analysis of 953 human proteins from a mitochondrial HEK293 fraction by complexome profiling.	15	39	1.43	1.61e-11	9606.ENSP00000245539,9606.ENSP00000254630,9606.ENSP00000258105,9606.ENSP00000260361,9606.ENSP00000260665,9606.ENSP00000269143,9606.ENSP00000270517,9606.ENSP00000301585,9606.ENSP00000312618,9606.ENSP00000333837,9606.ENSP00000342502,9606.ENSP00000348886,9606.ENSP00000387262,9606.ENSP00000441875,9606.ENSP00000479488	MRPS7,PTCD3,MRPL53,NDUFAF1,LRPPRC,AFG3L2,ECSIT,ICT1,ACAD9,MRPL12,PYCR2,STOML2,IMMT,PHB2,PHB
PMID:31443506	(2019) Limited Oxidative Stress Favors Resistance to Skeletal Muscle Atrophy in Hibernating Brown Bears (Ursus Arctos).	17	63	1.28	2.30e-11	9606.ENSP00000233627,9606.ENSP00000261601,9606.ENSP00000263774,9606.ENSP00000264932,9606.ENSP00000266544,9606.ENSP00000268668,9606.ENSP00000296684,9606.ENSP00000297185,9606.ENSP00000315774,9606.ENSP00000322450,9606.ENSP00000327268,9606.ENSP00000335153,9606.ENSP00000356972,9606.ENSP00000364649,9606.ENSP00000364802,9606.ENSP00000392709,9606.ENSP00000432083	NDUFS7,USP14,NDUFS3,SDHA,NDUFA9,NDUFB10,NDUFS4,HSPA9,NDUFS8,NDUFV1,NDUFV2,HSP90AA1,NDUFS2,SDHB,HSPA1A,NDUFS1,HSPA8
PMID:28683319	(2017) Regulation of Mitochondrial Complex I Biogenesis in Drosophila Flight Muscles.	14	31	1.5	2.30e-11	9606.ENSP00000233627,9606.ENSP00000260361,9606.ENSP00000274137,9606.ENSP00000296684,9606.ENSP00000301457,9606.ENSP00000312618,9606.ENSP00000315774,9606.ENSP00000322450,9606.ENSP00000327268,9606.ENSP00000330737,9606.ENSP00000346196,9606.ENSP00000356972,9606.ENSP00000392709,9606.ENSP00000417142	NDUFS7,NDUFAF1,NDUFS6,NDUFS4,NDUFA7,ACAD9,NDUFS8,NDUFV1,NDUFV2,NDUFA12,NDUFV3,NDUFS2,NDUFS1,NDUFA5
PMID:21494430	(2011) Rat mitochondrion-neuron focused microarray (rMNChip) and bioinformatics tools for rapid identification of differential pathways in brain tissues.	19	90	1.17	2.30e-11	9606.ENSP00000016171,9606.ENSP00000177742,9606.ENSP00000253099,9606.ENSP00000258105,9606.ENSP00000260361,9606.ENSP00000264932,9606.ENSP00000268668,9606.ENSP00000290299,9606.ENSP00000315397,9606.ENSP00000322450,9606.ENSP00000339844,9606.ENSP00000354580,9606.ENSP00000356972,9606.ENSP00000357535,9606.ENSP00000364649,9606.ENSP00000376345,9606.ENSP00000380466,9606.ENSP00000392709,9606.ENSP00000426941	COX15,MRPS34,MRPL4,MRPL53,NDUFAF1,SDHA,NDUFB10,ATP5O,MRPS31,NDUFV1,MRPL43,MRPL21,NDUFS2,ECHS1,SDHB,GRB2,RPL23L,NDUFS1,MRPS27
PMID:22172991	(2012) Mechanism of protein biosynthesis in mammalian mitochondria.	15	42	1.4	3.32e-11	9606.ENSP00000254630,9606.ENSP00000254928,9606.ENSP00000258455,9606.ENSP00000260665,9606.ENSP00000263629,9606.ENSP00000272418,9606.ENSP00000279242,9606.ENSP00000301585,9606.ENSP00000305653,9606.ENSP00000313877,9606.ENSP00000357320,9606.ENSP00000405330,9606.ENSP00000418008,9606.ENSP00000426941,9606.ENSP00000483491	PTCD3,ERAL1,MRPS9,LRPPRC,MTIF2,MRPS5,MRPL49,ICT1,LETM1,TSFM,DAP3,ESR1,MRPS22,MRPS27,OXA1L
PMID:31721420	(2020) MITRAC15COA1 promotes mitochondrial translation in a ND2 ribosome-nascent chain complex.	13	24	1.58	3.61e-11	9606.ENSP00000169551,9606.ENSP00000260361,9606.ENSP00000263774,9606.ENSP00000264932,9606.ENSP00000266544,9606.ENSP00000268668,9606.ENSP00000312618,9606.ENSP00000354762,9606.ENSP00000358272,9606.ENSP00000392709,9606.ENSP00000417142,9606.ENSP00000457513,9606.ENSP00000483491	TIMM21,NDUFAF1,NDUFS3,SDHA,NDUFA9,NDUFB10,ACAD9,COA3,NDUFAF4,NDUFS1,NDUFA5,COX4I1,OXA1L
PMID:25209663	(2014) Architecture of mammalian respiratory complex I.	14	33	1.47	3.99e-11	9606.ENSP00000233627,9606.ENSP00000252102,9606.ENSP00000263774,9606.ENSP00000266544,9606.ENSP00000274137,9606.ENSP00000296684,9606.ENSP00000315774,9606.ENSP00000322450,9606.ENSP00000327268,9606.ENSP00000356972,9606.ENSP00000363641,9606.ENSP00000392709,9606.ENSP00000417142,9606.ENSP00000418842	NDUFS7,NDUFA2,NDUFS3,NDUFA9,NDUFS6,NDUFS4,NDUFS8,NDUFV1,NDUFV2,NDUFS2,TXN,NDUFS1,NDUFA5,NDUFA6
PMID:23704099	(2013) Mitochondrial genetics.	17	68	1.24	5.36e-11	9606.ENSP00000233627,9606.ENSP00000252102,9606.ENSP00000260361,9606.ENSP00000263774,9606.ENSP00000274137,9606.ENSP00000296597,9606.ENSP00000296684,9606.ENSP00000312618,9606.ENSP00000315774,9606.ENSP00000322450,9606.ENSP00000327268,9606.ENSP00000335153,9606.ENSP00000356972,9606.ENSP00000358272,9606.ENSP00000392709,9606.ENSP00000418008,9606.ENSP00000419665	NDUFS7,NDUFA2,NDUFAF1,NDUFS3,NDUFS6,NDUFAF2,NDUFS4,ACAD9,NDUFS8,NDUFV1,NDUFV2,HSP90AA1,NDUFS2,NDUFAF4,NDUFS1,MRPS22,SSBP1
PMID:19672299	(2009) Subcomplex Ilambda specifically controls integrated mitochondrial functions in Caenorhabditis elegans.	14	34	1.46	5.36e-11	9606.ENSP00000252102,9606.ENSP00000260361,9606.ENSP00000263774,9606.ENSP00000268668,9606.ENSP00000270517,9606.ENSP00000274137,9606.ENSP00000296684,9606.ENSP00000315774,9606.ENSP00000317780,9606.ENSP00000322450,9606.ENSP00000346196,9606.ENSP00000356972,9606.ENSP00000418842,9606.ENSP00000457513	NDUFA2,NDUFAF1,NDUFS3,NDUFB10,ECSIT,NDUFS6,NDUFS4,NDUFS8,COX5A,NDUFV1,NDUFV3,NDUFS2,NDUFA6,COX4I1
PMID:28445780	(2017) Mitochondrial ribosomes in cancer.	17	75	1.2	2.06e-10	9606.ENSP00000245539,9606.ENSP00000254799,9606.ENSP00000259873,9606.ENSP00000263629,9606.ENSP00000279242,9606.ENSP00000305653,9606.ENSP00000313877,9606.ENSP00000320184,9606.ENSP00000333837,9606.ENSP00000354086,9606.ENSP00000354580,9606.ENSP00000357320,9606.ENSP00000359859,9606.ENSP00000387262,9606.ENSP00000457513,9606.ENSP00000479618,9606.ENSP00000481559	MRPS7,GRSF1,MRPS18B,MTIF2,MRPL49,LETM1,TSFM,MRPS23,MRPL12,MRPL37,MRPL21,DAP3,MTG2,IMMT,COX4I1,MYC,MRM1
PMID:25875231	(2015) Unraveling the molecular signatures of oxidative phosphorylation to cope with the nutritionally changing metabolic capabilities of liver and muscle tissues in farmed fish.	17	75	1.2	2.06e-10	9606.ENSP00000016171,9606.ENSP00000233627,9606.ENSP00000255390,9606.ENSP00000258424,9606.ENSP00000264932,9606.ENSP00000290299,9606.ENSP00000296597,9606.ENSP00000296684,9606.ENSP00000301587,9606.ENSP00000317780,9606.ENSP00000322450,9606.ENSP00000330737,9606.ENSP00000356972,9606.ENSP00000364649,9606.ENSP00000417142,9606.ENSP00000418842,9606.ENSP00000457513	COX15,NDUFS7,SCO1,COX5B,SDHA,ATP5O,NDUFAF2,NDUFS4,ATP5H,COX5A,NDUFV1,NDUFA12,NDUFS2,SDHB,NDUFA5,NDUFA6,COX4I1
PMID:25251558	(2014) Comparison of brain transcriptome of the greater horseshoe bats (Rhinolophus ferrumequinum) in active and torpid episodes.	15	51	1.31	2.82e-10	9606.ENSP00000233627,9606.ENSP00000263774,9606.ENSP00000274137,9606.ENSP00000297185,9606.ENSP00000301457,9606.ENSP00000315774,9606.ENSP00000320171,9606.ENSP00000322450,9606.ENSP00000327268,9606.ENSP00000335153,9606.ENSP00000356972,9606.ENSP00000373620,9606.ENSP00000392709,9606.ENSP00000417142,9606.ENSP00000432083	NDUFS7,NDUFS3,NDUFS6,HSPA9,NDUFA7,NDUFS8,PKM,NDUFV1,NDUFV2,HSP90AA1,NDUFS2,HSPD1,NDUFS1,NDUFA5,HSPA8
PMID:23051583	(2012) Spatial distribution of cellular function: the partitioning of proteins between mitochondria and the nucleus in MCF7 breast cancer cells.	18	92	1.14	2.83e-10	9606.ENSP00000258424,9606.ENSP00000259915,9606.ENSP00000264932,9606.ENSP00000268668,9606.ENSP00000297185,9606.ENSP00000301587,9606.ENSP00000313877,9606.ENSP00000317780,9606.ENSP00000320171,9606.ENSP00000341826,9606.ENSP00000364649,9606.ENSP00000392709,9606.ENSP00000417142,9606.ENSP00000437955,9606.ENSP00000441875,9606.ENSP00000457513,9606.ENSP00000479488,9606.ENSP00000479618	COX5B,POU5F1,SDHA,NDUFB10,HSPA9,ATP5H,TSFM,COX5A,PKM,HNRNPA1,SDHB,NDUFS1,NDUFA5,HIF1A,PHB2,COX4I1,PHB,MYC
PMID:25419155	(2014) The genetics of Leigh syndrome and its implications for clinical practice and risk management.	13	32	1.45	5.11e-10	9606.ENSP00000233627,9606.ENSP00000252102,9606.ENSP00000260361,9606.ENSP00000260665,9606.ENSP00000263774,9606.ENSP00000266544,9606.ENSP00000296684,9606.ENSP00000312618,9606.ENSP00000315774,9606.ENSP00000322450,9606.ENSP00000327268,9606.ENSP00000358272,9606.ENSP00000392709	NDUFS7,NDUFA2,NDUFAF1,LRPPRC,NDUFS3,NDUFA9,NDUFS4,ACAD9,NDUFS8,NDUFV1,NDUFV2,NDUFAF4,NDUFS1
PMID:31693908	(2019) MitoRibo-Tag Mice Provide a Tool for In Vivo Studies of Mitoribosome Composition.	15	59	1.25	1.58e-09	9606.ENSP00000254799,9606.ENSP00000254928,9606.ENSP00000260665,9606.ENSP00000263629,9606.ENSP00000264932,9606.ENSP00000270538,9606.ENSP00000298317,9606.ENSP00000301585,9606.ENSP00000354762,9606.ENSP00000358272,9606.ENSP00000359859,9606.ENSP00000361982,9606.ENSP00000364649,9606.ENSP00000481559,9606.ENSP00000483491	GRSF1,ERAL1,LRPPRC,MTIF2,SDHA,TIMM44,RPUSD4,ICT1,COA3,NDUFAF4,MTG2,TRUB2,SDHB,MRM1,OXA1L
PMID:22453275	(2012) Mitochondrial nucleoid interacting proteins support mitochondrial protein synthesis.	14	47	1.32	1.65e-09	9606.ENSP00000245539,9606.ENSP00000254630,9606.ENSP00000254928,9606.ENSP00000259873,9606.ENSP00000260665,9606.ENSP00000297185,9606.ENSP00000301585,9606.ENSP00000359859,9606.ENSP00000364649,9606.ENSP00000392709,9606.ENSP00000419665,9606.ENSP00000441875,9606.ENSP00000479488,9606.ENSP00000483491	MRPS7,PTCD3,ERAL1,MRPS18B,LRPPRC,HSPA9,ICT1,MTG2,SDHB,NDUFS1,SSBP1,PHB2,PHB,OXA1L
PMID:25999422	(2015) Maintaining ancient organelles: mitochondrial biogenesis and maturation.	14	48	1.31	2.05e-09	9606.ENSP00000233627,9606.ENSP00000263774,9606.ENSP00000264932,9606.ENSP00000287820,9606.ENSP00000312618,9606.ENSP00000315774,9606.ENSP00000322450,9606.ENSP00000327268,9606.ENSP00000356972,9606.ENSP00000364649,9606.ENSP00000392709,9606.ENSP00000405330,9606.ENSP00000419665,9606.ENSP00000479618	NDUFS7,NDUFS3,SDHA,PPARG,ACAD9,NDUFS8,NDUFV1,NDUFV2,NDUFS2,SDHB,NDUFS1,ESR1,SSBP1,MYC
PMID:24948607	(2014) MPV17L2 is required for ribosome assembly in mitochondria.	12	30	1.45	5.28e-09	9606.ENSP00000245539,9606.ENSP00000254928,9606.ENSP00000259873,9606.ENSP00000260665,9606.ENSP00000266544,9606.ENSP00000301585,9606.ENSP00000305653,9606.ENSP00000357320,9606.ENSP00000373620,9606.ENSP00000418008,9606.ENSP00000479488,9606.ENSP00000483491	MRPS7,ERAL1,MRPS18B,LRPPRC,NDUFA9,ICT1,LETM1,DAP3,HSPD1,MRPS22,PHB,OXA1L
PMID:27684481	(....) Quantitative Proteomics of Sleep-Deprived Mouse Brains Reveals Global Changes in Mitochondrial Proteins.	13	41	1.35	6.04e-09	9606.ENSP00000264932,9606.ENSP00000264954,9606.ENSP00000274137,9606.ENSP00000296684,9606.ENSP00000297185,9606.ENSP00000322450,9606.ENSP00000327268,9606.ENSP00000330737,9606.ENSP00000346196,9606.ENSP00000373620,9606.ENSP00000392709,9606.ENSP00000417142,9606.ENSP00000457513	SDHA,GRPEL1,NDUFS6,NDUFS4,HSPA9,NDUFV1,NDUFV2,NDUFA12,NDUFV3,HSPD1,NDUFS1,NDUFA5,COX4I1
PMID:31045494	(2019) The long non-coding RNA Cerox1 is a post transcriptional regulator of mitochondrial complex I catalytic activity.	12	33	1.41	1.26e-08	9606.ENSP00000233627,9606.ENSP00000252102,9606.ENSP00000263774,9606.ENSP00000274137,9606.ENSP00000296684,9606.ENSP00000301071,9606.ENSP00000315774,9606.ENSP00000322450,9606.ENSP00000327268,9606.ENSP00000356972,9606.ENSP00000364649,9606.ENSP00000392709	NDUFS7,NDUFA2,NDUFS3,NDUFS6,NDUFS4,TUBA1A,NDUFS8,NDUFV1,NDUFV2,NDUFS2,SDHB,NDUFS1
PMID:26124772	(2015) Caenorhabditis elegans expressing the Saccharomyces cerevisiae NADH alternative dehydrogenase Ndi1p, as a tool to identify new genes involved in complex I related diseases.	10	16	1.64	1.53e-08	9606.ENSP00000258424,9606.ENSP00000260361,9606.ENSP00000263774,9606.ENSP00000266544,9606.ENSP00000274137,9606.ENSP00000315774,9606.ENSP00000322450,9606.ENSP00000323076,9606.ENSP00000346196,9606.ENSP00000392709	COX5B,NDUFAF1,NDUFS3,NDUFA9,NDUFS6,NDUFS8,NDUFV1,NDUFAF3,NDUFV3,NDUFS1
PMID:31916679	(2020) Myopathy reversion in mice after restauration of mitochondrial complex I.	12	34	1.39	1.60e-08	9606.ENSP00000233627,9606.ENSP00000263774,9606.ENSP00000264932,9606.ENSP00000266544,9606.ENSP00000274137,9606.ENSP00000296684,9606.ENSP00000315774,9606.ENSP00000322450,9606.ENSP00000327268,9606.ENSP00000356972,9606.ENSP00000392709,9606.ENSP00000417142	NDUFS7,NDUFS3,SDHA,NDUFA9,NDUFS6,NDUFS4,NDUFS8,NDUFV1,NDUFV2,NDUFS2,NDUFS1,NDUFA5
PMID:23908630	(2013) Identification and characterization of CHCHD1, AURKAIP1, and CRIF1 as new members of the mammalian mitochondrial ribosome.	12	34	1.39	1.60e-08	9606.ENSP00000245539,9606.ENSP00000254630,9606.ENSP00000254928,9606.ENSP00000259873,9606.ENSP00000301585,9606.ENSP00000333837,9606.ENSP00000342676,9606.ENSP00000354086,9606.ENSP00000357320,9606.ENSP00000359859,9606.ENSP00000364649,9606.ENSP00000483491	MRPS7,PTCD3,ERAL1,MRPS18B,ICT1,MRPL12,AURKAIP1,MRPL37,DAP3,MTG2,SDHB,OXA1L
PMID:32242014	(2020) A salvage pathway maintains highly functional respiratory complex I.	11	25	1.49	1.95e-08	9606.ENSP00000245816,9606.ENSP00000252102,9606.ENSP00000254928,9606.ENSP00000263774,9606.ENSP00000264932,9606.ENSP00000296684,9606.ENSP00000300107,9606.ENSP00000315774,9606.ENSP00000322450,9606.ENSP00000356972,9606.ENSP00000392709	CLPP,NDUFA2,ERAL1,NDUFS3,SDHA,NDUFS4,CLPX,NDUFS8,NDUFV1,NDUFS2,NDUFS1
PMID:25961505	(2015) A nuclear role for the respiratory enzyme CLK-1 in regulating mitochondrial stress responses and longevity.	12	35	1.38	1.98e-08	9606.ENSP00000245816,9606.ENSP00000249269,9606.ENSP00000262375,9606.ENSP00000269143,9606.ENSP00000297185,9606.ENSP00000300107,9606.ENSP00000339001,9606.ENSP00000373620,9606.ENSP00000375872,9606.ENSP00000457230,9606.ENSP00000457513,9606.ENSP00000479618	CLPP,PMPCB,DNAJA3,AFG3L2,HSPA9,CLPX,TUBB,HSPD1,ATG16L1,WWOX,COX4I1,MYC
PMID:31543713	(2019) Phosphorylation of OXPHOS Machinery Subunits: Functional Implications in Cell Biology and Disease.	11	26	1.47	2.63e-08	9606.ENSP00000258424,9606.ENSP00000264932,9606.ENSP00000268668,9606.ENSP00000274137,9606.ENSP00000296684,9606.ENSP00000322450,9606.ENSP00000327268,9606.ENSP00000330737,9606.ENSP00000346196,9606.ENSP00000364649,9606.ENSP00000457513	COX5B,SDHA,NDUFB10,NDUFS6,NDUFS4,NDUFV1,NDUFV2,NDUFA12,NDUFV3,SDHB,COX4I1
PMID:25857492	(2015) Mitochondrial disorders: challenges in diagnosis &amp; treatment.	11	26	1.47	2.63e-08	9606.ENSP00000233627,9606.ENSP00000260361,9606.ENSP00000263774,9606.ENSP00000274137,9606.ENSP00000296597,9606.ENSP00000296684,9606.ENSP00000323076,9606.ENSP00000355086,9606.ENSP00000356972,9606.ENSP00000358272,9606.ENSP00000392709	NDUFS7,NDUFAF1,NDUFS3,NDUFS6,NDUFAF2,NDUFS4,NDUFAF3,DARS2,NDUFS2,NDUFAF4,NDUFS1
PMID:22238375	(2012) C7orf30 specifically associates with the large subunit of the mitochondrial ribosome and is involved in translation.	11	26	1.47	2.63e-08	9606.ENSP00000254928,9606.ENSP00000259873,9606.ENSP00000263774,9606.ENSP00000264932,9606.ENSP00000279242,9606.ENSP00000301585,9606.ENSP00000333837,9606.ENSP00000357320,9606.ENSP00000359859,9606.ENSP00000418008,9606.ENSP00000426941	ERAL1,MRPS18B,NDUFS3,SDHA,MRPL49,ICT1,MRPL12,DAP3,MTG2,MRPS22,MRPS27
PMID:24711935	(2014) Neurofibromatosis Type 1: A Novel NF1 Mutation Associated with Mitochondrial Complex I Deficiency.	10	18	1.59	3.09e-08	9606.ENSP00000233627,9606.ENSP00000260361,9606.ENSP00000263774,9606.ENSP00000274137,9606.ENSP00000296597,9606.ENSP00000296684,9606.ENSP00000315774,9606.ENSP00000322450,9606.ENSP00000327268,9606.ENSP00000356972	NDUFS7,NDUFAF1,NDUFS3,NDUFS6,NDUFAF2,NDUFS4,NDUFS8,NDUFV1,NDUFV2,NDUFS2
PMID:22342700	(2012) Mitochondrial complex I plays an essential role in human respirasome assembly.	10	18	1.59	3.09e-08	9606.ENSP00000264932,9606.ENSP00000266544,9606.ENSP00000274137,9606.ENSP00000296597,9606.ENSP00000296684,9606.ENSP00000317780,9606.ENSP00000322450,9606.ENSP00000356972,9606.ENSP00000392709,9606.ENSP00000457513	SDHA,NDUFA9,NDUFS6,NDUFAF2,NDUFS4,COX5A,NDUFV1,NDUFS2,NDUFS1,COX4I1
PMID:31208103	(2019) Involvement of E3 Ligases and Deubiquitinases in the Control of HIF-Alfa Subunit Abundance.	16	94	1.08	3.56e-08	9606.ENSP00000219548,9606.ENSP00000244050,9606.ENSP00000250457,9606.ENSP00000261601,9606.ENSP00000263464,9606.ENSP00000264414,9606.ENSP00000275493,9606.ENSP00000340648,9606.ENSP00000343535,9606.ENSP00000361021,9606.ENSP00000376808,9606.ENSP00000418960,9606.ENSP00000432083,9606.ENSP00000437955,9606.ENSP00000476767,9606.ENSP00000479618	STUB1,SNAI1,EGLN3,USP14,BIRC3,CUL3,EGFR,HUWE1,USP7,PTEN,CUL5,BRCA1,HSPA8,HIF1A,FKBP8,MYC
PMID:26064985	(2015) Species-Related Differences in the Proteome of Rat and Human Pancreatic Beta Cells.	13	51	1.25	4.74e-08	9606.ENSP00000258424,9606.ENSP00000290299,9606.ENSP00000297185,9606.ENSP00000301587,9606.ENSP00000317780,9606.ENSP00000320171,9606.ENSP00000327268,9606.ENSP00000346173,9606.ENSP00000392709,9606.ENSP00000432083,9606.ENSP00000441543,9606.ENSP00000452762,9606.ENSP00000457513	COX5B,ATP5O,HSPA9,ATP5H,COX5A,PKM,NDUFV2,ETFB,NDUFS1,HSPA8,UBC,ETFA,COX4I1
PMID:28295945	(2017) Parallel evolution of genes controlling mitonuclear balance in short-lived annual fishes.	12	39	1.33	4.86e-08	9606.ENSP00000245539,9606.ENSP00000254630,9606.ENSP00000258105,9606.ENSP00000260361,9606.ENSP00000260665,9606.ENSP00000315397,9606.ENSP00000356972,9606.ENSP00000359859,9606.ENSP00000364649,9606.ENSP00000369618,9606.ENSP00000380466,9606.ENSP00000483491	MRPS7,PTCD3,MRPL53,NDUFAF1,LRPPRC,MRPS31,NDUFS2,MTG2,SDHB,FASTKD5,RPL23L,OXA1L
PMID:27226634	(2016) NDUFAF5 Hydroxylates NDUFS7 at an Early Stage in the Assembly of Human Complex I.	12	39	1.33	4.86e-08	9606.ENSP00000233627,9606.ENSP00000258424,9606.ENSP00000260361,9606.ENSP00000263774,9606.ENSP00000270517,9606.ENSP00000312618,9606.ENSP00000315774,9606.ENSP00000323076,9606.ENSP00000356972,9606.ENSP00000358272,9606.ENSP00000364649,9606.ENSP00000417142	NDUFS7,COX5B,NDUFAF1,NDUFS3,ECSIT,ACAD9,NDUFS8,NDUFAF3,NDUFS2,NDUFAF4,SDHB,NDUFA5
PMID:27597947	(2016) Dynamics of Human Mitochondrial Complex I Assembly: Implications for Neurodegenerative Diseases.	12	39	1.33	4.86e-08	9606.ENSP00000169551,9606.ENSP00000260361,9606.ENSP00000270517,9606.ENSP00000296684,9606.ENSP00000315774,9606.ENSP00000322450,9606.ENSP00000327268,9606.ENSP00000330737,9606.ENSP00000346196,9606.ENSP00000356972,9606.ENSP00000392709,9606.ENSP00000438689	TIMM21,NDUFAF1,ECSIT,NDUFS4,NDUFS8,NDUFV1,NDUFV2,NDUFA12,NDUFV3,NDUFS2,NDUFS1,ACADVL
PMID:31681564	(2019) Novel and Alternative Targets Against Breast Cancer Stemness to Combat Chemoresistance.	18	135	0.97	5.68e-08	9606.ENSP00000229307,9606.ENSP00000244050,9606.ENSP00000256078,9606.ENSP00000275493,9606.ENSP00000307272,9606.ENSP00000318821,9606.ENSP00000343535,9606.ENSP00000358997,9606.ENSP00000361021,9606.ENSP00000363641,9606.ENSP00000371067,9606.ENSP00000383042,9606.ENSP00000405330,9606.ENSP00000418960,9606.ENSP00000437955,9606.ENSP00000479106,9606.ENSP00000479618,9606.ENSP00000482657	NANOG,SNAI1,KRAS,EGFR,RPTOR,GCC1,USP7,IRAK1,PTEN,TXN,JAK2,KDM1A,ESR1,BRCA1,HIF1A,HIST1H4A,MYC,MAP3K14
PMID:30626316	(2019) CoExpresso: assess the quantitative behavior of protein complexes in human cells.	10	20	1.54	5.93e-08	9606.ENSP00000177742,9606.ENSP00000245539,9606.ENSP00000259873,9606.ENSP00000272418,9606.ENSP00000318158,9606.ENSP00000320184,9606.ENSP00000369682,9606.ENSP00000418008,9606.ENSP00000420714,9606.ENSP00000426941	MRPS34,MRPS7,MRPS18B,MRPS5,MRPS24,MRPS23,MRPS26,MRPS22,MRPS14,MRPS27
PMID:25415228	(2014) Mitochondria as new therapeutic targets for eradicating cancer stem cells: Quantitative proteomics and functional validation via MCT12 inhibition.	12	41	1.31	7.28e-08	9606.ENSP00000258424,9606.ENSP00000260665,9606.ENSP00000264932,9606.ENSP00000268668,9606.ENSP00000290299,9606.ENSP00000297185,9606.ENSP00000301587,9606.ENSP00000312618,9606.ENSP00000313877,9606.ENSP00000357535,9606.ENSP00000373620,9606.ENSP00000438689	COX5B,LRPPRC,SDHA,NDUFB10,ATP5O,HSPA9,ATP5H,ACAD9,TSFM,ECHS1,HSPD1,ACADVL
PMID:24259313	(2013) Horizontal gene transfer is a significant driver of gene innovation in dinoflagellates.	10	21	1.52	8.35e-08	9606.ENSP00000252102,9606.ENSP00000264954,9606.ENSP00000266544,9606.ENSP00000274137,9606.ENSP00000296684,9606.ENSP00000315774,9606.ENSP00000322450,9606.ENSP00000327268,9606.ENSP00000392709,9606.ENSP00000417142	NDUFA2,GRPEL1,NDUFA9,NDUFS6,NDUFS4,NDUFS8,NDUFV1,NDUFV2,NDUFS1,NDUFA5
PMID:23006971	(2012) Mutations and deregulation of RasRafMEKERK and PI3KPTENAktmTOR cascades which alter therapy response.	16	104	1.03	1.19e-07	9606.ENSP00000244050,9606.ENSP00000256474,9606.ENSP00000274376,9606.ENSP00000275493,9606.ENSP00000307272,9606.ENSP00000335153,9606.ENSP00000361021,9606.ENSP00000361202,9606.ENSP00000376345,9606.ENSP00000381958,9606.ENSP00000387262,9606.ENSP00000405330,9606.ENSP00000437955,9606.ENSP00000476767,9606.ENSP00000479488,9606.ENSP00000479618	SNAI1,VHL,RASA1,EGFR,RPTOR,HSP90AA1,PTEN,IRS4,GRB2,KSR1,IMMT,ESR1,HIF1A,FKBP8,PHB,MYC
PMID:31391918	(2019) PKM2, function and expression and regulation.	14	71	1.14	1.22e-07	9606.ENSP00000250457,9606.ENSP00000259915,9606.ENSP00000264414,9606.ENSP00000275493,9606.ENSP00000320171,9606.ENSP00000325690,9606.ENSP00000335153,9606.ENSP00000341826,9606.ENSP00000361021,9606.ENSP00000371067,9606.ENSP00000384273,9606.ENSP00000432083,9606.ENSP00000437955,9606.ENSP00000479618	EGLN3,POU5F1,CUL3,EGFR,PKM,CARM1,HSP90AA1,HNRNPA1,PTEN,JAK2,RELA,HSPA8,HIF1A,MYC
PMID:25683708	(2015) The Human Mitochondrial DEAD-Box Protein DDX28 Resides in RNA Granules and Functions in Mitoribosome Assembly.	11	32	1.38	1.22e-07	9606.ENSP00000245539,9606.ENSP00000254630,9606.ENSP00000254799,9606.ENSP00000254928,9606.ENSP00000260665,9606.ENSP00000301585,9606.ENSP00000333837,9606.ENSP00000359859,9606.ENSP00000418008,9606.ENSP00000419665,9606.ENSP00000481559	MRPS7,PTCD3,GRSF1,ERAL1,LRPPRC,ICT1,MRPL12,MTG2,MRPS22,SSBP1,MRM1
PMID:30201738	(2018) OXA1L mutations cause mitochondrial encephalopathy and a combined oxidative phosphorylation defect.	12	44	1.28	1.35e-07	9606.ENSP00000016171,9606.ENSP00000245539,9606.ENSP00000255390,9606.ENSP00000263774,9606.ENSP00000264932,9606.ENSP00000266544,9606.ENSP00000354762,9606.ENSP00000364649,9606.ENSP00000369682,9606.ENSP00000418008,9606.ENSP00000457513,9606.ENSP00000483491	COX15,MRPS7,SCO1,NDUFS3,SDHA,NDUFA9,COA3,SDHB,MRPS26,MRPS22,COX4I1,OXA1L
PMID:19167255	(2009) Rapid screening for nuclear genes mutations in isolated respiratory chain complex I defects.	8	8	1.85	1.41e-07	9606.ENSP00000233627,9606.ENSP00000263774,9606.ENSP00000296684,9606.ENSP00000315774,9606.ENSP00000322450,9606.ENSP00000327268,9606.ENSP00000356972,9606.ENSP00000392709	NDUFS7,NDUFS3,NDUFS4,NDUFS8,NDUFV1,NDUFV2,NDUFS2,NDUFS1
PMID:20869947	(2010) Fast kinase domain-containing protein 3 is a mitochondrial protein essential for cellular respiration.	12	45	1.27	1.64e-07	9606.ENSP00000260665,9606.ENSP00000264932,9606.ENSP00000315397,9606.ENSP00000333667,9606.ENSP00000346173,9606.ENSP00000355889,9606.ENSP00000357535,9606.ENSP00000369618,9606.ENSP00000392709,9606.ENSP00000418008,9606.ENSP00000438689,9606.ENSP00000452762	LRPPRC,SDHA,MRPS31,SHMT2,ETFB,IARS2,ECHS1,FASTKD5,NDUFS1,MRPS22,ACADVL,ETFA
PMID:26843384	(2016) HIV-1 transgenic rats display mitochondrial abnormalities consistent with abnormal energy generation and distribution.	13	59	1.19	1.82e-07	9606.ENSP00000258424,9606.ENSP00000263774,9606.ENSP00000268668,9606.ENSP00000287820,9606.ENSP00000290299,9606.ENSP00000301587,9606.ENSP00000330737,9606.ENSP00000356972,9606.ENSP00000367939,9606.ENSP00000370808,9606.ENSP00000417142,9606.ENSP00000452762,9606.ENSP00000457513	COX5B,NDUFS3,NDUFB10,PPARG,ATP5O,ATP5H,NDUFA12,NDUFS2,UQCRQ,SLC25A6,NDUFA5,ETFA,COX4I1
PMID:29755410	(2018) Mitochondrial Chaperones in the Brain: Safeguarding Brain Health and Metabolism?	11	34	1.36	1.94e-07	9606.ENSP00000245539,9606.ENSP00000245816,9606.ENSP00000254928,9606.ENSP00000260361,9606.ENSP00000262375,9606.ENSP00000272418,9606.ENSP00000290299,9606.ENSP00000297185,9606.ENSP00000300107,9606.ENSP00000335153,9606.ENSP00000373620	MRPS7,CLPP,ERAL1,NDUFAF1,DNAJA3,MRPS5,ATP5O,HSPA9,CLPX,HSP90AA1,HSPD1
PMID:26462158	(2015) Decoding Warburg's hypothesis: tumor-related mutations in the mitochondrial respiratory chain.	12	46	1.26	1.95e-07	9606.ENSP00000233627,9606.ENSP00000263774,9606.ENSP00000264932,9606.ENSP00000315774,9606.ENSP00000322450,9606.ENSP00000327268,9606.ENSP00000330737,9606.ENSP00000335153,9606.ENSP00000356972,9606.ENSP00000364649,9606.ENSP00000392709,9606.ENSP00000437955	NDUFS7,NDUFS3,SDHA,NDUFS8,NDUFV1,NDUFV2,NDUFA12,HSP90AA1,NDUFS2,SDHB,NDUFS1,HIF1A
PMID:25887158	(2015) Redefining the roles of mitochondrial DNA-encoded subunits in respiratory Complex I assembly.	10	24	1.47	2.03e-07	9606.ENSP00000260361,9606.ENSP00000263774,9606.ENSP00000266544,9606.ENSP00000270517,9606.ENSP00000296684,9606.ENSP00000312618,9606.ENSP00000322450,9606.ENSP00000327268,9606.ENSP00000356972,9606.ENSP00000392709	NDUFAF1,NDUFS3,NDUFA9,ECSIT,NDUFS4,ACAD9,NDUFV1,NDUFV2,NDUFS2,NDUFS1
PMID:29479521	(2018) Differential Protein Profiling of Cerebrospinal Fluid in Piglets with Severe Meningoencephalitis Caused by Streptococcus suis Type 2 Compared to Controls.	11	35	1.34	2.37e-07	9606.ENSP00000233627,9606.ENSP00000258424,9606.ENSP00000263774,9606.ENSP00000264932,9606.ENSP00000266544,9606.ENSP00000268668,9606.ENSP00000322450,9606.ENSP00000330737,9606.ENSP00000356972,9606.ENSP00000364649,9606.ENSP00000392709	NDUFS7,COX5B,NDUFS3,SDHA,NDUFA9,NDUFB10,NDUFV1,NDUFA12,NDUFS2,SDHB,NDUFS1
PMID:29946152	(2018) The atypical subunit composition of respiratory complexes I and IV is associated with original extra structural domains in Euglena gracilis.	11	35	1.34	2.37e-07	9606.ENSP00000258424,9606.ENSP00000266544,9606.ENSP00000268668,9606.ENSP00000301457,9606.ENSP00000317780,9606.ENSP00000322450,9606.ENSP00000327268,9606.ENSP00000367939,9606.ENSP00000392709,9606.ENSP00000417142,9606.ENSP00000457513	COX5B,NDUFA9,NDUFB10,NDUFA7,COX5A,NDUFV1,NDUFV2,UQCRQ,NDUFS1,NDUFA5,COX4I1
PMID:22169972	(2011) HIF1Alfa and HIF2Alfa: sibling rivalry in hypoxic tumour growth and progression.	14	76	1.11	2.37e-07	9606.ENSP00000219548,9606.ENSP00000244050,9606.ENSP00000250457,9606.ENSP00000256078,9606.ENSP00000256474,9606.ENSP00000259915,9606.ENSP00000275493,9606.ENSP00000307272,9606.ENSP00000335153,9606.ENSP00000361021,9606.ENSP00000418960,9606.ENSP00000432083,9606.ENSP00000437955,9606.ENSP00000479618	STUB1,SNAI1,EGLN3,KRAS,VHL,POU5F1,EGFR,RPTOR,HSP90AA1,PTEN,BRCA1,HSPA8,HIF1A,MYC
PMID:15824269	(2005) Leigh syndrome associated with mitochondrial complex I deficiency due to a novel mutation in the NDUFS1 gene.	8	9	1.79	2.37e-07	9606.ENSP00000233627,9606.ENSP00000260361,9606.ENSP00000274137,9606.ENSP00000296684,9606.ENSP00000315774,9606.ENSP00000322450,9606.ENSP00000356972,9606.ENSP00000392709	NDUFS7,NDUFAF1,NDUFS6,NDUFS4,NDUFS8,NDUFV1,NDUFS2,NDUFS1
PMID:16142472	(2005) Sequence analysis of nuclear genes encoding functionally important complex I subunits in children with encephalomyopathy.	8	9	1.79	2.37e-07	9606.ENSP00000233627,9606.ENSP00000263774,9606.ENSP00000296684,9606.ENSP00000315774,9606.ENSP00000322450,9606.ENSP00000327268,9606.ENSP00000356972,9606.ENSP00000392709	NDUFS7,NDUFS3,NDUFS4,NDUFS8,NDUFV1,NDUFV2,NDUFS2,NDUFS1
PMID:27545886	(2016) COX7A2L Is a Mitochondrial Complex III Binding Protein that Stabilizes the III2+IV Supercomplex without Affecting Respirasome Formation.	10	25	1.45	2.59e-07	9606.ENSP00000258424,9606.ENSP00000260665,9606.ENSP00000264932,9606.ENSP00000266544,9606.ENSP00000317780,9606.ENSP00000364649,9606.ENSP00000367939,9606.ENSP00000392709,9606.ENSP00000457513,9606.ENSP00000479618	COX5B,LRPPRC,SDHA,NDUFA9,COX5A,SDHB,UQCRQ,NDUFS1,COX4I1,MYC
PMID:29673555	(2018) Structure and mechanism of mitochondrial electron transport chain.	11	36	1.33	2.86e-07	9606.ENSP00000233627,9606.ENSP00000266544,9606.ENSP00000268668,9606.ENSP00000274137,9606.ENSP00000296684,9606.ENSP00000315774,9606.ENSP00000322450,9606.ENSP00000330737,9606.ENSP00000346196,9606.ENSP00000356972,9606.ENSP00000418842	NDUFS7,NDUFA9,NDUFB10,NDUFS6,NDUFS4,NDUFS8,NDUFV1,NDUFA12,NDUFV3,NDUFS2,NDUFA6
PMID:28238724	(2017) Proximity Biotinylation as a Method for Mapping Proteins Associated with mtDNA in Living Cells.	11	36	1.33	2.86e-07	9606.ENSP00000254799,9606.ENSP00000254928,9606.ENSP00000260665,9606.ENSP00000262375,9606.ENSP00000274137,9606.ENSP00000297185,9606.ENSP00000300107,9606.ENSP00000333667,9606.ENSP00000369618,9606.ENSP00000419665,9606.ENSP00000475924	GRSF1,ERAL1,LRPPRC,DNAJA3,NDUFS6,HSPA9,CLPX,SHMT2,FASTKD5,SSBP1,POLDIP2
PMID:29093663	(2017) Selection and Characterization of Palmitic Acid Responsive Patients with an OXPHOS Complex I Defect.	9	17	1.57	3.40e-07	9606.ENSP00000233627,9606.ENSP00000263774,9606.ENSP00000264932,9606.ENSP00000266544,9606.ENSP00000287820,9606.ENSP00000312618,9606.ENSP00000327268,9606.ENSP00000330737,9606.ENSP00000417142	NDUFS7,NDUFS3,SDHA,NDUFA9,PPARG,ACAD9,NDUFV2,NDUFA12,NDUFA5
PMID:24458371	(2014) Altered proteostasis in aging and heat shock response in C. elegans revealed by analysis of the global and de novo synthesized proteome.	10	26	1.43	3.40e-07	9606.ENSP00000258455,9606.ENSP00000264954,9606.ENSP00000270538,9606.ENSP00000297185,9606.ENSP00000300107,9606.ENSP00000333837,9606.ENSP00000369682,9606.ENSP00000418008,9606.ENSP00000441875,9606.ENSP00000479488	MRPS9,GRPEL1,TIMM44,HSPA9,CLPX,MRPL12,MRPS26,MRPS22,PHB2,PHB
PMID:23764844	(2013) Gamma rays induce a p53-independent mitochondrial biogenesis that is counter-regulated by HIF1Alfa.	10	26	1.43	3.40e-07	9606.ENSP00000217133,9606.ENSP00000258424,9606.ENSP00000263774,9606.ENSP00000264932,9606.ENSP00000266544,9606.ENSP00000287820,9606.ENSP00000364649,9606.ENSP00000367939,9606.ENSP00000437955,9606.ENSP00000479618	TUBB1,COX5B,NDUFS3,SDHA,NDUFA9,PPARG,SDHB,UQCRQ,HIF1A,MYC
PMID:19542079	(2010) Defective complex I assembly due to C20orf7 mutations as a new cause of Leigh syndrome.	11	37	1.32	3.44e-07	9606.ENSP00000016171,9606.ENSP00000233627,9606.ENSP00000252102,9606.ENSP00000263774,9606.ENSP00000264932,9606.ENSP00000266544,9606.ENSP00000296684,9606.ENSP00000315774,9606.ENSP00000322450,9606.ENSP00000369682,9606.ENSP00000392709	COX15,NDUFS7,NDUFA2,NDUFS3,SDHA,NDUFA9,NDUFS4,NDUFS8,NDUFV1,MRPS26,NDUFS1
PMID:28082677	(2017) The Pseudouridine Synthase RPUSD4 Is an Essential Component of Mitochondrial RNA Granules.	11	38	1.31	4.33e-07	9606.ENSP00000245539,9606.ENSP00000254799,9606.ENSP00000254928,9606.ENSP00000258455,9606.ENSP00000297185,9606.ENSP00000298317,9606.ENSP00000361982,9606.ENSP00000369618,9606.ENSP00000426941,9606.ENSP00000479488,9606.ENSP00000481559	MRPS7,GRSF1,ERAL1,MRPS9,HSPA9,RPUSD4,TRUB2,FASTKD5,MRPS27,PHB,MRM1
PMID:23603806	(2013) Mutations in mitochondrial ribosomal protein MRPL12 leads to growth retardation, neurological deterioration and mitochondrial translation deficiency.	11	38	1.31	4.33e-07	9606.ENSP00000245539,9606.ENSP00000259873,9606.ENSP00000260665,9606.ENSP00000264932,9606.ENSP00000301585,9606.ENSP00000301587,9606.ENSP00000313877,9606.ENSP00000333837,9606.ENSP00000355086,9606.ENSP00000369154,9606.ENSP00000418008	MRPS7,MRPS18B,LRPPRC,SDHA,ICT1,ATP5H,TSFM,MRPL12,DARS2,SMAD9,MRPS22
PMID:17604309	(2007) Reconstructing the evolution of the mitochondrial ribosomal proteome.	11	38	1.31	4.33e-07	9606.ENSP00000245539,9606.ENSP00000258105,9606.ENSP00000258383,9606.ENSP00000270538,9606.ENSP00000318158,9606.ENSP00000354086,9606.ENSP00000357320,9606.ENSP00000363999,9606.ENSP00000387262,9606.ENSP00000418008,9606.ENSP00000483491	MRPS7,MRPL53,MRPL44,TIMM44,MRPS24,MRPL37,DAP3,MRPL50,IMMT,MRPS22,OXA1L
PMID:23702311	(2013) The mitochondrial disease associated protein Ndufaf2 is dispensable for Complex-1 assembly but critical for the regulation of oxidative stress.	9	18	1.54	4.68e-07	9606.ENSP00000252102,9606.ENSP00000264932,9606.ENSP00000266544,9606.ENSP00000274137,9606.ENSP00000296597,9606.ENSP00000296684,9606.ENSP00000322450,9606.ENSP00000330737,9606.ENSP00000479618	NDUFA2,SDHA,NDUFA9,NDUFS6,NDUFAF2,NDUFS4,NDUFV1,NDUFA12,MYC
PMID:24278769	(2013) Molecular cochaperones: tumor growth and cancer treatment.	13	66	1.14	4.77e-07	9606.ENSP00000219548,9606.ENSP00000262375,9606.ENSP00000264954,9606.ENSP00000275493,9606.ENSP00000281938,9606.ENSP00000287820,9606.ENSP00000297185,9606.ENSP00000335153,9606.ENSP00000364802,9606.ENSP00000405330,9606.ENSP00000432083,9606.ENSP00000479106,9606.ENSP00000479618	STUB1,DNAJA3,GRPEL1,EGFR,HSPB8,PPARG,HSPA9,HSP90AA1,HSPA1A,ESR1,HSPA8,HIST1H4A,MYC
PMID:20604745	(2010) Human ERAL1 is a mitochondrial RNA chaperone involved in the assembly of the 28S small mitochondrial ribosomal subunit.	10	28	1.4	5.53e-07	9606.ENSP00000245539,9606.ENSP00000254928,9606.ENSP00000259873,9606.ENSP00000260665,9606.ENSP00000266544,9606.ENSP00000301585,9606.ENSP00000333837,9606.ENSP00000357320,9606.ENSP00000369682,9606.ENSP00000426941	MRPS7,ERAL1,MRPS18B,LRPPRC,NDUFA9,ICT1,MRPL12,DAP3,MRPS26,MRPS27
PMID:30190335	(2018) Mutations in TIMM50 compromise cell survival in OxPhos-dependent metabolic conditions.	12	54	1.19	7.52e-07	9606.ENSP00000169551,9606.ENSP00000263774,9606.ENSP00000264932,9606.ENSP00000264954,9606.ENSP00000270538,9606.ENSP00000274137,9606.ENSP00000297185,9606.ENSP00000315693,9606.ENSP00000335153,9606.ENSP00000364649,9606.ENSP00000457513,9606.ENSP00000484525	TIMM21,NDUFS3,SDHA,GRPEL1,TIMM44,NDUFS6,HSPA9,PAM16,HSP90AA1,SDHB,COX4I1,CTDP1
PMID:22857522	(2012) A three-dimensional topology of complex I inferred from evolutionary correlations.	9	20	1.5	9.23e-07	9606.ENSP00000233627,9606.ENSP00000252102,9606.ENSP00000260361,9606.ENSP00000263774,9606.ENSP00000296597,9606.ENSP00000323076,9606.ENSP00000330737,9606.ENSP00000356972,9606.ENSP00000363641	NDUFS7,NDUFA2,NDUFAF1,NDUFS3,NDUFAF2,NDUFAF3,NDUFA12,NDUFS2,TXN
PMID:23001348	(2012) Mitochondria and cancer.	14	87	1.05	9.23e-07	9606.ENSP00000250457,9606.ENSP00000256078,9606.ENSP00000264414,9606.ENSP00000264932,9606.ENSP00000275493,9606.ENSP00000287820,9606.ENSP00000312988,9606.ENSP00000320171,9606.ENSP00000361021,9606.ENSP00000364649,9606.ENSP00000387262,9606.ENSP00000437955,9606.ENSP00000457513,9606.ENSP00000479618	EGLN3,KRAS,CUL3,SDHA,EGFR,PPARG,NFKBIB,PKM,PTEN,SDHB,IMMT,HIF1A,COX4I1,MYC
PMID:25453035	(2014) S-glutathionylation reactions in mitochondrial function and disease.	10	30	1.37	9.25e-07	9606.ENSP00000233627,9606.ENSP00000263774,9606.ENSP00000264932,9606.ENSP00000315774,9606.ENSP00000322450,9606.ENSP00000327268,9606.ENSP00000356972,9606.ENSP00000363641,9606.ENSP00000364649,9606.ENSP00000392709	NDUFS7,NDUFS3,SDHA,NDUFS8,NDUFV1,NDUFV2,NDUFS2,TXN,SDHB,NDUFS1
PMID:24089531	(2013) NDUFAF7 methylates arginine 85 in the NDUFS2 subunit of human complex I.	10	30	1.37	9.25e-07	9606.ENSP00000233627,9606.ENSP00000260361,9606.ENSP00000263774,9606.ENSP00000270517,9606.ENSP00000312618,9606.ENSP00000315774,9606.ENSP00000323076,9606.ENSP00000356972,9606.ENSP00000364649,9606.ENSP00000479488	NDUFS7,NDUFAF1,NDUFS3,ECSIT,ACAD9,NDUFS8,NDUFAF3,NDUFS2,SDHB,PHB
PMID:31878360	(2019) Heat Shock Proteins: Agents of Cancer Development and Therapeutic Targets in Anti-Cancer Therapy.	14	88	1.05	1.01e-06	9606.ENSP00000244050,9606.ENSP00000275493,9606.ENSP00000297185,9606.ENSP00000335153,9606.ENSP00000364802,9606.ENSP00000371067,9606.ENSP00000372088,9606.ENSP00000373620,9606.ENSP00000379975,9606.ENSP00000405330,9606.ENSP00000418960,9606.ENSP00000432083,9606.ENSP00000437955,9606.ENSP00000479618	SNAI1,EGFR,HSPA9,HSP90AA1,HSPA1A,JAK2,RAD51,HSPD1,ILK,ESR1,BRCA1,HSPA8,HIF1A,MYC
PMID:30197878	(2018) Metabolic Plasticity of Tumor Cell Mitochondria.	14	89	1.04	1.13e-06	9606.ENSP00000250457,9606.ENSP00000264932,9606.ENSP00000287820,9606.ENSP00000296684,9606.ENSP00000307272,9606.ENSP00000317379,9606.ENSP00000320171,9606.ENSP00000333667,9606.ENSP00000335153,9606.ENSP00000361021,9606.ENSP00000364649,9606.ENSP00000418960,9606.ENSP00000437955,9606.ENSP00000479618	EGLN3,SDHA,PPARG,NDUFS4,RPTOR,GLS,PKM,SHMT2,HSP90AA1,PTEN,SDHB,BRCA1,HIF1A,MYC
PMID:24716158	(2013) Cancer chemoprevention by traditional chinese herbal medicine and dietary phytochemicals: targeting nrf2-mediated oxidative stressanti-inflammatory responses, epigenetics, and cancer stem cells.	13	72	1.1	1.13e-06	9606.ENSP00000216797,9606.ENSP00000229307,9606.ENSP00000259915,9606.ENSP00000264414,9606.ENSP00000275493,9606.ENSP00000287820,9606.ENSP00000327251,9606.ENSP00000361021,9606.ENSP00000363641,9606.ENSP00000405330,9606.ENSP00000418960,9606.ENSP00000437955,9606.ENSP00000479618	NFKBIA,NANOG,POU5F1,CUL3,EGFR,PPARG,NOS2,PTEN,TXN,ESR1,BRCA1,HIF1A,MYC
PMID:26901195	(2016) Energy Metabolism Plays a Critical Role in Stem Cell Maintenance and Differentiation.	10	31	1.35	1.15e-06	9606.ENSP00000229307,9606.ENSP00000259915,9606.ENSP00000270722,9606.ENSP00000287820,9606.ENSP00000325958,9606.ENSP00000387262,9606.ENSP00000437955,9606.ENSP00000441875,9606.ENSP00000479488,9606.ENSP00000479618	NANOG,POU5F1,PRDM16,PPARG,PTPMT1,IMMT,HIF1A,PHB2,PHB,MYC
PMID:26914579	(2016) Targeting insect mitochondrial complex I for plant protection.	8	13	1.64	1.39e-06	9606.ENSP00000233627,9606.ENSP00000260361,9606.ENSP00000263774,9606.ENSP00000315774,9606.ENSP00000322450,9606.ENSP00000327268,9606.ENSP00000356972,9606.ENSP00000392709	NDUFS7,NDUFAF1,NDUFS3,NDUFS8,NDUFV1,NDUFV2,NDUFS2,NDUFS1
PMID:26937358	(2015) NDUFA12L mitochondrial complex-I assembly factor: Implications for taupathies.	8	13	1.64	1.39e-06	9606.ENSP00000233627,9606.ENSP00000260361,9606.ENSP00000270517,9606.ENSP00000296597,9606.ENSP00000296684,9606.ENSP00000356972,9606.ENSP00000358272,9606.ENSP00000392709	NDUFS7,NDUFAF1,ECSIT,NDUFAF2,NDUFS4,NDUFS2,NDUFAF4,NDUFS1
PMID:26053550	(2015) Do nuclear-encoded core subunits of mitochondrial complex I confer genetic susceptibility to schizophrenia in Han Chinese populations?	7	7	1.85	1.80e-06	9606.ENSP00000233627,9606.ENSP00000263774,9606.ENSP00000315774,9606.ENSP00000322450,9606.ENSP00000327268,9606.ENSP00000356972,9606.ENSP00000392709	NDUFS7,NDUFS3,NDUFS8,NDUFV1,NDUFV2,NDUFS2,NDUFS1
PMID:23038253	(2012) Subunit-specific incorporation efficiency and kinetics in mitochondrial complex I homeostasis.	7	7	1.85	1.80e-06	9606.ENSP00000252102,9606.ENSP00000263774,9606.ENSP00000296684,9606.ENSP00000322450,9606.ENSP00000327268,9606.ENSP00000330737,9606.ENSP00000392709	NDUFA2,NDUFS3,NDUFS4,NDUFV1,NDUFV2,NDUFA12,NDUFS1
PMID:23791887	(2013) Regulation and function of pyruvate kinase M2 in cancer.	10	33	1.33	1.82e-06	9606.ENSP00000250457,9606.ENSP00000275493,9606.ENSP00000287820,9606.ENSP00000320171,9606.ENSP00000341826,9606.ENSP00000361021,9606.ENSP00000371067,9606.ENSP00000384273,9606.ENSP00000432083,9606.ENSP00000479618	EGLN3,EGFR,PPARG,PKM,HNRNPA1,PTEN,JAK2,RELA,HSPA8,MYC
PMID:30030362	(2018) Human diseases associated with defects in assembly of OXPHOS complexes.	12	60	1.15	1.88e-06	9606.ENSP00000016171,9606.ENSP00000255390,9606.ENSP00000260361,9606.ENSP00000264932,9606.ENSP00000296597,9606.ENSP00000312618,9606.ENSP00000317780,9606.ENSP00000323076,9606.ENSP00000354762,9606.ENSP00000358272,9606.ENSP00000364649,9606.ENSP00000457513	COX15,SCO1,NDUFAF1,SDHA,NDUFAF2,ACAD9,COX5A,NDUFAF3,COA3,NDUFAF4,SDHB,COX4I1
PMID:26035862	(2015) Yeast as a system for modeling mitochondrial disease mechanisms and discovering therapies.	13	78	1.07	2.49e-06	9606.ENSP00000169551,9606.ENSP00000254630,9606.ENSP00000255390,9606.ENSP00000258383,9606.ENSP00000264932,9606.ENSP00000269143,9606.ENSP00000296597,9606.ENSP00000315693,9606.ENSP00000330737,9606.ENSP00000342267,9606.ENSP00000361021,9606.ENSP00000419665,9606.ENSP00000483491	TIMM21,PTCD3,SCO1,MRPL44,SDHA,AFG3L2,NDUFAF2,PAM16,NDUFA12,SLC25A15,PTEN,SSBP1,OXA1L
PMID:24454532	(2013) Mathematical model of dynamic protein interactions regulating p53 protein stability for tumor suppression.	15	116	0.96	2.73e-06	9606.ENSP00000219548,9606.ENSP00000256078,9606.ENSP00000335153,9606.ENSP00000340648,9606.ENSP00000343535,9606.ENSP00000357705,9606.ENSP00000361021,9606.ENSP00000363641,9606.ENSP00000364802,9606.ENSP00000376258,9606.ENSP00000376808,9606.ENSP00000418960,9606.ENSP00000437955,9606.ENSP00000438788,9606.ENSP00000479618	STUB1,KRAS,HSP90AA1,HUWE1,USP7,S100A4,PTEN,TXN,HSPA1A,RNF34,CUL5,BRCA1,HIF1A,CUL7,MYC
PMID:25943341	(2015) Differential Expression of Genes that Control Respiration Contribute to Thermal Adaptation in Redband Trout (Oncorhynchus mykiss gairdneri).	10	35	1.3	2.84e-06	9606.ENSP00000233627,9606.ENSP00000263774,9606.ENSP00000274137,9606.ENSP00000301457,9606.ENSP00000315774,9606.ENSP00000322450,9606.ENSP00000327268,9606.ENSP00000356972,9606.ENSP00000392709,9606.ENSP00000457513	NDUFS7,NDUFS3,NDUFS6,NDUFA7,NDUFS8,NDUFV1,NDUFV2,NDUFS2,NDUFS1,COX4I1
PMID:31903419	(2019) Fidelity of translation initiation is required for coordinated respiratory complex assembly.	9	24	1.42	2.87e-06	9606.ENSP00000177742,9606.ENSP00000254630,9606.ENSP00000260665,9606.ENSP00000264932,9606.ENSP00000266544,9606.ENSP00000269143,9606.ENSP00000297185,9606.ENSP00000364649,9606.ENSP00000457513	MRPS34,PTCD3,LRPPRC,SDHA,NDUFA9,AFG3L2,HSPA9,SDHB,COX4I1
PMID:23303773	(2013) Transcription-independent role for human mitochondrial RNA polymerase in mitochondrial ribosome biogenesis.	9	24	1.42	2.87e-06	9606.ENSP00000245539,9606.ENSP00000259873,9606.ENSP00000260665,9606.ENSP00000266544,9606.ENSP00000306548,9606.ENSP00000333837,9606.ENSP00000354086,9606.ENSP00000373620,9606.ENSP00000426941	MRPS7,MRPS18B,LRPPRC,NDUFA9,MRPL13,MRPL12,MRPL37,HSPD1,MRPS27
PMID:27516145	(2016) The opposite prognostic effect of NDUFS1 and NDUFS8 in lung cancer reflects the oncojanus role of mitochondrial complex I.	7	8	1.79	3.06e-06	9606.ENSP00000233627,9606.ENSP00000263774,9606.ENSP00000315774,9606.ENSP00000322450,9606.ENSP00000327268,9606.ENSP00000356972,9606.ENSP00000392709	NDUFS7,NDUFS3,NDUFS8,NDUFV1,NDUFV2,NDUFS2,NDUFS1
PMID:29117122	(2017) ABC Transporters in Cancer Stem Cells: Beyond Chemoresistance.	12	64	1.12	3.38e-06	9606.ENSP00000229307,9606.ENSP00000244050,9606.ENSP00000245539,9606.ENSP00000256078,9606.ENSP00000259915,9606.ENSP00000275493,9606.ENSP00000287820,9606.ENSP00000320171,9606.ENSP00000355637,9606.ENSP00000361021,9606.ENSP00000437955,9606.ENSP00000479618	NANOG,SNAI1,MRPS7,KRAS,POU5F1,EGFR,PPARG,PKM,ABCB10,PTEN,HIF1A,MYC
PMID:25153034	(2014) Gene expression profiles of NO- and HNO-donor treated breast cancer cells: insights into tumor response and resistance pathways.	12	64	1.12	3.38e-06	9606.ENSP00000216797,9606.ENSP00000256078,9606.ENSP00000275493,9606.ENSP00000287820,9606.ENSP00000327251,9606.ENSP00000361021,9606.ENSP00000364802,9606.ENSP00000384273,9606.ENSP00000405330,9606.ENSP00000418960,9606.ENSP00000437955,9606.ENSP00000479618	NFKBIA,KRAS,EGFR,PPARG,NOS2,PTEN,HSPA1A,RELA,ESR1,BRCA1,HIF1A,MYC
PMID:30671168	(2018) Oncogenic Metabolism Acts as a Prerequisite Step for Induction of Cancer Metastasis and Cancer Stem Cell Phenotype.	15	120	0.94	3.91e-06	9606.ENSP00000229307,9606.ENSP00000244050,9606.ENSP00000256078,9606.ENSP00000259915,9606.ENSP00000264932,9606.ENSP00000275493,9606.ENSP00000287820,9606.ENSP00000317379,9606.ENSP00000320171,9606.ENSP00000335153,9606.ENSP00000357705,9606.ENSP00000361021,9606.ENSP00000364649,9606.ENSP00000437955,9606.ENSP00000479618	NANOG,SNAI1,KRAS,POU5F1,SDHA,EGFR,PPARG,GLS,PKM,HSP90AA1,S100A4,PTEN,SDHB,HIF1A,MYC
PMID:30031815	(2018) Mitochondrial complex I in the post-ischemic heart: reperfusion-mediated oxidative injury and protein cysteine sulfonation.	8	16	1.54	4.19e-06	9606.ENSP00000233627,9606.ENSP00000268668,9606.ENSP00000274137,9606.ENSP00000315774,9606.ENSP00000322450,9606.ENSP00000327268,9606.ENSP00000356972,9606.ENSP00000392709	NDUFS7,NDUFB10,NDUFS6,NDUFS8,NDUFV1,NDUFV2,NDUFS2,NDUFS1
PMID:25386819	(2015) Targeting the NFKB signaling pathways for breast cancer prevention and therapy.	13	83	1.04	4.49e-06	9606.ENSP00000216797,9606.ENSP00000244050,9606.ENSP00000263464,9606.ENSP00000275493,9606.ENSP00000312988,9606.ENSP00000335153,9606.ENSP00000358997,9606.ENSP00000361021,9606.ENSP00000363641,9606.ENSP00000384273,9606.ENSP00000405330,9606.ENSP00000418960,9606.ENSP00000479618	NFKBIA,SNAI1,BIRC3,EGFR,NFKBIB,HSP90AA1,IRAK1,PTEN,TXN,RELA,ESR1,BRCA1,MYC
PMID:29615920	(2018) Redox Aspects of Chaperones in Cardiac Function.	11	51	1.18	4.62e-06	9606.ENSP00000219548,9606.ENSP00000262375,9606.ENSP00000270538,9606.ENSP00000281938,9606.ENSP00000297185,9606.ENSP00000327251,9606.ENSP00000335153,9606.ENSP00000343023,9606.ENSP00000364802,9606.ENSP00000432083,9606.ENSP00000479488	STUB1,DNAJA3,TIMM44,HSPB8,HSPA9,NOS2,HSP90AA1,SP100,HSPA1A,HSPA8,PHB
PMID:26097841	(2015) Multi-layered molecular mechanisms of polypeptide holding, unfolding and disaggregation by HSP70HSP110 chaperones.	9	26	1.39	4.72e-06	9606.ENSP00000264954,9606.ENSP00000270538,9606.ENSP00000297185,9606.ENSP00000315693,9606.ENSP00000335153,9606.ENSP00000343023,9606.ENSP00000364802,9606.ENSP00000373620,9606.ENSP00000432083	GRPEL1,TIMM44,HSPA9,PAM16,HSP90AA1,SP100,HSPA1A,HSPD1,HSPA8
PMID:24228873	(2013) Protein biosynthesis in mitochondria.	9	26	1.39	4.72e-06	9606.ENSP00000254630,9606.ENSP00000258455,9606.ENSP00000263629,9606.ENSP00000272418,9606.ENSP00000301585,9606.ENSP00000313877,9606.ENSP00000333837,9606.ENSP00000357320,9606.ENSP00000483491	PTCD3,MRPS9,MTIF2,MRPS5,ICT1,TSFM,MRPL12,DAP3,OXA1L
PMID:29310369	(2017) Mitochondrial mutations in 12S rRNA and 16S rRNA presenting as chronic progressive external ophthalmoplegia (CPEO) plus: A case report.	10	38	1.27	5.03e-06	9606.ENSP00000016171,9606.ENSP00000233627,9606.ENSP00000255390,9606.ENSP00000260665,9606.ENSP00000264932,9606.ENSP00000296684,9606.ENSP00000315774,9606.ENSP00000322450,9606.ENSP00000356972,9606.ENSP00000392709	COX15,NDUFS7,SCO1,LRPPRC,SDHA,NDUFS4,NDUFS8,NDUFV1,NDUFS2,NDUFS1
PMID:32226547	(2020) The biological implications of Yin Yang 1 in the hallmarks of cancer.	14	103	0.98	5.11e-06	9606.ENSP00000229307,9606.ENSP00000244050,9606.ENSP00000258424,9606.ENSP00000259915,9606.ENSP00000264932,9606.ENSP00000275493,9606.ENSP00000320171,9606.ENSP00000361021,9606.ENSP00000364649,9606.ENSP00000384273,9606.ENSP00000392709,9606.ENSP00000405330,9606.ENSP00000437955,9606.ENSP00000479618	NANOG,SNAI1,COX5B,POU5F1,SDHA,EGFR,PKM,PTEN,SDHB,RELA,NDUFS1,ESR1,HIF1A,MYC
PMID:30410721	(2018) Essential roles of mitochondrial and heme function in lung cancer bioenergetics and tumorigenesis.	11	52	1.17	5.29e-06	9606.ENSP00000233627,9606.ENSP00000252102,9606.ENSP00000263774,9606.ENSP00000275493,9606.ENSP00000301457,9606.ENSP00000320171,9606.ENSP00000322450,9606.ENSP00000327268,9606.ENSP00000364649,9606.ENSP00000437955,9606.ENSP00000479618	NDUFS7,NDUFA2,NDUFS3,EGFR,NDUFA7,PKM,NDUFV1,NDUFV2,SDHB,HIF1A,MYC
PMID:28835921	(2017) Adult-onset obesity is triggered by impaired mitochondrial gene expression.	11	52	1.17	5.29e-06	9606.ENSP00000177742,9606.ENSP00000254630,9606.ENSP00000258383,9606.ENSP00000260665,9606.ENSP00000264932,9606.ENSP00000266544,9606.ENSP00000269143,9606.ENSP00000307272,9606.ENSP00000354086,9606.ENSP00000426941,9606.ENSP00000457513	MRPS34,PTCD3,MRPL44,LRPPRC,SDHA,NDUFA9,AFG3L2,RPTOR,MRPL37,MRPS27,COX4I1
PMID:31547314	(2019) Global Proteome of LonP1+- Mouse Embryonal Fibroblasts Reveals Impact on Respiratory Chain, but No Interdependence between Eral1 and Mitoribosomes.	14	104	0.97	5.58e-06	9606.ENSP00000245816,9606.ENSP00000249269,9606.ENSP00000254928,9606.ENSP00000262375,9606.ENSP00000262776,9606.ENSP00000264954,9606.ENSP00000269143,9606.ENSP00000297185,9606.ENSP00000300107,9606.ENSP00000340648,9606.ENSP00000352834,9606.ENSP00000417142,9606.ENSP00000431926,9606.ENSP00000457513	CLPP,PMPCB,ERAL1,DNAJA3,LGALS3BP,GRPEL1,AFG3L2,HSPA9,CLPX,HUWE1,MYO1C,NDUFA5,AMBRA1,COX4I1
PMID:27693358	(2016) Mitochondrial Protein Synthesis Adapts to Influx of Nuclear-Encoded Protein.	8	17	1.52	5.58e-06	9606.ENSP00000169551,9606.ENSP00000258424,9606.ENSP00000269143,9606.ENSP00000301585,9606.ENSP00000317780,9606.ENSP00000354762,9606.ENSP00000457513,9606.ENSP00000483491	TIMM21,COX5B,AFG3L2,ICT1,COX5A,COA3,COX4I1,OXA1L
PMID:22987487	(2012) HER2 overexpression renders human breast cancers sensitive to PARP inhibition independently of any defect in homologous recombination DNA repair.	8	17	1.52	5.58e-06	9606.ENSP00000216797,9606.ENSP00000275493,9606.ENSP00000361021,9606.ENSP00000372088,9606.ENSP00000384273,9606.ENSP00000405330,9606.ENSP00000418960,9606.ENSP00000479618	NFKBIA,EGFR,PTEN,RAD51,RELA,ESR1,BRCA1,MYC
PMID:27554484	(2016) Tim29 is a novel subunit of the human TIM22 translocase and is involved in complex assembly and stability.	9	27	1.37	5.76e-06	9606.ENSP00000264932,9606.ENSP00000266544,9606.ENSP00000296597,9606.ENSP00000322450,9606.ENSP00000327268,9606.ENSP00000346196,9606.ENSP00000370808,9606.ENSP00000387262,9606.ENSP00000457513	SDHA,NDUFA9,NDUFAF2,NDUFV1,NDUFV2,NDUFV3,SLC25A6,IMMT,COX4I1
PMID:23842546	(2013) Landscape of the mitochondrial Hsp90 metabolome in tumours.	9	27	1.37	5.76e-06	9606.ENSP00000254928,9606.ENSP00000263774,9606.ENSP00000264932,9606.ENSP00000335153,9606.ENSP00000364649,9606.ENSP00000437955,9606.ENSP00000457513,9606.ENSP00000475924,9606.ENSP00000479618	ERAL1,NDUFS3,SDHA,HSP90AA1,SDHB,HIF1A,COX4I1,POLDIP2,MYC
PMID:31175144	(2019) FEZF1-AS1: a novel vital oncogenic lncRNA in multiple human malignancies.	10	39	1.25	5.80e-06	9606.ENSP00000229307,9606.ENSP00000244050,9606.ENSP00000256078,9606.ENSP00000259915,9606.ENSP00000275493,9606.ENSP00000320171,9606.ENSP00000371067,9606.ENSP00000383042,9606.ENSP00000437955,9606.ENSP00000479618	NANOG,SNAI1,KRAS,POU5F1,EGFR,PKM,JAK2,KDM1A,HIF1A,MYC
PMID:32140262	(2020) The role of ubiquitination in tumorigenesis and targeted drug discovery.	19	222	0.78	6.83e-06	9606.ENSP00000216797,9606.ENSP00000219548,9606.ENSP00000229307,9606.ENSP00000250457,9606.ENSP00000259915,9606.ENSP00000261601,9606.ENSP00000264414,9606.ENSP00000270517,9606.ENSP00000275493,9606.ENSP00000340648,9606.ENSP00000343535,9606.ENSP00000361021,9606.ENSP00000372035,9606.ENSP00000372088,9606.ENSP00000376808,9606.ENSP00000418960,9606.ENSP00000437955,9606.ENSP00000438788,9606.ENSP00000479618	NFKBIA,STUB1,NANOG,EGLN3,POU5F1,USP14,CUL3,ECSIT,EGFR,HUWE1,USP7,PTEN,LATS2,RAD51,CUL5,BRCA1,HIF1A,CUL7,MYC
PMID:27806667	(2017) Genetic variations related to maternal whole blood mitochondrial DNA copy number: a genome-wide and candidate gene study.	10	40	1.24	7.05e-06	9606.ENSP00000260665,9606.ENSP00000263774,9606.ENSP00000287820,9606.ENSP00000296684,9606.ENSP00000313877,9606.ENSP00000317780,9606.ENSP00000330737,9606.ENSP00000354086,9606.ENSP00000364649,9606.ENSP00000457513	LRPPRC,NDUFS3,PPARG,NDUFS4,TSFM,COX5A,NDUFA12,MRPL37,SDHB,COX4I1
PMID:20685377	(2010) Heat shock proteins: cellular and molecular mechanisms in the central nervous system.	12	70	1.08	7.07e-06	9606.ENSP00000219548,9606.ENSP00000262375,9606.ENSP00000270538,9606.ENSP00000275493,9606.ENSP00000281938,9606.ENSP00000297185,9606.ENSP00000335153,9606.ENSP00000343023,9606.ENSP00000361021,9606.ENSP00000364802,9606.ENSP00000373620,9606.ENSP00000432083	STUB1,DNAJA3,TIMM44,EGFR,HSPB8,HSPA9,HSP90AA1,SP100,PTEN,HSPA1A,HSPD1,HSPA8
PMID:29211771	(2017) Short-term succinic acid treatment mitigates cerebellar mitochondrial OXPHOS dysfunction, neurodegeneration and ataxia in a Purkinje-specific spinocerebellar ataxia type 1 (SCA1) mouse model.	9	28	1.35	7.18e-06	9606.ENSP00000244769,9606.ENSP00000268668,9606.ENSP00000301457,9606.ENSP00000315774,9606.ENSP00000317780,9606.ENSP00000327268,9606.ENSP00000367939,9606.ENSP00000418842,9606.ENSP00000457513	ATXN1,NDUFB10,NDUFA7,NDUFS8,COX5A,NDUFV2,UQCRQ,NDUFA6,COX4I1
PMID:31213966	(2019) Metabolic and Stress Response Changes Precede Disease Onset in the Spinal Cord of Mutant SOD1 ALS Mice.	12	71	1.07	8.04e-06	9606.ENSP00000221418,9606.ENSP00000245816,9606.ENSP00000263774,9606.ENSP00000264932,9606.ENSP00000269143,9606.ENSP00000300107,9606.ENSP00000322450,9606.ENSP00000346173,9606.ENSP00000363641,9606.ENSP00000364649,9606.ENSP00000373620,9606.ENSP00000392709	ECH1,CLPP,NDUFS3,SDHA,AFG3L2,CLPX,NDUFV1,ETFB,TXN,SDHB,HSPD1,NDUFS1
PMID:25493373	(2015) The Role of Nutraceuticals in Pancreatic Cancer Prevention and Therapy: Targeting Cellular Signaling, MicroRNAs, and Epigenome.	11	55	1.15	8.04e-06	9606.ENSP00000216797,9606.ENSP00000229307,9606.ENSP00000244050,9606.ENSP00000259915,9606.ENSP00000275493,9606.ENSP00000335153,9606.ENSP00000358997,9606.ENSP00000361021,9606.ENSP00000418960,9606.ENSP00000437955,9606.ENSP00000479618	NFKBIA,NANOG,SNAI1,POU5F1,EGFR,HSP90AA1,IRAK1,PTEN,BRCA1,HIF1A,MYC
PMID:23181572	(2013) From bortezomib to other inhibitors of the proteasome and beyond.	10	41	1.23	8.33e-06	9606.ENSP00000216797,9606.ENSP00000219548,9606.ENSP00000261601,9606.ENSP00000275493,9606.ENSP00000335153,9606.ENSP00000343535,9606.ENSP00000371067,9606.ENSP00000405330,9606.ENSP00000418960,9606.ENSP00000437955	NFKBIA,STUB1,USP14,EGFR,HSP90AA1,USP7,JAK2,ESR1,BRCA1,HIF1A
PMID:30952843	(2019) FoxK1 and FoxK2 in insulin regulation of cellular and mitochondrial metabolism.	14	110	0.95	9.74e-06	9606.ENSP00000264932,9606.ENSP00000287820,9606.ENSP00000290299,9606.ENSP00000305653,9606.ENSP00000315774,9606.ENSP00000317780,9606.ENSP00000322450,9606.ENSP00000327268,9606.ENSP00000356972,9606.ENSP00000364649,9606.ENSP00000367939,9606.ENSP00000392709,9606.ENSP00000417142,9606.ENSP00000479618	SDHA,PPARG,ATP5O,LETM1,NDUFS8,COX5A,NDUFV1,NDUFV2,NDUFS2,SDHB,UQCRQ,NDUFS1,NDUFA5,MYC
PMID:26804654	(2016) Tissue- and species-specific differences in cytochrome c oxidase assembly induced by SURF1 defects.	10	42	1.22	1.00e-05	9606.ENSP00000016171,9606.ENSP00000255390,9606.ENSP00000258424,9606.ENSP00000260665,9606.ENSP00000263774,9606.ENSP00000264932,9606.ENSP00000317780,9606.ENSP00000354762,9606.ENSP00000457513,9606.ENSP00000483491	COX15,SCO1,COX5B,LRPPRC,NDUFS3,SDHA,COX5A,COA3,COX4I1,OXA1L
PMID:27911731	(2016) Insights into the post-transcriptional regulation of the mitochondrial electron transport chain.	10	42	1.22	1.00e-05	9606.ENSP00000258424,9606.ENSP00000263774,9606.ENSP00000264932,9606.ENSP00000266544,9606.ENSP00000274137,9606.ENSP00000290299,9606.ENSP00000301587,9606.ENSP00000317780,9606.ENSP00000364649,9606.ENSP00000392709	COX5B,NDUFS3,SDHA,NDUFA9,NDUFS6,ATP5O,ATP5H,COX5A,SDHB,NDUFS1
PMID:25675302	(2015) Mitochondrial Lon regulates apoptosis through the association with Hsp60-mtHsp70 complex.	8	19	1.47	1.00e-05	9606.ENSP00000297185,9606.ENSP00000315774,9606.ENSP00000364649,9606.ENSP00000373620,9606.ENSP00000437955,9606.ENSP00000457513,9606.ENSP00000479488,9606.ENSP00000479618	HSPA9,NDUFS8,SDHB,HSPD1,HIF1A,COX4I1,PHB,MYC
PMID:22015679	(2011) Contacts between mammalian mitochondrial translational initiation factor 3 and ribosomal proteins in the small subunit.	8	19	1.47	1.00e-05	9606.ENSP00000245539,9606.ENSP00000254630,9606.ENSP00000258455,9606.ENSP00000259873,9606.ENSP00000263629,9606.ENSP00000272418,9606.ENSP00000357320,9606.ENSP00000420714	MRPS7,PTCD3,MRPS9,MRPS18B,MTIF2,MRPS5,DAP3,MRPS14
PMID:26840709	(2016) Gene expression profiling analysis of lung adenocarcinoma.	11	57	1.13	1.06e-05	9606.ENSP00000233627,9606.ENSP00000252102,9606.ENSP00000263774,9606.ENSP00000275493,9606.ENSP00000301457,9606.ENSP00000322450,9606.ENSP00000327268,9606.ENSP00000361021,9606.ENSP00000392709,9606.ENSP00000457513,9606.ENSP00000472998	NDUFS7,NDUFA2,NDUFS3,EGFR,NDUFA7,NDUFV1,NDUFV2,PTEN,NDUFS1,COX4I1,SNRNP70
PMID:23519235	(2013) Mitochondrial NDUFS3 regulates the ROS-mediated onset of metabolic switch in transformed cells.	7	11	1.65	1.12e-05	9606.ENSP00000263774,9606.ENSP00000266544,9606.ENSP00000296684,9606.ENSP00000315774,9606.ENSP00000320171,9606.ENSP00000356972,9606.ENSP00000392709	NDUFS3,NDUFA9,NDUFS4,NDUFS8,PKM,NDUFS2,NDUFS1
PMID:20426862	(2010) Signaling pathway networks mined from human pituitary adenoma proteomics data.	13	92	1.0	1.12e-05	9606.ENSP00000233627,9606.ENSP00000260361,9606.ENSP00000263774,9606.ENSP00000264932,9606.ENSP00000274137,9606.ENSP00000287820,9606.ENSP00000315774,9606.ENSP00000322450,9606.ENSP00000327268,9606.ENSP00000356972,9606.ENSP00000364649,9606.ENSP00000392709,9606.ENSP00000479618	NDUFS7,NDUFAF1,NDUFS3,SDHA,NDUFS6,PPARG,NDUFS8,NDUFV1,NDUFV2,NDUFS2,SDHB,NDUFS1,MYC
PMID:22103918	(2011) Mitochondrial protein phosphorylation as a regulatory modality: implications for mitochondrial dysfunction in heart failure.	12	74	1.06	1.13e-05	9606.ENSP00000275493,9606.ENSP00000287820,9606.ENSP00000296684,9606.ENSP00000301457,9606.ENSP00000325958,9606.ENSP00000335153,9606.ENSP00000346196,9606.ENSP00000361021,9606.ENSP00000370808,9606.ENSP00000387262,9606.ENSP00000437955,9606.ENSP00000441875	EGFR,PPARG,NDUFS4,NDUFA7,PTPMT1,HSP90AA1,NDUFV3,PTEN,SLC25A6,IMMT,HIF1A,PHB2
PMID:21677280	(2011) Reduction in reactive oxygen species production by mitochondria from elderly subjects with normal and impaired glucose tolerance.	8	20	1.45	1.32e-05	9606.ENSP00000252102,9606.ENSP00000258424,9606.ENSP00000274137,9606.ENSP00000287820,9606.ENSP00000301457,9606.ENSP00000317780,9606.ENSP00000417142,9606.ENSP00000418842	NDUFA2,COX5B,NDUFS6,PPARG,NDUFA7,COX5A,NDUFA5,NDUFA6
PMID:25686363	(2015) Eukaryotic LYR Proteins Interact with Mitochondrial Protein Complexes.	10	44	1.2	1.37e-05	9606.ENSP00000233627,9606.ENSP00000263774,9606.ENSP00000269143,9606.ENSP00000297185,9606.ENSP00000315774,9606.ENSP00000323076,9606.ENSP00000327251,9606.ENSP00000356972,9606.ENSP00000364649,9606.ENSP00000418842	NDUFS7,NDUFS3,AFG3L2,HSPA9,NDUFS8,NDUFAF3,NOS2,NDUFS2,SDHB,NDUFA6
PMID:23593476	(2013) Increased oxidative stress impairs adipose tissue function in sphingomyelin synthase 1 null mice.	9	31	1.31	1.37e-05	9606.ENSP00000245816,9606.ENSP00000258424,9606.ENSP00000266544,9606.ENSP00000269143,9606.ENSP00000287820,9606.ENSP00000297185,9606.ENSP00000364802,9606.ENSP00000432083,9606.ENSP00000457513	CLPP,COX5B,NDUFA9,AFG3L2,PPARG,HSPA9,HSPA1A,HSPA8,COX4I1
PMID:18221507	(2008) Development of a human mitochondrial oligonucleotide microarray (h-MitoArray) and gene expression analysis of fibroblast cell lines from 13 patients with isolated F1Fo ATP synthase deficiency.	14	114	0.94	1.37e-05	9606.ENSP00000016171,9606.ENSP00000221418,9606.ENSP00000264932,9606.ENSP00000272418,9606.ENSP00000287820,9606.ENSP00000290299,9606.ENSP00000301587,9606.ENSP00000317780,9606.ENSP00000327268,9606.ENSP00000357535,9606.ENSP00000376345,9606.ENSP00000392709,9606.ENSP00000457513,9606.ENSP00000479618	COX15,ECH1,SDHA,MRPS5,PPARG,ATP5O,ATP5H,COX5A,NDUFV2,ECHS1,GRB2,NDUFS1,COX4I1,MYC
PMID:26358502	(2016) HSP90AB1: Helping the good and the bad.	15	136	0.89	1.42e-05	9606.ENSP00000216797,9606.ENSP00000219548,9606.ENSP00000229307,9606.ENSP00000256078,9606.ENSP00000261845,9606.ENSP00000275493,9606.ENSP00000335153,9606.ENSP00000371067,9606.ENSP00000372035,9606.ENSP00000373620,9606.ENSP00000379975,9606.ENSP00000405330,9606.ENSP00000437955,9606.ENSP00000476767,9606.ENSP00000479618	NFKBIA,STUB1,NANOG,KRAS,MAPK6,EGFR,HSP90AA1,JAK2,LATS2,HSPD1,ILK,ESR1,HIF1A,FKBP8,MYC
PMID:31877856	(2019) Honokiol: A Review of Its Anticancer Potential and Mechanisms.	14	116	0.93	1.62e-05	9606.ENSP00000216797,9606.ENSP00000229307,9606.ENSP00000244050,9606.ENSP00000259915,9606.ENSP00000263464,9606.ENSP00000275493,9606.ENSP00000287820,9606.ENSP00000303208,9606.ENSP00000361021,9606.ENSP00000371067,9606.ENSP00000375872,9606.ENSP00000379975,9606.ENSP00000437955,9606.ENSP00000479618	NFKBIA,NANOG,SNAI1,POU5F1,BIRC3,EGFR,PPARG,PCSK9,PTEN,JAK2,ATG16L1,ILK,HIF1A,MYC
PMID:29466423	(2018) Proteomic analysis of the human retina reveals region-specific susceptibilities to metabolic- and oxidative stress-related diseases.	12	77	1.04	1.62e-05	9606.ENSP00000258424,9606.ENSP00000266087,9606.ENSP00000301457,9606.ENSP00000315774,9606.ENSP00000317780,9606.ENSP00000320171,9606.ENSP00000327268,9606.ENSP00000335153,9606.ENSP00000339001,9606.ENSP00000361207,9606.ENSP00000457513,9606.ENSP00000476767	COX5B,FBXO7,NDUFA7,NDUFS8,COX5A,PKM,NDUFV2,HSP90AA1,TUBB,GHITM,COX4I1,FKBP8
PMID:26674215	(2015) The transcriptional coregulator PGC-1Beta controls mitochondrial function and anti-oxidant defence in skeletal muscles.	10	45	1.19	1.62e-05	9606.ENSP00000258424,9606.ENSP00000263774,9606.ENSP00000270538,9606.ENSP00000287820,9606.ENSP00000313877,9606.ENSP00000322450,9606.ENSP00000364649,9606.ENSP00000392709,9606.ENSP00000417142,9606.ENSP00000457513	COX5B,NDUFS3,TIMM44,PPARG,TSFM,NDUFV1,SDHB,NDUFS1,NDUFA5,COX4I1
PMID:26681915	(2015) Muscle Transcriptional Profile Based on Muscle Fiber, Mitochondrial Respiratory Activity, and Metabolic Enzymes.	12	77	1.04	1.62e-05	9606.ENSP00000233627,9606.ENSP00000260665,9606.ENSP00000264932,9606.ENSP00000274137,9606.ENSP00000296684,9606.ENSP00000327268,9606.ENSP00000346196,9606.ENSP00000364649,9606.ENSP00000392709,9606.ENSP00000405330,9606.ENSP00000417142,9606.ENSP00000457513	NDUFS7,LRPPRC,SDHA,NDUFS6,NDUFS4,NDUFV2,NDUFV3,SDHB,NDUFS1,ESR1,NDUFA5,COX4I1
PMID:28381987	(2017) The Ubiquitination, Disaggregation and Proteasomal Degradation Machineries in Polyglutamine Disease.	9	32	1.29	1.65e-05	9606.ENSP00000216797,9606.ENSP00000219548,9606.ENSP00000244769,9606.ENSP00000261601,9606.ENSP00000335153,9606.ENSP00000343535,9606.ENSP00000373620,9606.ENSP00000405330,9606.ENSP00000478320	NFKBIA,STUB1,ATXN1,USP14,HSP90AA1,USP7,HSPD1,ESR1,ATXN3
PMID:24760129	(2014) Molecular chaperones are nanomachines that catalytically unfold misfolded and alternatively folded proteins.	9	32	1.29	1.65e-05	9606.ENSP00000270538,9606.ENSP00000281938,9606.ENSP00000297185,9606.ENSP00000315693,9606.ENSP00000335153,9606.ENSP00000343023,9606.ENSP00000373620,9606.ENSP00000432083,9606.ENSP00000479606	TIMM44,HSPB8,HSPA9,PAM16,HSP90AA1,SP100,HSPD1,HSPA8,CLTC
PMID:25626417	(2015) Novel MTND1 mutations cause isolated exercise intolerance, complex I deficiency and increased assembly factor expression.	8	21	1.43	1.67e-05	9606.ENSP00000260361,9606.ENSP00000264932,9606.ENSP00000266544,9606.ENSP00000269143,9606.ENSP00000296597,9606.ENSP00000323076,9606.ENSP00000373620,9606.ENSP00000457513	NDUFAF1,SDHA,NDUFA9,AFG3L2,NDUFAF2,NDUFAF3,HSPD1,COX4I1
PMID:21118999	(2011) NOA1 is an essential GTPase required for mitochondrial protein synthesis.	8	21	1.43	1.67e-05	9606.ENSP00000245539,9606.ENSP00000259873,9606.ENSP00000263774,9606.ENSP00000264932,9606.ENSP00000266544,9606.ENSP00000317780,9606.ENSP00000322450,9606.ENSP00000357320	MRPS7,MRPS18B,NDUFS3,SDHA,NDUFA9,COX5A,NDUFV1,DAP3
PMID:29518979	(2018) Metabolic Reprogramming and the Recovery of Physiological Functionality in 3D Cultures in Micro-Bioreactors.	14	117	0.92	1.72e-05	9606.ENSP00000216797,9606.ENSP00000229307,9606.ENSP00000256078,9606.ENSP00000259915,9606.ENSP00000295757,9606.ENSP00000297185,9606.ENSP00000317379,9606.ENSP00000320171,9606.ENSP00000333667,9606.ENSP00000341826,9606.ENSP00000370808,9606.ENSP00000437955,9606.ENSP00000457513,9606.ENSP00000479618	NFKBIA,NANOG,KRAS,POU5F1,HDAC11,HSPA9,GLS,PKM,SHMT2,HNRNPA1,SLC25A6,HIF1A,COX4I1,MYC
PMID:31052524	(2019) Mutant p53 and Cellular Stress Pathways: A Criminal Alliance That Promotes Cancer Progression.	10	46	1.18	1.85e-05	9606.ENSP00000219548,9606.ENSP00000256078,9606.ENSP00000275493,9606.ENSP00000320171,9606.ENSP00000333667,9606.ENSP00000335153,9606.ENSP00000363641,9606.ENSP00000405330,9606.ENSP00000437955,9606.ENSP00000479618	STUB1,KRAS,EGFR,PKM,SHMT2,HSP90AA1,TXN,ESR1,HIF1A,MYC
PMID:30018740	(2018) Integrative landscape of dysregulated signaling pathways of clinically distinct pancreatic cancer subtypes.	10	46	1.18	1.85e-05	9606.ENSP00000216797,9606.ENSP00000256078,9606.ENSP00000275493,9606.ENSP00000307272,9606.ENSP00000320171,9606.ENSP00000361021,9606.ENSP00000376345,9606.ENSP00000405330,9606.ENSP00000437955,9606.ENSP00000479618	NFKBIA,KRAS,EGFR,RPTOR,PKM,PTEN,GRB2,ESR1,HIF1A,MYC
PMID:31654067	(2019) The molecular mechanisms of LncRNA-correlated PKM2 in cancer metabolism.	9	33	1.28	1.97e-05	9606.ENSP00000256078,9606.ENSP00000320171,9606.ENSP00000341826,9606.ENSP00000361021,9606.ENSP00000371067,9606.ENSP00000405330,9606.ENSP00000418960,9606.ENSP00000437955,9606.ENSP00000479618	KRAS,PKM,HNRNPA1,PTEN,JAK2,ESR1,BRCA1,HIF1A,MYC
PMID:30018222	(2018) Mitochondrial Dysfunctions in Type I Endometrial Carcinoma: Exploring Their Role in Oncogenesis and Tumor Progression.	9	33	1.28	1.97e-05	9606.ENSP00000245816,9606.ENSP00000256078,9606.ENSP00000264932,9606.ENSP00000266544,9606.ENSP00000287820,9606.ENSP00000361021,9606.ENSP00000364649,9606.ENSP00000405330,9606.ENSP00000437955	CLPP,KRAS,SDHA,NDUFA9,PPARG,PTEN,SDHB,ESR1,HIF1A
PMID:24387336	(2014) Targeting the LKB1 tumor suppressor.	13	98	0.97	1.97e-05	9606.ENSP00000219548,9606.ENSP00000229307,9606.ENSP00000256078,9606.ENSP00000259915,9606.ENSP00000275493,9606.ENSP00000287820,9606.ENSP00000307272,9606.ENSP00000361021,9606.ENSP00000372088,9606.ENSP00000418960,9606.ENSP00000432083,9606.ENSP00000437955,9606.ENSP00000479618	STUB1,NANOG,KRAS,POU5F1,EGFR,PPARG,RPTOR,PTEN,RAD51,BRCA1,HSPA8,HIF1A,MYC
PMID:30245030	(2018) Bi-allelic Mutations in NDUFA6 Establish Its Role in Early-Onset Isolated Mitochondrial Complex I Deficiency.	8	22	1.41	2.14e-05	9606.ENSP00000264932,9606.ENSP00000266544,9606.ENSP00000296597,9606.ENSP00000296684,9606.ENSP00000301457,9606.ENSP00000322450,9606.ENSP00000330737,9606.ENSP00000418842	SDHA,NDUFA9,NDUFAF2,NDUFS4,NDUFA7,NDUFV1,NDUFA12,NDUFA6
PMID:23615877	(2013) Systems biology of cancer: entropy, disorder, and selection-driven evolution to independence, invasion and 'swarm intelligence'.	8	22	1.41	2.14e-05	9606.ENSP00000229307,9606.ENSP00000244050,9606.ENSP00000259915,9606.ENSP00000275493,9606.ENSP00000335153,9606.ENSP00000361021,9606.ENSP00000437955,9606.ENSP00000479618	NANOG,SNAI1,POU5F1,EGFR,HSP90AA1,PTEN,HIF1A,MYC
PMID:32335026	(2020) NDUFS4 deletion triggers loss of NDUFA12 in Ndufs4(--) mice and Leigh syndrome patients: A stabilizing role for NDUFAF2.	6	6	1.85	2.16e-05	9606.ENSP00000233627,9606.ENSP00000296597,9606.ENSP00000296684,9606.ENSP00000322450,9606.ENSP00000330737,9606.ENSP00000392709	NDUFS7,NDUFAF2,NDUFS4,NDUFV1,NDUFA12,NDUFS1
PMID:29980628	(2018) Mitochondrial DNA transcription and translation: clinical syndromes.	11	63	1.09	2.26e-05	9606.ENSP00000177742,9606.ENSP00000245816,9606.ENSP00000254928,9606.ENSP00000258383,9606.ENSP00000260665,9606.ENSP00000313877,9606.ENSP00000333837,9606.ENSP00000355086,9606.ENSP00000387262,9606.ENSP00000418008,9606.ENSP00000441000	MRPS34,CLPP,ERAL1,MRPL44,LRPPRC,TSFM,MRPL12,DARS2,IMMT,MRPS22,VARS2
PMID:27667687	(2016) Succinate Dehydrogenase Supports Metabolic Repurposing of Mitochondria to Drive Inflammatory Macrophages.	7	13	1.58	2.26e-05	9606.ENSP00000216797,9606.ENSP00000250457,9606.ENSP00000296684,9606.ENSP00000364649,9606.ENSP00000393241,9606.ENSP00000437955,9606.ENSP00000479618	NFKBIA,EGLN3,NDUFS4,SDHB,RPS18,HIF1A,MYC
PMID:25174336	(2015) New insights into the mechanism of chloroplast protein import and its integration with protein quality control, organelle biogenesis and development.	7	13	1.58	2.26e-05	9606.ENSP00000219548,9606.ENSP00000245816,9606.ENSP00000264954,9606.ENSP00000335153,9606.ENSP00000343023,9606.ENSP00000373620,9606.ENSP00000432083	STUB1,CLPP,GRPEL1,HSP90AA1,SP100,HSPD1,HSPA8
PMID:27491084	(2016) Model systems of protein-misfolding diseases reveal chaperone modifiers of proteotoxicity.	9	34	1.27	2.34e-05	9606.ENSP00000219548,9606.ENSP00000244769,9606.ENSP00000281938,9606.ENSP00000335153,9606.ENSP00000343023,9606.ENSP00000364802,9606.ENSP00000364805,9606.ENSP00000432083,9606.ENSP00000478320	STUB1,ATXN1,HSPB8,HSP90AA1,SP100,HSPA1A,HSPA1L,HSPA8,ATXN3
PMID:25640959	(2015) Mitochondrial Diseases Part II: Mouse models of OXPHOS deficiencies caused by defects in regulatory factors and other components required for mitochondrial function.	10	48	1.16	2.46e-05	9606.ENSP00000245816,9606.ENSP00000260665,9606.ENSP00000269143,9606.ENSP00000300107,9606.ENSP00000355086,9606.ENSP00000370808,9606.ENSP00000387262,9606.ENSP00000419665,9606.ENSP00000441875,9606.ENSP00000479488	CLPP,LRPPRC,AFG3L2,CLPX,DARS2,SLC25A6,IMMT,SSBP1,PHB2,PHB
PMID:31936810	(2020) Skeletal Muscle Myofibrillar Protein Abundance Is Higher in Resistance-Trained Men, and Aging in the Absence of Training May Have an Opposite Effect.	13	101	0.96	2.56e-05	9606.ENSP00000252102,9606.ENSP00000261601,9606.ENSP00000264932,9606.ENSP00000301587,9606.ENSP00000311224,9606.ENSP00000317780,9606.ENSP00000320171,9606.ENSP00000322450,9606.ENSP00000346173,9606.ENSP00000357535,9606.ENSP00000392709,9606.ENSP00000452762,9606.ENSP00000457513	NDUFA2,USP14,SDHA,ATP5H,ACOT1,COX5A,PKM,NDUFV1,ETFB,ECHS1,NDUFS1,ETFA,COX4I1
PMID:28914774	(2017) Targeting Heat Shock Proteins in Cancer: A Promising Therapeutic Approach.	12	82	1.01	2.65e-05	9606.ENSP00000219548,9606.ENSP00000256078,9606.ENSP00000262375,9606.ENSP00000275493,9606.ENSP00000297185,9606.ENSP00000335153,9606.ENSP00000361021,9606.ENSP00000364802,9606.ENSP00000379975,9606.ENSP00000405330,9606.ENSP00000432083,9606.ENSP00000437955	STUB1,KRAS,DNAJA3,EGFR,HSPA9,HSP90AA1,PTEN,HSPA1A,ILK,ESR1,HSPA8,HIF1A
PMID:25210464	(2014) Cytoprotection 'gone astray': Nrf2 and its role in cancer.	12	82	1.01	2.65e-05	9606.ENSP00000216797,9606.ENSP00000256078,9606.ENSP00000264414,9606.ENSP00000275493,9606.ENSP00000287820,9606.ENSP00000361021,9606.ENSP00000363641,9606.ENSP00000384273,9606.ENSP00000405330,9606.ENSP00000418960,9606.ENSP00000437955,9606.ENSP00000479618	NFKBIA,KRAS,CUL3,EGFR,PPARG,PTEN,TXN,RELA,ESR1,BRCA1,HIF1A,MYC
PMID:26039449	(2015) Opa1 overexpression ameliorates the phenotype of two mitochondrial disease mouse models.	8	23	1.39	2.67e-05	9606.ENSP00000016171,9606.ENSP00000260665,9606.ENSP00000264932,9606.ENSP00000266544,9606.ENSP00000296684,9606.ENSP00000315774,9606.ENSP00000317780,9606.ENSP00000457513	COX15,LRPPRC,SDHA,NDUFA9,NDUFS4,NDUFS8,COX5A,COX4I1
PMID:22641634	(2012) Perspectives on: SGP symposium on mitochondrial physiology and medicine: mitochondrial proteome design: from molecular identity to pathophysiological regulation.	8	23	1.39	2.67e-05	9606.ENSP00000233627,9606.ENSP00000296684,9606.ENSP00000315774,9606.ENSP00000322450,9606.ENSP00000356972,9606.ENSP00000373620,9606.ENSP00000392709,9606.ENSP00000452762	NDUFS7,NDUFS4,NDUFS8,NDUFV1,NDUFS2,HSPD1,NDUFS1,ETFA
PMID:27233618	(2016) Long noncoding RNAs in cancer: mechanisms of action and technological advancements.	9	35	1.26	2.79e-05	9606.ENSP00000256078,9606.ENSP00000256644,9606.ENSP00000335153,9606.ENSP00000361021,9606.ENSP00000383042,9606.ENSP00000405330,9606.ENSP00000418960,9606.ENSP00000437955,9606.ENSP00000479618	KRAS,LAMTOR5,HSP90AA1,PTEN,KDM1A,ESR1,BRCA1,HIF1A,MYC
PMID:29299177	(2017) PKM2 in carcinogenesis and oncotherapy.	10	49	1.16	2.80e-05	9606.ENSP00000256078,9606.ENSP00000259915,9606.ENSP00000264414,9606.ENSP00000275493,9606.ENSP00000320171,9606.ENSP00000335153,9606.ENSP00000341826,9606.ENSP00000432083,9606.ENSP00000437955,9606.ENSP00000479618	KRAS,POU5F1,CUL3,EGFR,PKM,HSP90AA1,HNRNPA1,HSPA8,HIF1A,MYC
PMID:31514477	(2019) Heat Shock Proteins Are Essential Components in Transformation and Tumor Progression: Cancer Cell Intrinsic Pathways and Beyond.	11	66	1.07	3.24e-05	9606.ENSP00000219548,9606.ENSP00000244050,9606.ENSP00000275493,9606.ENSP00000297185,9606.ENSP00000335153,9606.ENSP00000343023,9606.ENSP00000361021,9606.ENSP00000364802,9606.ENSP00000405330,9606.ENSP00000432083,9606.ENSP00000479618	STUB1,SNAI1,EGFR,HSPA9,HSP90AA1,SP100,PTEN,HSPA1A,ESR1,HSPA8,MYC
PMID:21196269	(2011) Emerging metabolic targets in cancer therapy.	10	50	1.15	3.29e-05	9606.ENSP00000256078,9606.ENSP00000264932,9606.ENSP00000317379,9606.ENSP00000320171,9606.ENSP00000335153,9606.ENSP00000361021,9606.ENSP00000364649,9606.ENSP00000371067,9606.ENSP00000437955,9606.ENSP00000479618	KRAS,SDHA,GLS,PKM,HSP90AA1,PTEN,SDHB,JAK2,HIF1A,MYC
PMID:20651708	(2010) The HSP70 chaperone machinery: J proteins as drivers of functional specificity.	9	36	1.24	3.37e-05	9606.ENSP00000219548,9606.ENSP00000264954,9606.ENSP00000281938,9606.ENSP00000297185,9606.ENSP00000335153,9606.ENSP00000363641,9606.ENSP00000364802,9606.ENSP00000432083,9606.ENSP00000441875	STUB1,GRPEL1,HSPB8,HSPA9,HSP90AA1,TXN,HSPA1A,HSPA8,PHB2
PMID:29026004	(2017) Oxidative stress regulates cellular bioenergetics in esophageal squamous cell carcinoma cell.	8	24	1.37	3.38e-05	9606.ENSP00000264932,9606.ENSP00000266544,9606.ENSP00000274137,9606.ENSP00000275493,9606.ENSP00000417142,9606.ENSP00000418842,9606.ENSP00000437955,9606.ENSP00000457513	SDHA,NDUFA9,NDUFS6,EGFR,NDUFA5,NDUFA6,HIF1A,COX4I1
PMID:29142257	(2017) Using a quantitative quadruple immunofluorescent assay to diagnose isolated mitochondrial Complex I deficiency.	8	24	1.37	3.38e-05	9606.ENSP00000260361,9606.ENSP00000263774,9606.ENSP00000264932,9606.ENSP00000270517,9606.ENSP00000274137,9606.ENSP00000296684,9606.ENSP00000312618,9606.ENSP00000356972	NDUFAF1,NDUFS3,SDHA,ECSIT,NDUFS6,NDUFS4,ACAD9,NDUFS2
PMID:23635806	(2013) Human pentatricopeptide proteins: only a few and what do they do?	8	24	1.37	3.38e-05	9606.ENSP00000245539,9606.ENSP00000254630,9606.ENSP00000254799,9606.ENSP00000254928,9606.ENSP00000260665,9606.ENSP00000301585,9606.ENSP00000333837,9606.ENSP00000426941	MRPS7,PTCD3,GRSF1,ERAL1,LRPPRC,ICT1,MRPL12,MRPS27
PMID:21876558	(2012) K-ras(G12V) transformation leads to mitochondrial dysfunction and a metabolic switch from oxidative phosphorylation to glycolysis.	8	24	1.37	3.38e-05	9606.ENSP00000233627,9606.ENSP00000252102,9606.ENSP00000256078,9606.ENSP00000330737,9606.ENSP00000361021,9606.ENSP00000417142,9606.ENSP00000437955,9606.ENSP00000479618	NDUFS7,NDUFA2,KRAS,NDUFA12,PTEN,NDUFA5,HIF1A,MYC
PMID:27781077	(2016) Neuroprotective Effects of Acai (Euterpe oleracea Mart.) against Rotenone In Vitro Exposure.	6	7	1.78	3.53e-05	9606.ENSP00000233627,9606.ENSP00000263774,9606.ENSP00000315774,9606.ENSP00000322450,9606.ENSP00000327268,9606.ENSP00000356972	NDUFS7,NDUFS3,NDUFS8,NDUFV1,NDUFV2,NDUFS2
PMID:28900507	(2017) Targeting MicroRNAs in Prostate Cancer Radiotherapy.	10	51	1.14	3.73e-05	9606.ENSP00000229307,9606.ENSP00000235310,9606.ENSP00000244050,9606.ENSP00000259915,9606.ENSP00000275493,9606.ENSP00000361021,9606.ENSP00000372088,9606.ENSP00000418960,9606.ENSP00000437955,9606.ENSP00000479618	NANOG,MAD2L2,SNAI1,POU5F1,EGFR,PTEN,RAD51,BRCA1,HIF1A,MYC
PMID:28378844	(2017) MKRN2 is a novel ubiquitin E3 ligase for the p65 subunit of NF-KB and negatively regulates inflammatory responses.	9	37	1.23	3.98e-05	9606.ENSP00000216797,9606.ENSP00000287820,9606.ENSP00000335153,9606.ENSP00000356669,9606.ENSP00000364649,9606.ENSP00000383042,9606.ENSP00000384273,9606.ENSP00000418960,9606.ENSP00000479618	NFKBIA,PPARG,HSP90AA1,RC3H1,SDHB,KDM1A,RELA,BRCA1,MYC
PMID:30338240	(2018) VHL-Mediated Regulation of CHCHD4 and Mitochondrial Function.	8	25	1.35	4.24e-05	9606.ENSP00000250457,9606.ENSP00000256474,9606.ENSP00000264932,9606.ENSP00000268668,9606.ENSP00000373620,9606.ENSP00000437955,9606.ENSP00000457513,9606.ENSP00000479488	EGLN3,VHL,SDHA,NDUFB10,HSPD1,HIF1A,COX4I1,PHB
PMID:23555681	(2013) Succinate dehydrogenase upregulation destabilize complex I and limits the lifespan of gas-1 mutant.	7	15	1.51	4.28e-05	9606.ENSP00000263774,9606.ENSP00000264932,9606.ENSP00000322450,9606.ENSP00000356972,9606.ENSP00000364649,9606.ENSP00000417142,9606.ENSP00000437955	NDUFS3,SDHA,NDUFV1,NDUFS2,SDHB,NDUFA5,HIF1A
PMID:28147339	(2017) Oncogenic mechanisms of Lin28 in breast cancer: new functions and therapeutic opportunities.	10	52	1.13	4.31e-05	9606.ENSP00000229307,9606.ENSP00000244050,9606.ENSP00000256078,9606.ENSP00000256644,9606.ENSP00000259915,9606.ENSP00000341826,9606.ENSP00000372088,9606.ENSP00000405330,9606.ENSP00000437955,9606.ENSP00000479618	NANOG,SNAI1,KRAS,LAMTOR5,POU5F1,HNRNPA1,RAD51,ESR1,HIF1A,MYC
PMID:29880867	(2018) Alternative assembly of respiratory complex II connects energy stress to metabolic checkpoints.	9	38	1.22	4.76e-05	9606.ENSP00000264705,9606.ENSP00000264932,9606.ENSP00000266544,9606.ENSP00000315774,9606.ENSP00000317780,9606.ENSP00000320171,9606.ENSP00000322450,9606.ENSP00000364649,9606.ENSP00000479618	CAD,SDHA,NDUFA9,NDUFS8,COX5A,PKM,NDUFV1,SDHB,MYC
PMID:22824010	(2012) Emerging roles of PKM2 in cell metabolism and cancer progression.	9	38	1.22	4.76e-05	9606.ENSP00000250457,9606.ENSP00000259915,9606.ENSP00000287820,9606.ENSP00000320171,9606.ENSP00000341826,9606.ENSP00000361021,9606.ENSP00000432083,9606.ENSP00000437955,9606.ENSP00000479618	EGLN3,POU5F1,PPARG,PKM,HNRNPA1,PTEN,HSPA8,HIF1A,MYC
PMID:29468140	(2018) Posttranslational Modifications of Pyruvate Kinase M2: Tweaks that Benefit Cancer.	10	53	1.12	4.98e-05	9606.ENSP00000250457,9606.ENSP00000275493,9606.ENSP00000287820,9606.ENSP00000320171,9606.ENSP00000325690,9606.ENSP00000341826,9606.ENSP00000361021,9606.ENSP00000371067,9606.ENSP00000437955,9606.ENSP00000479618	EGLN3,EGFR,PPARG,PKM,CARM1,HNRNPA1,PTEN,JAK2,HIF1A,MYC
PMID:23851121	(2013) Loss of mitochondrial peptidase Clpp leads to infertility, hearing loss plus growth retardation via accumulation of CLPX, mtDNA and inflammatory factors.	10	53	1.12	4.98e-05	9606.ENSP00000245816,9606.ENSP00000262375,9606.ENSP00000262776,9606.ENSP00000269143,9606.ENSP00000270517,9606.ENSP00000297185,9606.ENSP00000300107,9606.ENSP00000322450,9606.ENSP00000343023,9606.ENSP00000373620	CLPP,DNAJA3,LGALS3BP,AFG3L2,ECSIT,HSPA9,CLPX,NDUFV1,SP100,HSPD1
PMID:27249540	(2017) Non-Metabolic Role of PKM2 in Regulation of the HIV-1 LTR.	8	26	1.33	5.28e-05	9606.ENSP00000250457,9606.ENSP00000259915,9606.ENSP00000320171,9606.ENSP00000372088,9606.ENSP00000376345,9606.ENSP00000384273,9606.ENSP00000437955,9606.ENSP00000479618	EGLN3,POU5F1,PKM,RAD51,GRB2,RELA,HIF1A,MYC
PMID:31130821	(2019) The ubiquitin ligase CHIP modulates cellular behaviors of gastric cancer cells by regulating TRAF2.	9	39	1.21	5.63e-05	9606.ENSP00000219548,9606.ENSP00000275493,9606.ENSP00000332454,9606.ENSP00000335153,9606.ENSP00000361021,9606.ENSP00000384273,9606.ENSP00000405330,9606.ENSP00000437955,9606.ENSP00000479618	STUB1,EGFR,RIPK4,HSP90AA1,PTEN,RELA,ESR1,HIF1A,MYC
PMID:22414377	(2012) Protein degradation and the stress response.	9	39	1.21	5.63e-05	9606.ENSP00000219548,9606.ENSP00000250457,9606.ENSP00000256474,9606.ENSP00000261601,9606.ENSP00000264414,9606.ENSP00000335153,9606.ENSP00000343535,9606.ENSP00000418960,9606.ENSP00000437955	STUB1,EGLN3,VHL,USP14,CUL3,HSP90AA1,USP7,BRCA1,HIF1A
PMID:23111102	(2013) Pancreatic cancer chemoprevention by phytochemicals.	11	71	1.04	5.69e-05	9606.ENSP00000229307,9606.ENSP00000244050,9606.ENSP00000256078,9606.ENSP00000259915,9606.ENSP00000275493,9606.ENSP00000335153,9606.ENSP00000361021,9606.ENSP00000363641,9606.ENSP00000371067,9606.ENSP00000437955,9606.ENSP00000479618	NANOG,SNAI1,KRAS,POU5F1,EGFR,HSP90AA1,PTEN,TXN,JAK2,HIF1A,MYC
PMID:23828195	(2013) Respiratory supercomplexes: structure, function and assembly.	6	8	1.72	5.69e-05	9606.ENSP00000296597,9606.ENSP00000296684,9606.ENSP00000322450,9606.ENSP00000441875,9606.ENSP00000457513,9606.ENSP00000479488	NDUFAF2,NDUFS4,NDUFV1,PHB2,COX4I1,PHB
PMID:22653752	(2012) Early complex I assembly defects result in rapid turnover of the ND1 subunit.	6	8	1.72	5.69e-05	9606.ENSP00000263774,9606.ENSP00000266544,9606.ENSP00000296597,9606.ENSP00000323076,9606.ENSP00000356972,9606.ENSP00000358272	NDUFS3,NDUFA9,NDUFAF2,NDUFAF3,NDUFS2,NDUFAF4
PMID:32226544	(2020) Nrf2 and HIF1alpha converge to arsenic-induced metabolic reprogramming and the formation of the cancer stem-like cells.	11	72	1.03	6.44e-05	9606.ENSP00000219548,9606.ENSP00000229307,9606.ENSP00000244050,9606.ENSP00000250457,9606.ENSP00000259915,9606.ENSP00000275493,9606.ENSP00000320171,9606.ENSP00000343535,9606.ENSP00000365433,9606.ENSP00000437955,9606.ENSP00000479618	STUB1,NANOG,SNAI1,EGLN3,POU5F1,EGFR,PKM,USP7,TCF19,HIF1A,MYC
PMID:31752169	(2019) Heat Shock Proteins in Glioblastoma Biology: Where Do We Stand?	11	72	1.03	6.44e-05	9606.ENSP00000229307,9606.ENSP00000259915,9606.ENSP00000275493,9606.ENSP00000343023,9606.ENSP00000361021,9606.ENSP00000364802,9606.ENSP00000373620,9606.ENSP00000405330,9606.ENSP00000432083,9606.ENSP00000437955,9606.ENSP00000479618	NANOG,POU5F1,EGFR,SP100,PTEN,HSPA1A,HSPD1,ESR1,HSPA8,HIF1A,MYC
PMID:33747106	(2021) Network Pharmacology-Based Approach to Comparatively Predict the Active Ingredients and Molecular Targets of Compound Xueshuantong Capsule and Hexuemingmu Tablet in the Treatment of Proliferative Diabetic Retinopathy.	9	40	1.2	6.46e-05	9606.ENSP00000275493,9606.ENSP00000339001,9606.ENSP00000340648,9606.ENSP00000376345,9606.ENSP00000384273,9606.ENSP00000405330,9606.ENSP00000432083,9606.ENSP00000438788,9606.ENSP00000479618	EGFR,TUBB,HUWE1,GRB2,RELA,ESR1,HSPA8,CUL7,MYC
PMID:29483838	(2018) Combination Strategies Using EGFR-TKi in NSCLC Therapy: Learning from the Gap between Pre-Clinical Results and Clinical Outcomes.	8	27	1.32	6.46e-05	9606.ENSP00000256078,9606.ENSP00000275493,9606.ENSP00000303208,9606.ENSP00000320171,9606.ENSP00000361021,9606.ENSP00000372088,9606.ENSP00000437955,9606.ENSP00000479618	KRAS,EGFR,PCSK9,PKM,PTEN,RAD51,HIF1A,MYC
PMID:27836583	(2017) SIRT6: Novel Mechanisms and Links to Aging and Disease.	9	40	1.2	6.46e-05	9606.ENSP00000219548,9606.ENSP00000229307,9606.ENSP00000259915,9606.ENSP00000287820,9606.ENSP00000303208,9606.ENSP00000320171,9606.ENSP00000418960,9606.ENSP00000437955,9606.ENSP00000479618	STUB1,NANOG,POU5F1,PPARG,PCSK9,PKM,BRCA1,HIF1A,MYC
PMID:27706135	(2016) The epichaperome is an integrated chaperome network that facilitates tumour survival.	9	40	1.2	6.46e-05	9606.ENSP00000219548,9606.ENSP00000275493,9606.ENSP00000303208,9606.ENSP00000335153,9606.ENSP00000361021,9606.ENSP00000364802,9606.ENSP00000371067,9606.ENSP00000432083,9606.ENSP00000479618	STUB1,EGFR,PCSK9,HSP90AA1,PTEN,HSPA1A,JAK2,HSPA8,MYC
PMID:24387334	(2014) Therapeutic targeting of cancers with loss of PTEN function.	10	55	1.11	6.46e-05	9606.ENSP00000244050,9606.ENSP00000256078,9606.ENSP00000275493,9606.ENSP00000287820,9606.ENSP00000335153,9606.ENSP00000361021,9606.ENSP00000372088,9606.ENSP00000405330,9606.ENSP00000418960,9606.ENSP00000479618	SNAI1,KRAS,EGFR,PPARG,HSP90AA1,PTEN,RAD51,ESR1,BRCA1,MYC
PMID:23788038	(2013) Overexpression of Lon contributes to survival and aggressive phenotype of cancer cells through mitochondrial complex I-mediated generation of reactive oxygen species.	8	27	1.32	6.46e-05	9606.ENSP00000244050,9606.ENSP00000263774,9606.ENSP00000315774,9606.ENSP00000364649,9606.ENSP00000392709,9606.ENSP00000437955,9606.ENSP00000457513,9606.ENSP00000479488	SNAI1,NDUFS3,NDUFS8,SDHB,NDUFS1,HIF1A,COX4I1,PHB
PMID:21310238	(2012) Mitochondria, oligodendrocytes and inflammation in bipolar disorder: evidence from transcriptome studies points to intriguing parallels with multiple sclerosis.	13	112	0.91	6.46e-05	9606.ENSP00000016171,9606.ENSP00000233627,9606.ENSP00000275493,9606.ENSP00000290299,9606.ENSP00000300107,9606.ENSP00000301587,9606.ENSP00000315774,9606.ENSP00000317780,9606.ENSP00000346196,9606.ENSP00000417142,9606.ENSP00000418842,9606.ENSP00000419665,9606.ENSP00000457513	COX15,NDUFS7,EGFR,ATP5O,CLPX,ATP5H,NDUFS8,COX5A,NDUFV3,NDUFA5,NDUFA6,SSBP1,COX4I1
PMID:22238376	(2012) C7orf30 is necessary for biogenesis of the large subunit of the mitochondrial ribosome.	8	27	1.32	6.46e-05	9606.ENSP00000254630,9606.ENSP00000254928,9606.ENSP00000259873,9606.ENSP00000260665,9606.ENSP00000301585,9606.ENSP00000333837,9606.ENSP00000357320,9606.ENSP00000426941	PTCD3,ERAL1,MRPS18B,LRPPRC,ICT1,MRPL12,DAP3,MRPS27
PMID:31877720	(2019) An Intricate Connection between Alternative Splicing and Phenotypic Plasticity in Development and Cancer.	11	73	1.02	6.97e-05	9606.ENSP00000229307,9606.ENSP00000244050,9606.ENSP00000259915,9606.ENSP00000263121,9606.ENSP00000275493,9606.ENSP00000320171,9606.ENSP00000341826,9606.ENSP00000400433,9606.ENSP00000405330,9606.ENSP00000437955,9606.ENSP00000479618	NANOG,SNAI1,POU5F1,SMARCB1,EGFR,PKM,HNRNPA1,HNRNPF,ESR1,HIF1A,MYC
PMID:24491179	(2014) Hypoxia signaling pathways in cancer metabolism: the importance of co-selecting interconnected physiological pathways.	11	73	1.02	6.97e-05	9606.ENSP00000250457,9606.ENSP00000256078,9606.ENSP00000256474,9606.ENSP00000264932,9606.ENSP00000287820,9606.ENSP00000320171,9606.ENSP00000361021,9606.ENSP00000364649,9606.ENSP00000437955,9606.ENSP00000457513,9606.ENSP00000479618	EGLN3,KRAS,VHL,SDHA,PPARG,PKM,PTEN,SDHB,HIF1A,COX4I1,MYC
PMID:24862259	(2014) Autophagy and cancer metabolism.	10	56	1.1	7.17e-05	9606.ENSP00000256078,9606.ENSP00000275493,9606.ENSP00000307272,9606.ENSP00000320171,9606.ENSP00000375872,9606.ENSP00000418960,9606.ENSP00000431926,9606.ENSP00000432083,9606.ENSP00000437955,9606.ENSP00000479618	KRAS,EGFR,RPTOR,PKM,ATG16L1,BRCA1,AMBRA1,HSPA8,HIF1A,MYC
PMID:30009778	(2018) Quantitative temporal analysis of protein dynamics in cardiac remodeling.	9	41	1.19	7.48e-05	9606.ENSP00000233627,9606.ENSP00000290299,9606.ENSP00000301457,9606.ENSP00000301587,9606.ENSP00000322450,9606.ENSP00000330737,9606.ENSP00000356972,9606.ENSP00000379975,9606.ENSP00000392709	NDUFS7,ATP5O,NDUFA7,ATP5H,NDUFV1,NDUFA12,NDUFS2,ILK,NDUFS1
PMID:26862520	(2016) Altered Expression of High Molecular Weight Heat Shock Proteins after OCT4B1 Suppression in Human Tumor Cell Lines.	7	17	1.46	7.48e-05	9606.ENSP00000259915,9606.ENSP00000297185,9606.ENSP00000335153,9606.ENSP00000364802,9606.ENSP00000364805,9606.ENSP00000373620,9606.ENSP00000432083	POU5F1,HSPA9,HSP90AA1,HSPA1A,HSPA1L,HSPD1,HSPA8
PMID:26972000	(2016) Substrate-Trapped Interactors of PHD3 and FIH Cluster in Distinct Signaling Pathways.	9	41	1.19	7.48e-05	9606.ENSP00000250457,9606.ENSP00000261845,9606.ENSP00000312988,9606.ENSP00000320171,9606.ENSP00000332454,9606.ENSP00000335153,9606.ENSP00000340648,9606.ENSP00000358997,9606.ENSP00000437955	EGLN3,MAPK6,NFKBIB,PKM,RIPK4,HSP90AA1,HUWE1,IRAK1,HIF1A
PMID:27858754	(2015) Adult Onset Leigh Syndrome in the Intensive Care Setting: A Novel Presentation of a C12orf65 Related Mitochondrial Disease.	7	17	1.46	7.48e-05	9606.ENSP00000264932,9606.ENSP00000266544,9606.ENSP00000300107,9606.ENSP00000301585,9606.ENSP00000369682,9606.ENSP00000426941,9606.ENSP00000457513	SDHA,NDUFA9,CLPX,ICT1,MRPS26,MRPS27,COX4I1
PMID:31608282	(2019) SIRT1 in the Development and Treatment of Hepatocellular Carcinoma.	11	74	1.02	7.65e-05	9606.ENSP00000229307,9606.ENSP00000245539,9606.ENSP00000259915,9606.ENSP00000272418,9606.ENSP00000287820,9606.ENSP00000361021,9606.ENSP00000383042,9606.ENSP00000405330,9606.ENSP00000437955,9606.ENSP00000479106,9606.ENSP00000479618	NANOG,MRPS7,POU5F1,MRPS5,PPARG,PTEN,KDM1A,ESR1,HIF1A,HIST1H4A,MYC
PMID:29572489	(2018) Iron regulatory protein deficiency compromises mitochondrial function in murine embryonic fibroblasts.	8	28	1.3	7.65e-05	9606.ENSP00000263774,9606.ENSP00000264932,9606.ENSP00000297185,9606.ENSP00000322450,9606.ENSP00000364649,9606.ENSP00000392709,9606.ENSP00000418842,9606.ENSP00000479618	NDUFS3,SDHA,HSPA9,NDUFV1,SDHB,NDUFS1,NDUFA6,MYC
PMID:27765921	(2017) Triple-negative breast cancer: is there a treatment on the horizon?	8	28	1.3	7.65e-05	9606.ENSP00000256078,9606.ENSP00000275493,9606.ENSP00000361021,9606.ENSP00000371067,9606.ENSP00000405330,9606.ENSP00000418960,9606.ENSP00000437955,9606.ENSP00000479618	KRAS,EGFR,PTEN,JAK2,ESR1,BRCA1,HIF1A,MYC
PMID:27504452	(2016) Mitochondrial Cardiomyopathies.	8	28	1.3	7.65e-05	9606.ENSP00000252102,9606.ENSP00000258383,9606.ENSP00000260361,9606.ENSP00000264932,9606.ENSP00000312618,9606.ENSP00000313877,9606.ENSP00000327268,9606.ENSP00000356972	NDUFA2,MRPL44,NDUFAF1,SDHA,ACAD9,TSFM,NDUFV2,NDUFS2
PMID:27726420	(2016) Mitochondrial Ribosomal Protein L10 Associates with Cyclin B1Cdk1 Activity and Mitochondrial Function.	8	28	1.3	7.65e-05	9606.ENSP00000177742,9606.ENSP00000258383,9606.ENSP00000259873,9606.ENSP00000263774,9606.ENSP00000330737,9606.ENSP00000333837,9606.ENSP00000357320,9606.ENSP00000457513	MRPS34,MRPL44,MRPS18B,NDUFS3,NDUFA12,MRPL12,DAP3,COX4I1
PMID:22031796	(2011) Heat shock protein as molecular targets for breast cancer therapeutics.	8	28	1.3	7.65e-05	9606.ENSP00000275493,9606.ENSP00000297185,9606.ENSP00000335153,9606.ENSP00000343023,9606.ENSP00000364802,9606.ENSP00000405330,9606.ENSP00000432083,9606.ENSP00000437955	EGFR,HSPA9,HSP90AA1,SP100,HSPA1A,ESR1,HSPA8,HIF1A
PMID:19597829	(2009) The ubiquitin proteasome system in neuropathology.	11	74	1.02	7.65e-05	9606.ENSP00000219548,9606.ENSP00000244769,9606.ENSP00000256474,9606.ENSP00000275493,9606.ENSP00000335153,9606.ENSP00000343535,9606.ENSP00000361021,9606.ENSP00000437955,9606.ENSP00000441543,9606.ENSP00000478320,9606.ENSP00000479618	STUB1,ATXN1,VHL,EGFR,HSP90AA1,USP7,PTEN,HIF1A,UBC,ATXN3,MYC
PMID:31861179	(2019) Epigenetic Control of Autophagy in Cancer Cells: A Key Process for Cancer-Related Phenotypes.	13	115	0.9	7.97e-05	9606.ENSP00000275493,9606.ENSP00000295757,9606.ENSP00000303208,9606.ENSP00000320171,9606.ENSP00000325690,9606.ENSP00000361021,9606.ENSP00000375872,9606.ENSP00000383042,9606.ENSP00000384273,9606.ENSP00000405330,9606.ENSP00000431926,9606.ENSP00000437955,9606.ENSP00000479618	EGFR,HDAC11,PCSK9,PKM,CARM1,PTEN,ATG16L1,KDM1A,RELA,ESR1,AMBRA1,HIF1A,MYC
PMID:12911840	(2003) Effects of disruption of heat shock genes on susceptibility of Escherichia coli to fluoroquinolones.	6	9	1.67	8.21e-05	9606.ENSP00000245816,9606.ENSP00000264954,9606.ENSP00000300107,9606.ENSP00000360623,9606.ENSP00000372088,9606.ENSP00000373620	CLPP,GRPEL1,CLPX,ORC1,RAD51,HSPD1
PMID:12076355	(2002) Stress responses and replication of plasmids in bacterial cells.	6	9	1.67	8.21e-05	9606.ENSP00000245816,9606.ENSP00000264954,9606.ENSP00000300107,9606.ENSP00000372088,9606.ENSP00000373620,9606.ENSP00000384273	CLPP,GRPEL1,CLPX,RAD51,HSPD1,RELA
PMID:28373404	(2017) Precancer Atlas to Drive Precision Prevention Trials.	11	75	1.01	8.28e-05	9606.ENSP00000219548,9606.ENSP00000256078,9606.ENSP00000263121,9606.ENSP00000264932,9606.ENSP00000275493,9606.ENSP00000361021,9606.ENSP00000364649,9606.ENSP00000364839,9606.ENSP00000371067,9606.ENSP00000405330,9606.ENSP00000418960	STUB1,KRAS,SMARCB1,SDHA,EGFR,PTEN,SDHB,ASXL1,JAK2,ESR1,BRCA1
PMID:26134242	(2015) Connecting Mitochondria, Metabolism, and Stem Cell Fate.	9	42	1.18	8.43e-05	9606.ENSP00000229307,9606.ENSP00000259915,9606.ENSP00000287820,9606.ENSP00000307272,9606.ENSP00000325958,9606.ENSP00000437955,9606.ENSP00000441875,9606.ENSP00000479488,9606.ENSP00000479618	NANOG,POU5F1,PPARG,RPTOR,PTPMT1,HIF1A,PHB2,PHB,MYC
PMID:22306135	(2012) Alterations of metabolic genes and metabolites in cancer.	9	42	1.18	8.43e-05	9606.ENSP00000256078,9606.ENSP00000264932,9606.ENSP00000317379,9606.ENSP00000320171,9606.ENSP00000341826,9606.ENSP00000361021,9606.ENSP00000364649,9606.ENSP00000437955,9606.ENSP00000479618	KRAS,SDHA,GLS,PKM,HNRNPA1,PTEN,SDHB,HIF1A,MYC
PMID:20419784	(2010) Caenorhabditis elegans as a model system to study intercompartmental proteostasis: Interrelation of mitochondrial function, longevity, and neurodegenerative diseases.	9	42	1.18	8.43e-05	9606.ENSP00000245816,9606.ENSP00000263774,9606.ENSP00000290299,9606.ENSP00000297185,9606.ENSP00000300107,9606.ENSP00000335153,9606.ENSP00000343023,9606.ENSP00000361021,9606.ENSP00000479488	CLPP,NDUFS3,ATP5O,HSPA9,CLPX,HSP90AA1,SP100,PTEN,PHB
PMID:22900193	(2012) Comparison of Helicobacter bilis-Associated Protein Expression in Huh7 Cells Harbouring HCV Replicon and in Replicon-Cured Cells.	10	58	1.08	8.84e-05	9606.ENSP00000221418,9606.ENSP00000256078,9606.ENSP00000275493,9606.ENSP00000301587,9606.ENSP00000339001,9606.ENSP00000361021,9606.ENSP00000363641,9606.ENSP00000373620,9606.ENSP00000479488,9606.ENSP00000479618	ECH1,KRAS,EGFR,ATP5H,TUBB,PTEN,TXN,HSPD1,PHB,MYC
PMID:31918403	(2020) The microenvironmental and metabolic aspects of sorafenib resistance in hepatocellular carcinoma.	8	29	1.29	9.05e-05	9606.ENSP00000229307,9606.ENSP00000256474,9606.ENSP00000272418,9606.ENSP00000320171,9606.ENSP00000361021,9606.ENSP00000363641,9606.ENSP00000437955,9606.ENSP00000479618	NANOG,VHL,MRPS5,PKM,PTEN,TXN,HIF1A,MYC
PMID:30529456	(2019) The mammalian mitochondrial epitranscriptome.	11	76	1.01	9.05e-05	9606.ENSP00000245539,9606.ENSP00000254799,9606.ENSP00000254928,9606.ENSP00000260665,9606.ENSP00000263629,9606.ENSP00000298317,9606.ENSP00000302801,9606.ENSP00000333667,9606.ENSP00000355086,9606.ENSP00000359859,9606.ENSP00000361982	MRPS7,GRSF1,ERAL1,LRPPRC,MTIF2,RPUSD4,TRMT61B,SHMT2,DARS2,MTG2,TRUB2
PMID:29309924	(2018) Aggressive triple negative breast cancers have unique molecular signature on the basis of mitochondrial genetic and functional defects.	8	29	1.29	9.05e-05	9606.ENSP00000233627,9606.ENSP00000252102,9606.ENSP00000268668,9606.ENSP00000315774,9606.ENSP00000367939,9606.ENSP00000392709,9606.ENSP00000418842,9606.ENSP00000418960	NDUFS7,NDUFA2,NDUFB10,NDUFS8,UQCRQ,NDUFS1,NDUFA6,BRCA1
PMID:24910535	(2014) BRCA1 and estrogenestrogen receptor in breast cancer: where they interact?	8	29	1.29	9.05e-05	9606.ENSP00000229307,9606.ENSP00000259915,9606.ENSP00000264716,9606.ENSP00000317379,9606.ENSP00000361021,9606.ENSP00000405330,9606.ENSP00000418960,9606.ENSP00000479618	NANOG,POU5F1,FOSL2,GLS,PTEN,ESR1,BRCA1,MYC
PMID:32244981	(2020) The Emerging Roles of RNA Modifications in Glioblastoma.	13	117	0.89	9.11e-05	9606.ENSP00000263464,9606.ENSP00000263774,9606.ENSP00000275493,9606.ENSP00000297591,9606.ENSP00000298317,9606.ENSP00000302801,9606.ENSP00000323076,9606.ENSP00000361021,9606.ENSP00000361982,9606.ENSP00000384273,9606.ENSP00000437955,9606.ENSP00000457230,9606.ENSP00000479618	BIRC3,NDUFS3,EGFR,KIAA1429,RPUSD4,TRMT61B,NDUFAF3,PTEN,TRUB2,RELA,HIF1A,WWOX,MYC
PMID:31279933	(2019) Caloric Restriction Induces MicroRNAs to Improve Mitochondrial Proteostasis.	7	18	1.44	9.16e-05	9606.ENSP00000245816,9606.ENSP00000266544,9606.ENSP00000297185,9606.ENSP00000354086,9606.ENSP00000369682,9606.ENSP00000437955,9606.ENSP00000457513	CLPP,NDUFA9,HSPA9,MRPL37,MRPS26,HIF1A,COX4I1
PMID:29731393	(2018) NRF2 and the Hallmarks of Cancer.	14	140	0.85	9.16e-05	9606.ENSP00000229307,9606.ENSP00000256078,9606.ENSP00000259915,9606.ENSP00000264414,9606.ENSP00000275493,9606.ENSP00000287820,9606.ENSP00000333667,9606.ENSP00000361021,9606.ENSP00000363641,9606.ENSP00000372088,9606.ENSP00000418960,9606.ENSP00000437955,9606.ENSP00000457513,9606.ENSP00000479618	NANOG,KRAS,POU5F1,CUL3,EGFR,PPARG,SHMT2,PTEN,TXN,RAD51,BRCA1,HIF1A,COX4I1,MYC
PMID:24662282	(2014) Activation of the mitochondrial unfolded protein response does not predict longevity in Caenorhabditis elegans.	7	18	1.44	9.16e-05	9606.ENSP00000258424,9606.ENSP00000270538,9606.ENSP00000272418,9606.ENSP00000305653,9606.ENSP00000441875,9606.ENSP00000457513,9606.ENSP00000479488	COX5B,TIMM44,MRPS5,LETM1,PHB2,COX4I1,PHB
PMID:25133973	(2014) Nuclear cytoplasmic trafficking of proteins is a major response of human fibroblasts to oxidative stress.	14	140	0.85	9.16e-05	9606.ENSP00000221418,9606.ENSP00000249269,9606.ENSP00000264932,9606.ENSP00000269143,9606.ENSP00000297185,9606.ENSP00000305653,9606.ENSP00000317379,9606.ENSP00000363641,9606.ENSP00000364649,9606.ENSP00000364802,9606.ENSP00000405330,9606.ENSP00000418960,9606.ENSP00000475924,9606.ENSP00000479488	ECH1,PMPCB,SDHA,AFG3L2,HSPA9,LETM1,GLS,TXN,SDHB,HSPA1A,ESR1,BRCA1,POLDIP2,PHB
PMID:22811423	(2012) Adaptive and maladaptive cardiorespiratory responses to continuous and intermittent hypoxia mediated by hypoxia-inducible factors 1 and 2.	12	96	0.94	9.22e-05	9606.ENSP00000016171,9606.ENSP00000219548,9606.ENSP00000229307,9606.ENSP00000250457,9606.ENSP00000259915,9606.ENSP00000307272,9606.ENSP00000317780,9606.ENSP00000320171,9606.ENSP00000343899,9606.ENSP00000437955,9606.ENSP00000457513,9606.ENSP00000479618	COX15,STUB1,NANOG,EGLN3,POU5F1,RPTOR,COX5A,PKM,FRMD6,HIF1A,COX4I1,MYC
PMID:28285835	(2017) Regulation of Mammalian Mitochondrial Gene Expression: Recent Advances.	9	43	1.17	9.48e-05	9606.ENSP00000254799,9606.ENSP00000254928,9606.ENSP00000260665,9606.ENSP00000298317,9606.ENSP00000302801,9606.ENSP00000361982,9606.ENSP00000369618,9606.ENSP00000457513,9606.ENSP00000481559	GRSF1,ERAL1,LRPPRC,RPUSD4,TRMT61B,TRUB2,FASTKD5,COX4I1,MRM1
PMID:27014628	(2016) DUBs, New Members in the Hypoxia Signaling clUb.	9	43	1.17	9.48e-05	9606.ENSP00000219548,9606.ENSP00000244050,9606.ENSP00000250457,9606.ENSP00000256474,9606.ENSP00000335153,9606.ENSP00000343535,9606.ENSP00000361021,9606.ENSP00000376808,9606.ENSP00000437955	STUB1,SNAI1,EGLN3,VHL,HSP90AA1,USP7,PTEN,CUL5,HIF1A
PMID:30287140	(2018) Biochemical Aspects of PD-L1 Regulation in Cancer Immunotherapy.	10	59	1.08	9.67e-05	9606.ENSP00000219548,9606.ENSP00000256078,9606.ENSP00000256474,9606.ENSP00000275493,9606.ENSP00000361021,9606.ENSP00000371067,9606.ENSP00000383042,9606.ENSP00000384273,9606.ENSP00000437955,9606.ENSP00000479618	STUB1,KRAS,VHL,EGFR,PTEN,JAK2,KDM1A,RELA,HIF1A,MYC
PMID:25426101	(2014) Aberrant O-GlcNAcylated Proteins: New Perspectives in Breast and Colorectal Cancer.	10	59	1.08	9.67e-05	9606.ENSP00000244050,9606.ENSP00000256078,9606.ENSP00000312988,9606.ENSP00000320171,9606.ENSP00000329243,9606.ENSP00000384273,9606.ENSP00000400433,9606.ENSP00000432083,9606.ENSP00000437955,9606.ENSP00000479618	SNAI1,KRAS,NFKBIB,PKM,KRT7,RELA,HNRNPF,HSPA8,HIF1A,MYC
PMID:31817470	(2019) The Roles of Sirtuin Family Proteins in Cancer Progression.	11	77	1.0	9.76e-05	9606.ENSP00000244050,9606.ENSP00000256078,9606.ENSP00000275493,9606.ENSP00000320171,9606.ENSP00000333667,9606.ENSP00000361021,9606.ENSP00000371067,9606.ENSP00000418960,9606.ENSP00000437955,9606.ENSP00000479106,9606.ENSP00000479618	SNAI1,KRAS,EGFR,PKM,SHMT2,PTEN,JAK2,BRCA1,HIF1A,HIST1H4A,MYC
PMID:32266261	(2020) Pinning Down the Transcription: A Role for Peptidyl-Prolyl cis-trans Isomerase Pin1 in Gene Expression.	11	78	1.0	0.00011	9606.ENSP00000216797,9606.ENSP00000259915,9606.ENSP00000263121,9606.ENSP00000270722,9606.ENSP00000287820,9606.ENSP00000343535,9606.ENSP00000384273,9606.ENSP00000405330,9606.ENSP00000437955,9606.ENSP00000479618,9606.ENSP00000484525	NFKBIA,POU5F1,SMARCB1,PRDM16,PPARG,USP7,RELA,ESR1,HIF1A,MYC,CTDP1
PMID:31788038	(2019) The role of pyruvate kinase M2 in anticancer therapeutic treatments.	6	10	1.62	0.00011	9606.ENSP00000275493,9606.ENSP00000303208,9606.ENSP00000320171,9606.ENSP00000341826,9606.ENSP00000437955,9606.ENSP00000479618	EGFR,PCSK9,PKM,HNRNPA1,HIF1A,MYC
PMID:29297947	(2018) Loss-of-function mutations in ISCA2 disrupt 4Fe-4S cluster machinery and cause a fatal leukodystrophy with hyperglycinemia and mtDNA depletion.	8	30	1.27	0.00011	9606.ENSP00000233627,9606.ENSP00000264932,9606.ENSP00000315774,9606.ENSP00000322450,9606.ENSP00000327268,9606.ENSP00000355086,9606.ENSP00000364649,9606.ENSP00000392709	NDUFS7,SDHA,NDUFS8,NDUFV1,NDUFV2,DARS2,SDHB,NDUFS1
PMID:29514069	(2018) Proteome Imbalance of Mitochondrial Electron Transport Chain in Brown Adipocytes Leads to Metabolic Benefits.	10	60	1.07	0.00011	9606.ENSP00000254799,9606.ENSP00000258424,9606.ENSP00000260665,9606.ENSP00000269143,9606.ENSP00000270722,9606.ENSP00000300107,9606.ENSP00000317780,9606.ENSP00000364649,9606.ENSP00000419665,9606.ENSP00000457513	GRSF1,COX5B,LRPPRC,AFG3L2,PRDM16,CLPX,COX5A,SDHB,SSBP1,COX4I1
PMID:29795326	(2018) Adapting to stress - chaperome networks in cancer.	9	44	1.16	0.00011	9606.ENSP00000219548,9606.ENSP00000275493,9606.ENSP00000300574,9606.ENSP00000335153,9606.ENSP00000371067,9606.ENSP00000376345,9606.ENSP00000418960,9606.ENSP00000432083,9606.ENSP00000476767	STUB1,EGFR,CRK,HSP90AA1,JAK2,GRB2,BRCA1,HSPA8,FKBP8
PMID:30107089	(2018) UBXN2A enhances CHIP-mediated proteasomal degradation of oncoprotein mortalin-2 in cancer cells.	7	19	1.41	0.00011	9606.ENSP00000219548,9606.ENSP00000297185,9606.ENSP00000335153,9606.ENSP00000432083,9606.ENSP00000437955,9606.ENSP00000457513,9606.ENSP00000479618	STUB1,HSPA9,HSP90AA1,HSPA8,HIF1A,COX4I1,MYC
PMID:30302013	(2018) Porcine Reproductive and Respiratory Syndrome Virus strains with Higher Virulence Cause Marked Protein Profile Changes in MARC-145 Cells.	16	194	0.76	0.00011	9606.ENSP00000216797,9606.ENSP00000301071,9606.ENSP00000325690,9606.ENSP00000335153,9606.ENSP00000335304,9606.ENSP00000352834,9606.ENSP00000357535,9606.ENSP00000363641,9606.ENSP00000387262,9606.ENSP00000432083,9606.ENSP00000435096,9606.ENSP00000438689,9606.ENSP00000441875,9606.ENSP00000460348,9606.ENSP00000479488,9606.ENSP00000479606	NFKBIA,TUBA1A,CARM1,HSP90AA1,DLST,MYO1C,ECHS1,TXN,IMMT,HSPA8,RPS25,ACADVL,PHB2,PRPF8,PHB,CLTC
PMID:30374364	(2018) Long Non-coding RNA NEAT1: A Novel Target for Diagnosis and Therapy in Human Tumors.	7	19	1.41	0.00011	9606.ENSP00000229307,9606.ENSP00000256644,9606.ENSP00000259915,9606.ENSP00000275493,9606.ENSP00000383042,9606.ENSP00000418960,9606.ENSP00000479618	NANOG,LAMTOR5,POU5F1,EGFR,KDM1A,BRCA1,MYC
PMID:30510203	(2018) SIRT3 deficiency-induced mitochondrial dysfunction and inflammasome formation in the brain.	8	30	1.27	0.00011	9606.ENSP00000252102,9606.ENSP00000263774,9606.ENSP00000266544,9606.ENSP00000296684,9606.ENSP00000301457,9606.ENSP00000327268,9606.ENSP00000384273,9606.ENSP00000437955	NDUFA2,NDUFS3,NDUFA9,NDUFS4,NDUFA7,NDUFV2,RELA,HIF1A
PMID:28455558	(2017) Enzyme-substrate relationships in the ubiquitin system: approaches for identifying substrates of ubiquitin ligases.	10	60	1.07	0.00011	9606.ENSP00000216797,9606.ENSP00000219548,9606.ENSP00000261845,9606.ENSP00000264414,9606.ENSP00000340648,9606.ENSP00000342924,9606.ENSP00000376808,9606.ENSP00000437955,9606.ENSP00000438788,9606.ENSP00000479618	NFKBIA,STUB1,MAPK6,CUL3,HUWE1,MCPH1,CUL5,HIF1A,CUL7,MYC
PMID:29038524	(2017) RNA-Seq transcriptome profiling of mouse oocytes after in vitro maturation andor vitrification.	7	19	1.41	0.00011	9606.ENSP00000233627,9606.ENSP00000252102,9606.ENSP00000290299,9606.ENSP00000301457,9606.ENSP00000367939,9606.ENSP00000417142,9606.ENSP00000457513	NDUFS7,NDUFA2,ATP5O,NDUFA7,UQCRQ,NDUFA5,COX4I1
PMID:29200866	(2017) The crossroads of breast cancer progression: insights into the modulation of major signaling pathways.	14	144	0.83	0.00011	9606.ENSP00000216797,9606.ENSP00000244050,9606.ENSP00000256078,9606.ENSP00000261845,9606.ENSP00000307272,9606.ENSP00000312988,9606.ENSP00000361021,9606.ENSP00000371067,9606.ENSP00000376345,9606.ENSP00000379975,9606.ENSP00000384273,9606.ENSP00000405330,9606.ENSP00000418960,9606.ENSP00000479618	NFKBIA,SNAI1,KRAS,MAPK6,RPTOR,NFKBIB,PTEN,JAK2,GRB2,ILK,RELA,ESR1,BRCA1,MYC
PMID:25639359	(2015) Mitochondrial proteomics with siRNA knockdown to reveal ACAT1 and MDH2 in the development of doxorubicin-resistant uterine cancer.	7	19	1.41	0.00011	9606.ENSP00000264932,9606.ENSP00000297185,9606.ENSP00000333667,9606.ENSP00000364649,9606.ENSP00000387262,9606.ENSP00000392709,9606.ENSP00000457513	SDHA,HSPA9,SHMT2,SDHB,IMMT,NDUFS1,COX4I1
PMID:25669973	(2015) Galectin-3 augments tumor initiating property and tumorigenicity of lung cancer through interaction with Beta-catenin.	8	30	1.27	0.00011	9606.ENSP00000229307,9606.ENSP00000256078,9606.ENSP00000259915,9606.ENSP00000275493,9606.ENSP00000303208,9606.ENSP00000364649,9606.ENSP00000378856,9606.ENSP00000479618	NANOG,KRAS,POU5F1,EGFR,PCSK9,SDHB,LGALS9,MYC
PMID:25759792	(2015) Misfolded proteins: from little villains to little helpers in the fight against cancer.	8	30	1.27	0.00011	9606.ENSP00000219548,9606.ENSP00000275493,9606.ENSP00000297185,9606.ENSP00000335153,9606.ENSP00000364802,9606.ENSP00000405330,9606.ENSP00000432083,9606.ENSP00000478320	STUB1,EGFR,HSPA9,HSP90AA1,HSPA1A,ESR1,HSPA8,ATXN3
PMID:26542452	(2015) Nuclear PKM2 contributes to gefitinib resistance via upregulation of STAT3 activation in colorectal cancer.	7	19	1.41	0.00011	9606.ENSP00000256078,9606.ENSP00000259915,9606.ENSP00000275493,9606.ENSP00000320171,9606.ENSP00000361021,9606.ENSP00000437955,9606.ENSP00000479618	KRAS,POU5F1,EGFR,PKM,PTEN,HIF1A,MYC
PMID:24563687	(2014) Proline-hydroxylated hypoxia-inducible factor 1Alfa (HIF-1Alfa) upregulation in human tumours.	6	10	1.62	0.00011	9606.ENSP00000219548,9606.ENSP00000250457,9606.ENSP00000256474,9606.ENSP00000361021,9606.ENSP00000437955,9606.ENSP00000479618	STUB1,EGLN3,VHL,PTEN,HIF1A,MYC
PMID:24995504	(2014) STAT3 in Cancer-Friend or Foe?	11	78	1.0	0.00011	9606.ENSP00000229307,9606.ENSP00000244050,9606.ENSP00000259915,9606.ENSP00000275493,9606.ENSP00000290219,9606.ENSP00000320171,9606.ENSP00000361021,9606.ENSP00000371067,9606.ENSP00000381034,9606.ENSP00000437955,9606.ENSP00000479618	NANOG,SNAI1,POU5F1,EGFR,IFNGR2,PKM,PTEN,JAK2,SOCS6,HIF1A,MYC
[truncated: 9,736 more rows]

## Sheet: NetworkNeighborAL
#term ID	term description	observed gene count	background gene count	strength	false discovery rate	matching proteins in your network (IDs)	matching proteins in your network (labels)
[truncated: 66 more rows]

[truncated: 4 more sheets: KEGG, RCTM, Keyword, PFAM]
